# Supplementary material for: Leveraging an immune cell signature to improve the survival and immunotherapy response of lung adenocarcinoma
Source: J Cancer. 2024 Jan 1;15(3):747–63. doi: 10.7150/jca.90515 (PMC10777034; doi:10.7150/jca.90515)
Supplement: Supplementary file 1 — Supplementary figures and tables. [file jcav15p0747s1.zip]

Archive with 6 entries (5 files):
- Supplementary materals/
- Supplementary materals/FigureS1.tif
- Supplementary materals/FigureS2.tif
- Supplementary materals/Supplementary figure.pdf
- Supplementary materals/Table S.xlsx
- supplementary legends.pdf
