# Supplementary material for: Leveraging an immune cell signature to improve the survival and immunotherapy response of lung adenocarcinoma
Source: J Cancer. 2024 Jan 1;15(3):747–63. doi: 10.7150/jca.90515 (PMC10777034; doi:10.7150/jca.90515)
Supplement: Supplementary file 1 — Supplementary figures and tables. [file jcav15p0747s1.zip › Supplementary materals/Table S.xlsx]

## Sheet: Table 1
Table 1:The dataset included in this study
Data	Sample size	References
GSE11969	90	PMID:16549822
GSE14814	71	PMID:20823422
GSE19188	40	PMID:20421987
GSE26939	115	PMID:22590557
GSE29016	38	PMID:22676229
GSE31210	226	PMID: 23028479
GSE37745	106	PMID: 23032747
GSE41271	182	PMID: 23449933
GSE42127	131	PMID: 23357979
GSE50081	127	PMID: 24305008
GSE63459	33	PMID: 26134223
GSE68465	442	PMID: 18641660
GSE72094	398	PMID: 26477306
TCGA-LUAD	500
Total	2499

## Sheet: Table 2
Table 2: The normalized enrichment scores for the 24 immune cell types among 2499 LUAD patients.
SampleID	futime	fustat	CD4_naive	CD8_naive	Tc	Tex	Tr1	nTreg	iTreg	Th1	Th2	Th17	Tfh	Tcm	Tem	NKT	MAIT	Gamma_delta T	CD4_T	CD8_T	DC	B_cell	Monocyte	Macrophage	NK	Neutrophil
GSM1012828	255	0	0	0.041	0.051	0.104	0.069	0.062	0.037	0.138	0.23	0.201	0.09	0.023	0	0.13	0.008	0.091	0.093	0.025	0.095	0.102	0.085	0.095	0.079	0.017
GSM1012830	340	1	0	0.025	0.066	0.098	0.038	0.109	0.022	0.069	0.159	0.189	0.059	0.014	0	0.153	0.025	0.124	0.028	0.029	0.068	0.093	0.098	0.209	0.092	0.105
GSM1012831	285	1	0	0.069	0.037	0.061	0.051	0.036	0.012	0.075	0.165	0.197	0.08	0.044	0	0.148	0.032	0.076	0.081	0.014	0.073	0.07	0.098	0.154	0.076	0.159
GSM1012832	1040	1	0	0.078	0.034	0.07	0.048	0.04	0.032	0.046	0.251	0.273	0.056	0.032	0	0.133	0.046	0.088	0.083	0.04	0.072	0.119	0.072	0.109	0.059	0.102
GSM1012833	1023	1	0.011	0.063	0.032	0.039	0.054	0.033	0.028	0.088	0.217	0.174	0.07	0.045	0	0.158	0.056	0.082	0.119	0.041	0.086	0.081	0.065	0.118	0.052	0.099
GSM1012835	3261	1	0	0.1	0.038	0.073	0.051	0.085	0.047	0.029	0.174	0.193	0.077	0.01	0	0.152	0.034	0.095	0.07	0.032	0.077	0.106	0.08	0.172	0.058	0.096
GSM1012836	4027	0	0.032	0.082	0.047	0.032	0.046	0.028	0.026	0.111	0.161	0.175	0.046	0.007	0	0.143	0.028	0.083	0.105	0.047	0.097	0.118	0.048	0.117	0.065	0.112
GSM1012837	3591	0	0.039	0.04	0.045	0.049	0.03	0.076	0.032	0.069	0.232	0.198	0.085	0.05	0	0.134	0.037	0.098	0.062	0.038	0.079	0.114	0.09	0.082	0.063	0.084
GSM1012838	2688	1	0	0.032	0.044	0.139	0.055	0.092	0.052	0.092	0.234	0.255	0.103	0.013	0	0.157	0.024	0.11	0.078	0.039	0.086	0.066	0.068	0.083	0.07	0.058
GSM1012840	3868	0	0	0.111	0.042	0.051	0.058	0.028	0.006	0.071	0.255	0.2	0.064	0.018	0	0.097	0.032	0.075	0.048	0.053	0.079	0.086	0.091	0.162	0.069	0.095
GSM1012842	3947	0	0.011	0.056	0.082	0.103	0.055	0.056	0.012	0.099	0.194	0.066	0.079	0.045	0	0.127	0.026	0.106	0.057	0.058	0.067	0.143	0.096	0.037	0.062	0.053
GSM1012843	3883	0	0	0.069	0.028	0.092	0.054	0.078	0.054	0.084	0.22	0.133	0.095	0.029	0	0.127	0.034	0.071	0.073	0.051	0.056	0.106	0.063	0.13	0.063	0.095
GSM1012844	1020	1	0	0.124	0.055	0.089	0.069	0.035	0.055	0.104	0.189	0.315	0.054	0.039	0	0.107	0.024	0.079	0.076	0.024	0.04	0.12	0.062	0.082	0.048	0.057
GSM1012845	451	1	0	0.156	0.043	0.056	0.047	0.037	0	0.077	0.235	0.268	0.054	0.024	0	0.13	0.04	0.093	0.067	0.039	0.065	0.043	0.058	0.129	0.059	0.16
GSM1012846	2782	0	0.019	0.138	0.08	0.054	0.036	0.022	0.041	0.16	0.264	0.204	0	0.089	0	0.098	0.058	0.102	0.044	0.012	0.039	0.06	0.04	0.061	0.04	0.014
GSM1012847	3647	0	0	0.113	0.034	0.068	0.049	0.07	0.035	0.098	0.205	0.167	0.083	0.045	0	0.112	0.053	0.067	0.02	0.026	0.07	0.075	0.07	0.196	0.048	0.09
GSM1012848	847	1	0	0.097	0.039	0.044	0.054	0.062	0.027	0.122	0.215	0.299	0.049	0.03	0	0.126	0.05	0.076	0.067	0.036	0.078	0.091	0.065	0.154	0.034	0.056
GSM1012851	679	1	0.002	0.092	0.046	0.081	0.071	0.076	0.034	0.084	0.245	0.266	0.05	0.03	0	0.118	0.048	0.076	0.061	0.052	0.063	0.081	0.094	0.094	0.053	0.085
GSM1012852	3723	0	0	0.083	0.031	0.079	0.053	0.046	0.025	0.073	0.205	0.213	0.104	0.02	0	0.138	0.036	0.08	0.075	0.046	0.065	0.12	0.08	0.141	0.059	0.079
GSM1012853	207	0	0	0.112	0.043	0.085	0.056	0.036	0.023	0.101	0.164	0.282	0	0.032	0	0.132	0.036	0.055	0.032	0.046	0.036	0.088	0.092	0.177	0.043	0.098
GSM1012855	1042	1	0	0.104	0.035	0.062	0.067	0.067	0.022	0.112	0.226	0.24	0.042	0.025	0	0.109	0.033	0.078	0.045	0.036	0.069	0.065	0.11	0.164	0.054	0.087
GSM1012856	1178	1	0.026	0.139	0.046	0.053	0.055	0.019	0.003	0.08	0.175	0.228	0.054	0.02	0	0.123	0.016	0.069	0.077	0.023	0.07	0.118	0.069	0.12	0.049	0.107
GSM1012858	428	1	0	0.081	0.05	0.064	0.078	0.078	0.022	0.132	0.191	0.205	0.055	0.051	0	0.112	0.06	0.089	0.104	0.043	0.056	0.074	0.048	0.074	0.075	0.136
GSM1012859	3623	0	0	0.077	0.049	0.046	0.044	0.044	0.022	0.069	0.203	0.133	0.057	0.057	0	0.106	0.053	0.114	0.06	0.015	0.047	0.135	0.11	0.127	0.057	0.107
GSM1012860	109	1	0	0.094	0.037	0.097	0.051	0.043	0.029	0.072	0.213	0.271	0.06	0.021	0	0.136	0.042	0.08	0.074	0.035	0.059	0.083	0.053	0.13	0.065	0.131
GSM1012861	660	1	0	0.112	0.034	0.099	0.056	0.057	0.037	0.055	0.214	0.215	0.065	0.026	0	0.116	0.046	0.137	0.061	0.027	0.066	0.089	0.092	0.092	0.053	0.099
GSM1012864	965	1	0	0.128	0.043	0.052	0.059	0.048	0.047	0.116	0.238	0.095	0.108	0.021	0	0.122	0.038	0.08	0.046	0.022	0.072	0.06	0.104	0.126	0.071	0.105
GSM1012865	1533	1	0	0.109	0.047	0.108	0.065	0.033	0.047	0.086	0.201	0.208	0.11	0.033	0	0.108	0.026	0.085	0.058	0.046	0.052	0.109	0.06	0.093	0.067	0.081
GSM1012867	2923	1	0	0.125	0.045	0.075	0.063	0.029	0.028	0.082	0.17	0.134	0.048	0.045	0	0.121	0.058	0.093	0.067	0.009	0.057	0.091	0.093	0.095	0.054	0.091
GSM1012868	3253	0	0	0.04	0.033	0.109	0.069	0.069	0.039	0.099	0.196	0.17	0.055	0.043	0	0.143	0.037	0.086	0.106	0.031	0.069	0.09	0.058	0.157	0.067	0.075
GSM1012869	3658	0	0	0.083	0.043	0.055	0.054	0.038	0.025	0.084	0.17	0.226	0.083	0.049	0	0.13	0.036	0.085	0.079	0.037	0.082	0.059	0.099	0.123	0.045	0.096
GSM1012871	2509	1	0.023	0.09	0.036	0.082	0.059	0.076	0.035	0.046	0.172	0.119	0.079	0.028	0	0.14	0.023	0.111	0.032	0.048	0.067	0.108	0.092	0.157	0.066	0.073
GSM1012872	3455	0	0	0.082	0.032	0.088	0.07	0.063	0.025	0.095	0.214	0.121	0.054	0.018	0	0.128	0.051	0.133	0.097	0.036	0.089	0.096	0.072	0.082	0.071	0.091
GSM1012873	9	1	0	0.095	0.035	0.081	0.041	0.033	0.019	0.073	0.179	0.235	0.083	0.061	0	0.142	0.027	0.083	0.076	0.049	0.067	0.148	0.053	0.071	0.066	0.066
GSM1012874	3494	0	0.019	0.057	0.042	0.113	0.055	0.076	0.037	0.102	0.14	0.169	0.094	0.022	0	0.126	0.046	0.101	0.052	0.048	0.06	0.123	0.08	0.119	0.056	0.064
GSM1012878	355	1	0	0.046	0.048	0.095	0.054	0.071	0.055	0	0.179	0.165	0.067	0.019	0	0.162	0.03	0.088	0.07	0.03	0.051	0.089	0.082	0.134	0.061	0.283
GSM1012879	1884	1	0.005	0.063	0.024	0.099	0.06	0.047	0.017	0.089	0.202	0.235	0.072	0.046	0	0.12	0.046	0.084	0.065	0.054	0.068	0.113	0.077	0.107	0.067	0.089
GSM1012885	1061	1	0.041	0.057	0.032	0.039	0.03	0.045	0.031	0.114	0.203	0.2	0.062	0.05	0	0.121	0.058	0.08	0.074	0.069	0.058	0.127	0.041	0.061	0.037	0.1
GSM1012886	2694	0	0.006	0.111	0.048	0.108	0.073	0.064	0.052	0.023	0.214	0.147	0.07	0.03	0	0.119	0.028	0.082	0.094	0.048	0.072	0.105	0.061	0.099	0.064	0.068
GSM1012888	2462	1	0.011	0.122	0.041	0.062	0.058	0.008	0.019	0.069	0.215	0.257	0.066	0.025	0	0.106	0.044	0.072	0.053	0.036	0.08	0.102	0.085	0.128	0.066	0.082
GSM1012890	742	1	0	0.097	0.048	0.106	0.052	0.074	0.024	0.078	0.193	0.194	0.081	0.007	0	0.133	0.012	0.115	0.055	0.044	0.105	0.093	0.095	0.101	0.052	0.006
GSM1012891	1061	1	0.029	0.094	0.043	0.086	0.044	0.089	0.025	0.036	0.208	0.292	0.08	0.039	0	0.122	0.016	0.072	0.086	0.068	0.097	0.111	0.04	0.079	0.044	0.055
GSM1012893	16	1	0	0.121	0.054	0.052	0.07	0.009	0.046	0.104	0.186	0.229	0.061	0.026	0	0.106	0.018	0.088	0.064	0.042	0.059	0.108	0.064	0.121	0.039	0.118
GSM1012894	3114	0	0.013	0.107	0.042	0.021	0.051	0.06	0.03	0.069	0.196	0.225	0.004	0.044	0	0.143	0.046	0.056	0.05	0.03	0.099	0.082	0.079	0.152	0.039	0.068
GSM1012895	2564	0	0	0.126	0.038	0.099	0.059	0	0.015	0.115	0.184	0.276	0.064	0.047	0	0.12	0.035	0.033	0.046	0.022	0.059	0.058	0.116	0.144	0.058	0.115
GSM1012897	2344	0	0.009	0.054	0.044	0.059	0.055	0.039	0.025	0.081	0.248	0.157	0.054	0.028	0	0.108	0.053	0.089	0.083	0.048	0.116	0.075	0.031	0.115	0.068	0.133
GSM1012899	788	1	0.063	0.133	0.043	0.056	0.049	0.017	0.046	0.167	0.05	0.077	0	0.048	0.001	0.129	0.065	0.133	0	0.038	0.087	0.116	0.036	0.091	0.046	0.028
GSM1012900	1235	1	0	0.119	0.037	0.034	0.065	0.05	0.043	0.045	0.232	0.201	0.086	0.041	0	0.122	0.03	0.099	0.043	0.047	0.089	0.094	0.057	0.128	0.053	0.065
GSM1012903	1850	1	0.044	0.028	0.037	0.047	0.058	0.038	0.036	0	0.142	0.186	0.086	0.057	0	0.11	0.023	0.085	0.117	0.085	0.064	0.122	0.051	0.103	0.07	0.084
GSM1012905	145	1	0.018	0.1	0.045	0.074	0.057	0.022	0.037	0.047	0.145	0.241	0.058	0.053	0	0.116	0.032	0.078	0.073	0.029	0.06	0.097	0.078	0.096	0.061	0.076
GSM1012906	2238	1	0	0.108	0.037	0.024	0.055	0.034	0.01	0.072	0.201	0.206	0.105	0.028	0	0.122	0.03	0.116	0.078	0.038	0.087	0.068	0.097	0.122	0.061	0.094
GSM1012908	2067	0	0.009	0	0.037	0.13	0.069	0.07	0.046	0.058	0.168	0.183	0.083	0.029	0	0.135	0.015	0.09	0.061	0.064	0.05	0.146	0.1	0.117	0.056	0.113
GSM1012909	1688	1	0	0.113	0.034	0.036	0.06	0.058	0.065	0.065	0.291	0.186	0.076	0.037	0	0.117	0.041	0.062	0.088	0.047	0.09	0.111	0.011	0.045	0.047	0.147
GSM1012910	854	1	0.097	0.212	0.009	0.057	0.042	0.014	0.098	0.09	0	0.077	0	0	0.035	0	0.052	0.063	0.078	0.063	0.015	0.162	0.003	0.027	0.046	0.118
GSM1012917	2520	0	0	0.126	0.046	0.047	0.056	0.046	0.036	0.087	0.222	0.231	0.059	0.035	0	0.131	0.054	0.074	0.073	0.05	0.07	0.048	0.068	0.135	0.064	0.095
GSM1012918	2179	0	0	0.097	0.038	0.101	0.055	0.06	0.036	0.102	0.192	0.176	0.049	0.031	0	0.128	0.052	0.084	0.069	0.036	0.058	0.078	0.101	0.12	0.056	0.08
GSM1012919	2024	0	0	0.084	0.033	0.084	0.062	0.067	0.03	0.098	0.18	0.323	0.061	0.036	0	0.103	0.045	0.085	0.061	0.033	0.073	0.052	0.098	0.133	0.062	0.1
GSM1012921	2352	0	0.01	0.024	0.031	0.152	0.065	0.042	0.038	0.083	0.213	0.163	0.051	0.02	0	0.132	0.04	0.086	0.083	0.042	0.084	0.081	0.11	0.08	0.079	0.096
GSM1012923	1572	1	0.008	0.064	0.046	0.08	0.054	0.085	0.066	0.101	0.15	0.128	0.078	0.055	0	0.149	0.052	0.114	0.099	0.055	0.069	0.04	0.075	0.059	0.056	0.079
GSM1012924	1460	1	0.009	0.08	0.039	0.079	0.065	0.078	0.045	0.073	0.186	0.226	0.054	0.009	0	0.116	0.026	0.049	0.091	0.034	0.1	0.064	0.1	0.166	0.058	0.107
GSM1012925	2322	0	0	0.081	0.049	0.026	0.055	0.035	0.025	0.02	0.173	0.239	0.063	0.041	0	0.117	0.013	0.084	0.065	0.067	0.069	0.111	0.091	0.133	0.051	0.119
GSM1012927	2020	0	0	0.034	0.041	0.132	0.068	0.053	0.053	0.05	0.263	0.214	0.059	0.072	0	0.13	0.03	0.069	0.013	0.069	0.078	0.083	0.066	0.098	0.074	0.053
GSM1012928	800	1	0.062	0.036	0.056	0.052	0.038	0.061	0.028	0.029	0.229	0.132	0.074	0.052	0	0.106	0.032	0.14	0.062	0.075	0.101	0.094	0.035	0.113	0.052	0.044
GSM1012930	1954	0	0.037	0.084	0.048	0.035	0.065	0.052	0.02	0.053	0.179	0.115	0.062	0.065	0	0.099	0.029	0.089	0.057	0.081	0.046	0.127	0.075	0.11	0.045	0.105
GSM1012931	942	1	0.042	0.063	0.063	0.008	0.026	0.039	0.017	0.028	0.122	0.106	0.085	0.05	0	0.097	0.033	0.092	0.09	0.069	0.09	0.076	0.048	0.148	0.076	0.131
GSM1012932	2255	0	0	0.143	0.072	0.058	0.058	0.052	0.056	0.041	0.103	0.3	0.047	0.051	0	0.129	0.036	0.086	0.025	0.035	0.059	0.074	0.072	0.146	0.049	0.059
GSM1012933	1981	0	0.032	0.011	0.02	0.073	0.059	0.069	0.1	0.056	0.245	0.165	0.09	0.069	0	0.099	0.025	0.087	0.117	0.077	0.065	0.103	0	0.081	0.03	0.076
GSM1012934	1812	0	0.001	0.056	0.041	0.106	0.059	0.08	0.047	0.074	0.181	0.183	0.094	0.024	0	0.138	0.043	0.075	0.076	0.044	0.068	0.12	0.085	0.116	0.052	0.079
GSM1012935	2111	0	0.079	0.098	0.038	0.044	0.055	0.035	0.051	0	0.14	0.238	0.075	0.056	0	0.089	0.036	0.064	0.085	0.069	0.059	0.135	0.055	0.026	0.045	0.104
GSM1012936	2064	0	0.021	0.085	0.041	0.041	0.042	0.035	0.044	0.086	0.212	0.213	0.048	0.06	0	0.156	0.032	0.079	0.082	0.051	0.049	0.113	0.059	0.095	0.064	0.05
GSM1012937	2200	0	0.016	0.074	0.037	0.026	0.071	0.061	0.028	0.049	0.198	0.285	0.082	0.048	0	0.131	0.019	0.071	0.116	0.055	0.072	0.115	0.054	0.116	0.045	0.084
GSM1012938	2204	0	0.02	0.052	0.037	0.092	0.06	0.044	0.04	0.086	0.234	0.247	0.076	0.037	0	0.137	0.049	0.064	0.081	0.046	0.071	0.133	0.061	0.105	0.048	0.069
GSM1012940	476	1	0	0.104	0.052	0.073	0.057	0.06	0.055	0.119	0.162	0.144	0.068	0.046	0	0.113	0.043	0.122	0.045	0.022	0.082	0.066	0.113	0.057	0.053	0.08
GSM1012941	293	1	0.017	0.077	0.05	0.042	0.074	0.015	0.036	0.072	0.192	0.19	0.048	0.042	0	0.143	0.044	0.089	0.068	0.066	0.067	0.094	0.045	0.1	0.06	0.143
GSM1012943	1919	0	0.015	0.067	0.042	0.045	0.049	0.065	0.046	0.129	0.188	0	0.064	0.061	0	0.104	0.046	0.109	0.064	0.04	0.074	0.125	0.069	0.138	0.037	0.075
GSM1012944	2026	1	0.043	0.028	0.025	0.065	0.017	0.067	0.016	0.043	0.198	0.185	0.09	0.066	0	0.09	0.02	0.068	0.103	0.065	0.051	0.181	0.054	0.028	0.077	0.139
GSM1012945	1905	0	0	0.148	0.038	0	0.072	0.037	0.033	0.151	0.172	0.163	0	0.073	0.005	0.141	0.077	0.131	0.007	0.018	0.011	0.087	0.066	0.029	0.014	0.131
GSM1012946	1463	0	0.006	0.114	0.025	0.109	0.077	0.045	0	0.073	0.229	0.26	0.063	0.047	0	0.116	0.034	0.07	0.069	0.064	0.066	0.077	0.058	0.119	0.054	0.067
GSM1012950	2137	0	0	0.085	0.042	0.095	0.042	0.055	0.027	0.11	0.208	0.186	0.062	0.019	0	0.126	0.043	0.091	0.066	0.057	0.086	0.053	0.079	0.087	0.062	0.15
GSM1012951	2117	0	0.017	0.1	0.039	0.041	0.057	0.05	0.049	0.096	0.185	0.225	0.082	0.054	0	0.134	0.017	0.065	0.077	0.062	0.056	0.087	0.058	0.097	0.069	0.081
GSM1012952	2149	0	0	0.056	0.043	0.074	0.06	0.061	0.013	0.048	0.145	0.208	0.069	0.014	0	0.145	0.019	0.065	0.066	0.049	0.08	0.084	0.124	0.194	0.06	0.14
GSM1012954	1188	1	0.016	0.083	0.037	0.036	0.059	0.045	0.041	0.058	0.146	0.291	0.034	0.039	0	0.133	0.031	0.097	0.089	0.054	0.046	0.148	0.062	0.093	0.041	0.143
GSM1012956	130	1	0	0.086	0.035	0.073	0.06	0.061	0.024	0.074	0.194	0.252	0.075	0.037	0	0.14	0.039	0.09	0.066	0.054	0.075	0.137	0.068	0.073	0.038	0.1
GSM1012957	1491	0	0.037	0.06	0.04	0.103	0.059	0.05	0.044	0.003	0.165	0.201	0.089	0.051	0	0.135	0.018	0.078	0.078	0.063	0.059	0.163	0.045	0.105	0.041	0.09
GSM1012959	1039	1	0	0.073	0.023	0.122	0.075	0.06	0.069	0.086	0.188	0.273	0.087	0.048	0	0.127	0.035	0.107	0.095	0.055	0.081	0.057	0.045	0.062	0.064	0.012
GSM1012960	1842	0	0.04	0.039	0.04	0.037	0.072	0.065	0.033	0.082	0.085	0.187	0.089	0.067	0	0.094	0.046	0.067	0.132	0.076	0.09	0.079	0.061	0.099	0.034	0.097
GSM1012961	1763	0	0	0.141	0.018	0.056	0.049	0	0	0.089	0.268	0.252	0.055	0.032	0	0.149	0.039	0.093	0.025	0.044	0.069	0.117	0.046	0.185	0.059	0.065
GSM1012962	1988	0	0	0.031	0.029	0.079	0.054	0.069	0.044	0.101	0.25	0.179	0.067	0.039	0	0.136	0.068	0.108	0.084	0.049	0.073	0.095	0.066	0.126	0.043	0.056
GSM1012963	2066	0	0.034	0.001	0.037	0.058	0.048	0.047	0.045	0.084	0.169	0.225	0.094	0.064	0	0.116	0.011	0.069	0.096	0.064	0.095	0.163	0.015	0.119	0.025	0.043
GSM1012964	1907	0	0.046	0.05	0.071	0.013	0.043	0.02	0.034	0.024	0.26	0.266	0.056	0.034	0	0.164	0	0.098	0.015	0.062	0.081	0.095	0.026	0.096	0.078	0.162
GSM1012966	1901	0	0	0.067	0.052	0.054	0.06	0.017	0.03	0.094	0.173	0.223	0.081	0.033	0	0.134	0.028	0.059	0.072	0.032	0.093	0.081	0.097	0.153	0.068	0.11
GSM1012967	1070	1	0	0.079	0.056	0.054	0.061	0.062	0.033	0.029	0.235	0.237	0.064	0.031	0	0.127	0.025	0.086	0.113	0.05	0.062	0.151	0.039	0.099	0.027	0.11
GSM1012968	1234	1	0.03	0.034	0.052	0.069	0.054	0.047	0.035	0.058	0.14	0.222	0.081	0.041	0	0.136	0.03	0.089	0.104	0.064	0.093	0.102	0.073	0.088	0.057	0.098
GSM1012969	1983	0	0	0.13	0.037	0.067	0.065	0.041	0.034	0.145	0.207	0.286	0.019	0.05	0	0.126	0.042	0.089	0.037	0.023	0.043	0.074	0.081	0.125	0.053	0.094
GSM1012970	1371	0	0.015	0.084	0.041	0.12	0.053	0.085	0.013	0.064	0.208	0.182	0.083	0.017	0	0.119	0.001	0.075	0.093	0.049	0.057	0.103	0.098	0.108	0.055	0.089
GSM1012971	1854	0	0.052	0.087	0.032	0.064	0.08	0.051	0.047	0.085	0.21	0.147	0.078	0.044	0	0.146	0.017	0.093	0.093	0.068	0.072	0.093	0.036	0.087	0.033	0.07
GSM1012972	1787	0	0	0.086	0.049	0.035	0.027	0.051	0.088	0.13	0.167	0.01	0.048	0.053	0	0.073	0	0.15	0.039	0.027	0	0.226	0.035	0.128	0.027	0.116
GSM1012974	1393	0	0	0.04	0.038	0.086	0.058	0.08	0.046	0.063	0.223	0.177	0.06	0.026	0	0.127	0.016	0.096	0.092	0.048	0.068	0.098	0.106	0.147	0.059	0.103
GSM1012975	1722	0	0.005	0.093	0.079	0.025	0.043	0.063	0.044	0.025	0.191	0.284	0.07	0.054	0	0.146	0.036	0.062	0.011	0.071	0.069	0.064	0.038	0.092	0.066	0.156
GSM1012976	1502	1	0	0.035	0.023	0.081	0.056	0.079	0.061	0.078	0.211	0.202	0.062	0.018	0	0.147	0.013	0.122	0.082	0.065	0.057	0.094	0.061	0.142	0.072	0.11
GSM1012978	1805	0	0.006	0.041	0.051	0.09	0.06	0.098	0.044	0.061	0.015	0.067	0.094	0.051	0	0.137	0.021	0.136	0.044	0.056	0.084	0.097	0.067	0.141	0.075	0.084
GSM1012979	1561	0	0.009	0.061	0.037	0.093	0.058	0.07	0.032	0.082	0.154	0.224	0.067	0.039	0	0.123	0.042	0.085	0.1	0.033	0.087	0.082	0.077	0.113	0.068	0.075
GSM1012981	888	1	0.006	0.13	0.039	0.11	0.041	0.029	0.033	0.117	0.219	0.305	0.027	0.033	0	0.123	0.037	0.082	0.031	0.021	0.073	0.047	0.088	0.09	0.056	0.085
GSM1012982	1773	0	0	0.105	0.044	0.087	0.061	0.051	0.012	0.096	0.16	0.277	0.036	0.025	0	0.126	0.01	0.079	0.037	0.021	0.072	0.103	0.104	0.191	0.043	0.073
GSM1012983	1212	0	0.015	0.075	0.041	0.046	0.055	0.053	0.08	0.138	0.189	0.252	0.038	0.045	0	0.143	0.013	0.083	0.101	0.043	0.043	0.05	0.036	0.101	0.046	0.121
GSM1012984	1523	0	0.046	0.083	0.039	0.055	0.068	0.06	0.032	0.021	0.215	0.079	0.073	0.04	0	0.139	0.054	0.093	0.138	0.059	0.077	0.146	0.028	0.05	0.057	0.085
GSM1012985	1314	0	0.02	0.183	0.07	0.012	0.041	0.042	0.031	0.064	0.023	0.273	0.019	0.077	0	0.055	0.01	0.042	0.091	0.036	0.027	0.108	0.019	0.025	0.065	0.2
GSM1012986	1760	0	0.017	0.095	0.041	0.109	0.062	0.028	0.053	0.084	0.109	0.186	0.09	0.052	0	0.126	0.051	0.072	0.077	0.037	0.055	0.102	0.047	0.103	0.077	0.07
GSM1012987	1604	0	0.028	0.085	0.038	0.052	0.035	0.053	0.015	0.071	0.184	0.197	0.046	0.048	0	0.134	0.043	0.09	0.106	0.05	0.07	0.069	0.061	0.074	0.072	0.149
GSM1012989	1354	1	0.012	0.033	0.051	0.008	0.05	0.099	0.045	0.08	0.186	0.121	0.048	0.062	0	0.112	0.054	0.097	0.062	0.051	0.099	0.142	0.056	0.122	0.041	0.068
GSM1012990	1212	1	0	0.069	0.049	0.032	0.06	0.071	0.059	0.051	0.163	0.168	0.046	0.027	0	0.156	0	0.07	0.096	0.033	0.094	0.062	0.117	0.182	0.055	0.096
GSM1012991	1378	0	0	0.117	0.056	0.096	0.076	0.049	0.022	0.098	0.185	0.244	0.029	0.044	0	0.13	0.051	0.083	0.071	0.014	0.086	0.073	0.091	0.054	0.067	0.059
GSM1012992	680	1	0.014	0.1	0.048	0.095	0.051	0.051	0.018	0.11	0.218	0.116	0.063	0.018	0	0.114	0.045	0.089	0.085	0.048	0.042	0.093	0.128	0.066	0.079	0.071
GSM1012994	238	1	0	0.145	0.049	0.045	0.054	0.029	0.034	0.134	0.219	0.22	0.033	0.071	0	0.094	0.062	0.074	0.053	0	0.043	0.102	0.069	0.096	0.058	0.051
GSM1012995	14	1	0	0.076	0.03	0.115	0.051	0.057	0.073	0.043	0.205	0.224	0.069	0.038	0	0.123	0.041	0.058	0.071	0.046	0.087	0.079	0.099	0.122	0.06	0.052
GSM1012996	440	1	0.007	0.107	0.045	0.053	0.065	0.047	0.034	0.105	0.216	0.2	0.068	0.046	0	0.125	0.049	0.053	0.109	0.032	0.074	0.058	0.072	0.137	0.045	0.074
GSM1012997	1610	0	0	0.149	0.039	0.077	0.063	0.021	0.021	0.094	0.225	0.29	0.04	0.057	0	0.133	0.043	0.077	0.033	0.031	0.04	0.103	0.075	0.067	0.053	0.063
GSM1012999	1032	1	0	0.055	0.035	0.107	0.074	0.06	0.049	0.109	0.156	0.224	0.087	0.034	0	0.128	0	0.089	0.1	0.047	0.08	0.077	0.102	0.092	0.067	0.029
GSM1013000	1540	0	0	0.092	0.024	0.058	0.063	0.029	0.059	0.065	0.144	0.176	0.082	0.06	0	0.138	0.028	0.057	0.088	0.051	0.076	0.093	0.041	0.164	0.058	0.082
GSM1013001	1175	0	0	0.048	0.057	0.11	0.058	0.06	0.031	0.072	0.2	0.252	0.088	0.045	0	0.126	0.058	0.048	0.084	0.044	0.054	0.119	0.094	0.107	0.068	0.068
GSM1013003	1065	0	0.029	0.108	0.051	0.132	0.054	0.072	0.056	0.081	0.197	0.238	0.053	0.027	0	0.125	0.023	0.06	0.049	0.048	0.084	0.104	0.09	0.065	0.058	0
GSM1013005	378	1	0.002	0.133	0.046	0.034	0.034	0.035	0.017	0.081	0.198	0.204	0.037	0.055	0.003	0.109	0.085	0.073	0.026	0.04	0.052	0.093	0.051	0.12	0.115	0.112
GSM1013006	454	1	0.025	0.05	0.031	0.057	0.063	0.053	0.047	0.061	0.147	0.243	0.086	0.054	0	0.115	0.035	0.049	0.107	0.046	0.088	0.104	0.069	0.102	0.064	0.098
GSM1013007	513	0	0	0.144	0.037	0.069	0.05	0.014	0.027	0.097	0.219	0.234	0.045	0.024	0	0.159	0.021	0.052	0.069	0.02	0.077	0.034	0.089	0.163	0.052	0.13
GSM1013008	1302	0	0	0.112	0.033	0.073	0.063	0.056	0.059	0.115	0.312	0.308	0.054	0.034	0	0.131	0.05	0.079	0.034	0.023	0.066	0.08	0.047	0.129	0.063	0.052
GSM1013009	1527	0	0	0.108	0.025	0.053	0.055	0.062	0.045	0.154	0.258	0.204	0.079	0.04	0	0.148	0.034	0.058	0.093	0.039	0.084	0.067	0.048	0.104	0.051	0.09
GSM1013010	946	0	0.045	0.061	0.054	0.054	0.054	0.016	0.04	0.052	0.111	0.181	0.089	0.062	0	0.086	0.033	0.091	0.083	0.068	0.067	0.11	0.067	0.044	0.057	0.148
GSM1013011	1184	0	0.031	0.11	0.007	0.036	0.065	0.02	0.056	0.101	0.129	0.255	0.022	0.074	0	0.147	0.06	0.052	0.064	0.039	0.059	0.091	0.089	0.087	0.032	0.027
GSM1013012	1529	0	0.005	0.11	0.033	0.034	0.044	0.031	0.035	0.043	0.222	0.302	0.082	0.043	0	0.138	0.028	0.069	0.113	0.048	0.061	0.125	0.03	0.123	0.041	0.075
GSM1013013	1086	0	0.02	0.044	0.04	0	0.031	0.052	0.059	0.108	0.086	0.189	0.029	0.06	0.008	0.077	0.009	0.113	0.103	0.056	0.08	0.168	0.05	0.051	0.042	0.089
GSM1013014	152	1	0.003	0.096	0.083	0.07	0.043	0.039	0.009	0.144	0.173	0.17	0.058	0.028	0	0.112	0.04	0.074	0.053	0.027	0.077	0.076	0.079	0.127	0.083	0.131
GSM1013015	283	1	0.055	0.049	0.042	0.042	0.055	0.043	0.051	0.088	0.229	0.205	0.08	0.062	0	0.104	0.059	0.091	0.045	0.046	0.1	0.043	0.037	0.103	0.041	0.11
GSM1013016	1500	0	0	0.093	0.029	0.092	0.059	0.049	0.045	0.097	0.192	0.239	0.073	0.041	0	0.145	0.024	0.057	0.072	0.043	0.07	0.098	0.073	0.122	0.048	0.093
GSM1013018	1073	0	0	0.162	0.01	0.07	0.068	0.028	0.038	0.102	0.175	0.267	0.037	0.044	0	0.138	0.033	0.037	0.084	0.022	0.054	0.048	0.073	0.139	0.056	0.102
GSM1013019	1397	0	0.018	0.11	0.053	0.04	0.041	0.033	0.003	0.041	0.15	0.327	0.048	0.035	0	0.085	0.041	0.065	0.086	0.035	0.077	0.089	0.071	0.139	0.053	0.16
GSM1013020	717	0	0.017	0.068	0.032	0.098	0.068	0.035	0.021	0.034	0.231	0.274	0.056	0.032	0	0.132	0.058	0.044	0.078	0.041	0.061	0.085	0.099	0.11	0.042	0.143
GSM1013021	1472	0	0	0.134	0.035	0.045	0.046	0.039	0.025	0.095	0.202	0.301	0.023	0.022	0	0.113	0.047	0.053	0.081	0.029	0.076	0.068	0.068	0.14	0.055	0.128
GSM1013025	1022	1	0.008	0.026	0.036	0.118	0.05	0.092	0.052	0.02	0.168	0.051	0.109	0.046	0	0.115	0	0.116	0.048	0.08	0.068	0.143	0.064	0.083	0.062	0.105
GSM1013028	1317	0	0.047	0.029	0.068	0.04	0.044	0.032	0.003	0.03	0.225	0.269	0.065	0.039	0	0.082	0.049	0.109	0.098	0.084	0.105	0.12	0.009	0.119	0.073	0.044
GSM1013032	154	1	0.008	0.151	0.054	0.044	0.065	0.034	0.046	0.13	0.243	0.166	0.003	0.061	0	0.149	0.052	0.116	0.014	0.001	0.051	0.105	0.059	0.092	0.027	0.069
GSM1013033	1160	0	0	0.123	0.045	0.067	0.04	0.053	0.047	0.103	0.298	0.29	0.037	0.046	0	0.15	0.027	0.08	0.044	0.028	0.052	0.071	0.104	0.046	0.059	0.084
GSM1013035	727	0	0.007	0.079	0.038	0.037	0.054	0.044	0.044	0.013	0.206	0.272	0.065	0.054	0	0.119	0.02	0.084	0.109	0.046	0.065	0.102	0.049	0.127	0.067	0.121
GSM1013036	846	1	0.048	0.122	0.029	0.038	0.051	0.063	0.026	0.12	0.114	0.171	0.07	0.049	0.004	0.113	0.049	0.053	0.096	0.025	0.069	0.079	0.057	0.08	0.067	0.104
GSM1013038	1000	0	0	0.101	0.024	0.056	0.064	0.047	0.033	0.087	0.21	0.232	0.061	0.041	0	0.141	0.038	0.045	0.091	0.032	0.059	0.087	0.085	0.123	0.058	0.157
GSM1013041	933	0	0.004	0.132	0.027	0.047	0.06	0.027	0.043	0.091	0.199	0.279	0.055	0.046	0	0.128	0.054	0.063	0.069	0.026	0.071	0.043	0.082	0.125	0.054	0.062
GSM1013042	604	0	0.002	0.088	0.052	0.056	0.052	0.029	0.016	0.082	0.17	0.241	0.057	0.037	0	0.132	0.023	0.052	0.084	0.034	0.081	0.015	0.091	0.163	0.078	0.164
GSM1013043	896	0	0	0.08	0.039	0.091	0.056	0.049	0.045	0.076	0.232	0.283	0.064	0.038	0	0.091	0.022	0.08	0.094	0.066	0.036	0.115	0.076	0.063	0.055	0.085
GSM1013044	608	0	0.019	0.091	0.022	0.084	0.053	0.087	0.03	0.115	0.209	0.18	0.033	0.023	0	0.129	0.042	0.042	0.094	0.028	0.079	0.025	0.091	0.159	0.062	0.107
GSM1013045	876	0	0.016	0.084	0.025	0.095	0.06	0.038	0.026	0.019	0.192	0.099	0.037	0.01	0	0.108	0.03	0.084	0.095	0.047	0.067	0.114	0.099	0.134	0.047	0.155
GSM1013047	865	0	0.022	0.092	0.041	0.059	0.036	0.019	0.046	0.078	0.228	0.214	0.016	0.085	0	0.116	0.059	0.118	0.077	0.036	0.037	0.038	0.08	0.042	0.055	0.046
GSM1013048	63	0	0	0.09	0.031	0.068	0.053	0.079	0.04	0.067	0.222	0.21	0.041	0.062	0	0.137	0.047	0.1	0.027	0.036	0.083	0.092	0.074	0.154	0.058	0.049
GSM1013049	822	0	0	0.081	0.038	0.045	0.047	0.044	0.016	0.079	0.192	0.247	0.062	0.009	0	0.134	0.023	0.085	0.08	0.044	0.073	0.08	0.094	0.175	0.08	0.129
GSM1013052	546	1	0.016	0.169	0.025	0.051	0.065	0.011	0.018	0.097	0.087	0.269	0.064	0.049	0	0.096	0.071	0.03	0.064	0.021	0.071	0.071	0.103	0.08	0.048	0.065
GSM1013053	407	0	0.012	0.138	0.035	0.086	0.064	0.03	0.017	0.102	0.195	0.287	0.055	0.048	0	0.121	0.026	0.046	0.071	0.029	0.045	0.098	0.085	0.123	0.065	0.074
GSM1013055	619	0	0.015	0.1	0.015	0.07	0.054	0.034	0.036	0.012	0.23	0.263	0.036	0.046	0	0.116	0.033	0.032	0.079	0.002	0.052	0.17	0.064	0.117	0.071	0.149
GSM1013056	772	0	0.024	0.143	0	0.076	0.075	0.026	0.081	0.091	0.127	0.29	0.003	0.081	0	0.122	0.022	0	0.091	0.007	0.031	0.107	0.073	0.06	0.023	0.06
GSM1013057	525	0	0	0.123	0.048	0.082	0.074	0.022	0.029	0.072	0.212	0.214	0.086	0.029	0	0.12	0.022	0.074	0.042	0.043	0.049	0.143	0.082	0.111	0.063	0.089
GSM1013058	678	1	0.006	0.098	0.044	0.078	0.061	0.053	0.029	0.136	0.212	0.244	0.07	0.049	0	0.118	0.036	0.09	0.036	0.032	0.054	0.078	0.055	0.104	0.08	0.094
GSM1013059	762	0	0.005	0.06	0.041	0.081	0.041	0.068	0.032	0.083	0.165	0.224	0.064	0.025	0	0.163	0.026	0.062	0.065	0.043	0.089	0.061	0.111	0.134	0.09	0.116
GSM1013060	569	1	0	0.128	0.041	0.026	0.039	0.004	0.038	0.115	0.244	0.225	0.031	0.045	0	0.106	0.077	0.098	0.032	0.008	0.061	0.082	0.113	0.128	0.035	0.026
GSM1013061	741	0	0	0.033	0.026	0.104	0.066	0.069	0.075	0.099	0.167	0.224	0.111	0.038	0	0.139	0.039	0.103	0.082	0.054	0.066	0.104	0.066	0.089	0.053	0.047
GSM1013063	426	0	0	0.11	0.025	0.09	0.067	0.04	0.024	0.134	0.283	0.253	0.071	0.025	0	0.127	0.057	0.059	0.062	0.034	0.064	0.104	0.07	0.074	0.064	0.098
GSM1013065	440	1	0	0.124	0.046	0.077	0.073	0.035	0.047	0.094	0.204	0.27	0.088	0.039	0	0.115	0.054	0.06	0.059	0.024	0.069	0.068	0.034	0.129	0.058	0.103
GSM1013066	612	0	0	0.08	0.066	0.046	0.081	0.011	0.038	0.016	0.245	0.207	0.052	0.013	0	0.089	0.036	0.06	0.066	0.047	0.1	0.071	0.055	0.136	0.07	0.197
GSM1013067	420	0	0.026	0.082	0.038	0.055	0.047	0.042	0.04	0.12	0.245	0.018	0.042	0.024	0	0.133	0.035	0.099	0.073	0.041	0.091	0.071	0.083	0.122	0.073	0.073
GSM1013068	680	0	0	0.054	0.056	0.077	0.058	0.062	0.018	0.076	0.198	0.267	0.052	0.018	0	0.105	0.043	0.1	0.067	0.034	0.056	0.132	0.093	0.147	0.075	0.117
GSM1013070	33	0	0	0.049	0.035	0.085	0.056	0.084	0.048	0.077	0.21	0.19	0.067	0.036	0	0.104	0.029	0.143	0.104	0.041	0.054	0.134	0.055	0.076	0.076	0.077
GSM1013072	143	0	0.013	0.091	0.039	0.08	0.058	0.046	0.033	0.079	0.202	0.157	0.06	0.041	0	0.123	0.045	0.084	0.068	0.044	0.088	0.112	0.05	0.089	0.058	0.109
GSM1013073	576	0	0	0.143	0.052	0.005	0.035	0.081	0.021	0.071	0.239	0.034	0.039	0.025	0	0.124	0.06	0.131	0.04	0.021	0.088	0.049	0.058	0.177	0.05	0.146
GSM1013074	590	0	0	0.095	0.028	0.112	0.06	0.069	0.027	0.088	0.207	0.196	0.1	0.009	0	0.136	0.031	0.082	0.07	0.042	0.071	0.108	0.067	0.15	0.048	0.075
GSM1013075	545	0	0	0.042	0.037	0.111	0.061	0.078	0.044	0.061	0.237	0.194	0.067	0.028	0	0.131	0.059	0.107	0.079	0.048	0.099	0.106	0.049	0.101	0.066	0.041
GSM1013076	608	0	0	0.087	0.038	0.095	0.06	0.084	0.024	0.056	0.194	0.197	0.08	0.024	0	0.141	0.025	0.107	0.038	0.064	0.092	0.056	0.079	0.157	0.072	0.07
GSM1013082	1503	0	0	0.071	0.037	0.111	0.078	0.052	0.052	0.035	0.189	0.203	0.112	0.018	0	0.116	0.01	0.063	0.095	0.034	0.07	0.116	0.123	0.111	0.056	0.105
GSM1013083	265	1	0	0.168	0.04	0.095	0.078	0.033	0.029	0.063	0.181	0.306	0.046	0.019	0	0.132	0.032	0.048	0.07	0.021	0.076	0.073	0.103	0.105	0.075	0.067
GSM1013087	1278	0	0	0.063	0.032	0.091	0.079	0.049	0.046	0.054	0.205	0.272	0.067	0.017	0	0.121	0.032	0.061	0.069	0.051	0.105	0.058	0.133	0.145	0.074	0.068
GSM1013088	1096	0	0.018	0.113	0.044	0.065	0.055	0.049	0.02	0.07	0.186	0.251	0.057	0.016	0	0.134	0.018	0.049	0.08	0.058	0.078	0.097	0.114	0.11	0.06	0.08
GSM1013091	305	1	0	0.07	0.044	0.063	0.069	0.039	0.034	0.129	0.254	0.186	0.045	0.033	0	0.109	0.045	0.121	0.014	0.052	0.072	0.082	0.121	0.116	0.062	0.072
GSM1013093	974	0	0	0.085	0.042	0.099	0.06	0.047	0.067	0.098	0.213	0.178	0.09	0.019	0	0.109	0.065	0.095	0.048	0.014	0.086	0.06	0.116	0.087	0.062	0.087
GSM1013096	525	1	0	0.108	0.04	0.118	0.058	0.067	0.064	0.103	0.233	0.253	0.096	0.023	0	0.138	0.027	0.09	0.067	0.036	0.053	0.057	0.071	0.099	0.051	0.059
GSM1013098	207	1	0	0.151	0.024	0.077	0.081	0.052	0.042	0.097	0.23	0.277	0.049	0.029	0	0.109	0.02	0.042	0.101	0.02	0.072	0.079	0.101	0.116	0.04	0.062
GSM1013099	496	0	0.021	0.062	0.055	0.119	0.054	0.074	0.062	0.015	0.186	0.177	0.116	0.049	0	0.094	0.021	0.057	0.06	0.072	0.077	0.145	0.12	0.076	0.06	0.001
GSM1013102	1135	0	0	0.098	0.035	0.068	0.079	0.03	0.016	0.022	0.214	0.187	0.076	0.03	0	0.099	0	0.101	0.075	0.028	0.074	0.135	0.112	0.15	0.051	0.104
GSM1019139	3186	0	0.01	0.019	0.008	0.056	0.014	0.008	0.03	0.024	0.073	0.076	0.028	0.034	0	0.024	0.035	0.014	0.031	0.023	0.021	0.048	0.029	0.068	0.024	0.042
GSM1019140	162	1	0.022	0.014	0.001	0.053	0.003	0.014	0.018	0.024	0.056	0.049	0.043	0.026	0	0.019	0.006	0.03	0.029	0.029	0.039	0.033	0.037	0.064	0.023	0.076
GSM1019143	556	1	0.01	0.043	0.016	0.054	0.009	0.009	0.013	0.036	0.088	0.106	0.022	0.047	0.003	0.031	0.026	0.007	0.022	0.023	0.027	0.048	0.017	0.032	0.015	0.051
GSM1019144	304	1	0.004	0.046	0.007	0.079	0.009	0.05	0.014	0.025	0.09	0.073	0.03	0.026	0	0.032	0.034	0.024	0.04	0.029	0.017	0.043	0.026	0.037	0.02	0.018
GSM1019145	590	1	0.004	0.051	0.007	0.05	0.006	0.024	0.009	0.051	0.101	0.058	0.007	0.019	0	0.034	0.034	0.02	0.032	0.021	0.027	0.043	0.029	0.04	0.023	0.074
GSM1019147	61	1	0.01	0.013	0.006	0.051	0.009	0.031	0.029	0.033	0.073	0.086	0.021	0.041	0	0.01	0.012	0.015	0.04	0.021	0.032	0.012	0.044	0.068	0.025	0.068
GSM1019149	595	1	0	0.038	0.01	0.054	0.004	0.022	0.029	0.008	0.049	0.045	0.01	0.033	0	0.031	0.024	0.024	0.036	0.018	0.044	0.049	0.039	0.056	0.021	0.066
GSM1019150	1839	1	0.03	0.047	0.026	0.053	0	0.002	0.02	0.054	0.072	0.061	0.039	0.016	0	0.008	0.035	0.036	0.029	0.014	0.035	0.02	0.019	0.039	0.016	0.06
GSM1019152	523	1	0.007	0.052	0.015	0.065	0.007	0.016	0.015	0.051	0.074	0.095	0.036	0.021	0	0.012	0.026	0.028	0.019	0.011	0.028	0.044	0.04	0.023	0.016	0.062
GSM1019153	393	1	0	0.065	0.013	0.047	0.006	0.009	0.015	0.006	0.048	0.108	0.024	0.026	0	0.035	0.011	0.019	0.03	0.022	0.027	0.038	0.025	0.062	0.028	0.06
GSM1019154	250	1	0.002	0.04	0.024	0.067	0.007	0.015	0.015	0.038	0.1	0.057	0.031	0.026	0	0.023	0.058	0.039	0.027	0.012	0.019	0.045	0.038	0.025	0.016	0.049
GSM1019158	490	1	0.012	0.032	0	0.043	0.006	0.007	0.001	0.083	0.087	0.053	0	0.041	0	0.054	0.024	0.023	0.03	0.016	0.038	0.025	0.031	0.062	0.022	0.051
GSM1019160	84	1	0.016	0.053	0.015	0.059	0.004	0.019	0.017	0.053	0.093	0.045	0.027	0.025	0	0.024	0.034	0.025	0.031	0.032	0.023	0.034	0.016	0.017	0.019	0.051
GSM1019162	355	1	0.004	0.033	0.007	0.077	0.013	0.027	0.026	0.024	0.06	0.077	0.03	0.023	0	0.008	0.024	0.025	0.035	0.012	0.036	0.023	0.041	0.08	0.025	0.04
GSM1019163	88	1	0.006	0.048	0.016	0.058	0.006	0.007	0.027	0.04	0.066	0.067	0.025	0.019	0	0.038	0.014	0.004	0.012	0.02	0.023	0.051	0.033	0.044	0.025	0.084
GSM1019164	286	1	0.007	0.037	0.021	0.072	0.004	0.039	0.032	0.009	0.076	0.034	0.045	0.003	0.001	0.018	0.024	0.022	0.038	0.007	0.034	0.023	0.054	0.069	0.029	0.048
GSM1019165	151	1	0	0.031	0.001	0.091	0.001	0.04	0.019	0.021	0.064	0.079	0.048	0.008	0	0.004	0.05	0.045	0.013	0.025	0.046	0.037	0.047	0.06	0.02	0.014
GSM1019166	2108	1	0.027	0.031	0	0.037	0.004	0.006	0.001	0.07	0.088	0.092	0	0.042	0	0.034	0.018	0.021	0.03	0.018	0.029	0.04	0.033	0.058	0.022	0.037
GSM1019169	3470	1	0.002	0.035	0.007	0.079	0.024	0.003	0.029	0.021	0.063	0.097	0.019	0.029	0	0.016	0.021	0.018	0.043	0.011	0.024	0.054	0.032	0.065	0.022	0.042
GSM1019170	4030	1	0.011	0.032	0.016	0.066	0.003	0.041	0.021	0.054	0.089	0.053	0.03	0.034	0	0.022	0.052	0.032	0.039	0.036	0.034	0.028	0.015	0.019	0.019	0.007
GSM1019171	3260	1	0.002	0.004	0.001	0.066	0.006	0.045	0.015	0.035	0.086	0.061	0.041	0.029	0	0.017	0.024	0.035	0.036	0.022	0.028	0.018	0.041	0.075	0.021	0.07
GSM1019174	514	1	0	0.038	0.021	0.085	0.008	0.029	0.032	0.061	0.091	0.042	0.032	0.014	0	0.005	0.046	0.039	0.029	0	0.031	0.026	0.03	0.053	0.017	0.05
GSM1019175	5712	0	0	0.055	0.002	0.064	0.008	0	0.019	0.013	0.096	0.06	0.023	0.025	0	0.039	0.011	0.019	0.03	0.024	0.026	0.049	0.014	0.064	0.027	0.047
GSM1019176	281	1	0	0.055	0.022	0.037	0	0.002	0.015	0.021	0.148	0.06	0.055	0.002	0	0.022	0.02	0.022	0.023	0.028	0.037	0.062	0.049	0.027	0.035	0.033
GSM1019180	343	1	0.007	0.035	0.012	0.052	0.005	0.038	0.015	0	0.099	0.067	0.029	0.02	0	0.035	0.033	0.03	0.021	0.031	0.038	0.04	0.035	0.052	0.024	0.043
GSM1019181	3221	1	0.023	0.027	0.002	0.043	0.011	0.016	0.014	0.021	0.052	0.07	0.015	0.023	0	0.046	0.034	0.03	0.039	0.028	0.044	0.007	0.038	0.082	0.019	0.033
GSM1019183	591	1	0	0.035	0.01	0.048	0.005	0.018	0.02	0.071	0.056	0.077	0.031	0.015	0	0.015	0.054	0.043	0.039	0.024	0.037	0.039	0.021	0.049	0.017	0.039
GSM1019185	3719	1	0	0.023	0.013	0.064	0.016	0.021	0.019	0.016	0.09	0.083	0.029	0.042	0	0.036	0.003	0.023	0.041	0.036	0.026	0.028	0.026	0.057	0.013	0.053
GSM1019186	3844	0	0.005	0.042	0.038	0.06	0.007	0.026	0.027	0.038	0.081	0.052	0.038	0.029	0	0.026	0.042	0.019	0.038	0.028	0.027	0.04	0.03	0.007	0.011	0.027
GSM1019187	3331	1	0	0.066	0	0.031	0.015	0.024	0.012	0.045	0.075	0.095	0.006	0.051	0	0.051	0.051	0	0.019	0.017	0.02	0.058	0.021	0.039	0.007	0.063
GSM1019188	3723	0	0.021	0.02	0.021	0.076	0.005	0.011	0.026	0.032	0.12	0.049	0.032	0.021	0	0.019	0.041	0.033	0.041	0.033	0.031	0.031	0.011	0	0.008	0.092
GSM1019190	3621	0	0.025	0.026	0.01	0.061	0.007	0.033	0.023	0	0.137	0.039	0.035	0.016	0	0.009	0.011	0.022	0.044	0.023	0.032	0.037	0.034	0.057	0.024	0.063
GSM1019192	3369	0	0	0.062	0.015	0.056	0	0.017	0.028	0.015	0.126	0.06	0.045	0	0	0.008	0.008	0.03	0.04	0.017	0.032	0.067	0.042	0.045	0.028	0.035
GSM1019194	2844	1	0	0.072	0.003	0.031	0.005	0.016	0.009	0.063	0.146	0.077	0.015	0.003	0	0.026	0.005	0.028	0.025	0.017	0.038	0.062	0.023	0.064	0.02	0.049
GSM1019196	6	1	0.009	0.031	0.013	0.066	0.003	0	0.026	0.053	0.09	0.089	0.017	0.024	0	0.017	0.013	0.016	0.027	0.022	0.028	0.029	0.047	0.059	0.021	0.057
GSM1019197	196	1	0.024	0.048	0.021	0.015	0.002	0.021	0.025	0.074	0.103	0.021	0.023	0.029	0	0.03	0.042	0.048	0.012	0.01	0.036	0.036	0.029	0.002	0.018	0.046
GSM1019200	351	1	0	0.03	0.008	0.049	0.009	0.018	0.024	0.068	0.077	0.081	0.011	0.026	0	0.027	0.008	0.021	0.027	0.011	0.027	0.041	0.045	0.076	0.011	0.082
GSM1019203	79	1	0.005	0.028	0	0.055	0.015	0.017	0.02	0.044	0.035	0.055	0.02	0.053	0	0.049	0.049	0.02	0.031	0.021	0.031	0.02	0.039	0.068	0.014	0.025
GSM1019204	3949	1	0	0.046	0.01	0.032	0.012	0.013	0.008	0.011	0.112	0.077	0.019	0.052	0.004	0.05	0	0.02	0.016	0.026	0.026	0.053	0.01	0.035	0.017	0.081
GSM1019205	4703	0	0	0.026	0.002	0.063	0	0.018	0.029	0.034	0.154	0.061	0.04	0	0	0.019	0.023	0.028	0.037	0.023	0.039	0.042	0.054	0.079	0.026	0.014
GSM1019207	247	1	0.008	0.026	0.022	0.045	0.001	0.016	0.024	0.013	0	0.077	0.036	0.041	0.008	0.052	0.052	0.031	0.024	0.036	0.033	0.035	0.033	0.011	0.014	0.072
GSM1019210	2748	1	0.005	0.03	0	0.048	0.005	0	0.025	0.06	0.103	0.042	0.015	0.036	0	0.022	0.036	0.036	0.03	0.017	0.031	0.052	0.04	0.045	0.021	0.018
GSM1019211	323	1	0.015	0.011	0	0.049	0.007	0.025	0.01	0.06	0.087	0.036	0.015	0.025	0	0.039	0.036	0.02	0.044	0.016	0.04	0.021	0.023	0.078	0.027	0.075
GSM1019213	4489	0	0.002	0.04	0	0.039	0.014	0.032	0.013	0.042	0.072	0.075	0.017	0.017	0	0.057	0.042	0.043	0.028	0.016	0.041	0.044	0.04	0.044	0.024	0.023
GSM1019214	4486	0	0.018	0.008	0	0.05	0.007	0.03	0.022	0.027	0.076	0.066	0.025	0.039	0.012	0.018	0.024	0.012	0.049	0.024	0.048	0.014	0.027	0.076	0.011	0.043
GSM1019216	396	1	0	0.078	0.005	0	0.014	0.005	0.019	0.095	0.153	0.048	0.003	0.033	0	0.037	0.028	0.031	0.008	0.019	0.021	0.052	0.005	0.011	0.013	0.072
GSM1019217	370	1	0	0.068	0.006	0.047	0.01	0.025	0.006	0.032	0.116	0.077	0.006	0.052	0	0.048	0.023	0.013	0.02	0.016	0.017	0.06	0.028	0.017	0.005	0.06
GSM1019218	262	1	0.004	0.005	0.005	0.044	0.012	0.027	0.022	0.034	0.083	0.036	0.029	0.03	0	0.047	0.052	0.055	0.039	0.016	0.056	0.017	0.034	0.074	0.018	0.006
GSM1019220	533	1	0	0.042	0.012	0.077	0.002	0.015	0.008	0.03	0.109	0.07	0.02	0	0	0.031	0.037	0.048	0.017	0.021	0.049	0.039	0.043	0.064	0.024	0.043
GSM1019224	1874	1	0.013	0.028	0.017	0.032	0.007	0.044	0.01	0.072	0.09	0.077	0	0.037	0.009	0.041	0.046	0.009	0.023	0.017	0.021	0.04	0.018	0.05	0.015	0.038
GSM1019225	177	1	0.017	0.008	0.013	0.067	0.004	0.027	0.044	0.022	0.073	0.058	0.055	0.013	0	0.012	0.021	0.055	0.042	0.027	0.051	0.024	0.038	0.043	0.015	0.001
GSM1019228	5082	0	0.009	0.018	0.009	0.047	0.003	0.045	0.016	0.06	0.131	0.08	0.04	0.02	0	0.022	0.034	0.03	0.042	0.018	0.049	0.029	0.035	0.062	0.015	0.004
GSM1019230	2397	1	0	0.013	0.018	0.078	0.005	0.019	0.016	0.052	0.107	0.045	0.027	0.04	0	0.041	0.028	0.033	0.034	0.03	0.046	0.015	0.031	0.058	0.01	0.03
GSM1019234	2068	1	0.002	0.029	0.024	0.078	0.011	0.013	0.025	0.03	0.106	0.069	0.034	0.013	0	0	0.024	0.018	0.033	0.01	0.021	0.025	0.043	0.037	0.065	0.065
GSM1019236	3545	1	0.008	0.029	0.006	0.059	0.017	0.029	0.003	0.022	0.07	0.076	0.027	0.041	0	0.036	0.014	0.02	0.045	0.023	0.024	0.046	0.03	0.06	0.021	0.042
GSM1019239	1222	1	0	0.045	0.016	0.047	0.021	0.024	0.009	0.036	0.041	0.057	0.013	0.039	0.009	0.039	0.042	0.033	0.037	0.023	0.022	0.039	0.01	0.047	0.008	0.061
GSM1019242	3227	0	0.02	0.034	0.01	0.083	0	0.008	0.029	0.033	0.07	0.07	0.041	0.02	0	0.021	0.03	0.022	0.028	0.026	0.026	0.032	0.048	0.048	0.021	0.024
GSM1019243	1031	1	0.003	0.049	0.003	0.047	0.002	0.007	0.016	0.062	0.084	0.066	0.029	0.012	0	0.035	0.043	0.04	0.025	0.018	0.039	0.036	0.039	0.067	0.016	0.016
GSM1019244	1243	1	0.006	0.055	0.016	0.048	0.012	0.014	0.028	0.032	0.033	0.092	0.022	0.03	0	0.02	0.03	0.022	0.021	0.022	0.027	0.031	0.034	0.061	0.024	0.055
GSM1019247	1123	1	0.014	0.028	0.005	0.071	0.005	0	0.021	0.048	0.084	0.03	0.04	0.003	0	0.029	0.028	0.032	0.021	0.013	0.043	0.027	0.07	0.069	0.028	0.043
GSM1019249	2866	0	0.002	0.019	0.008	0.076	0.015	0.028	0.015	0.037	0.087	0.088	0.025	0.014	0	0.039	0.027	0.028	0.034	0.02	0.044	0.018	0.04	0.077	0.023	0.036
GSM1019253	857	1	0.031	0.021	0	0.055	0.004	0.003	0.021	0.082	0.072	0.054	0.028	0.02	0	0.041	0.039	0.026	0.028	0.021	0.029	0.033	0.03	0.056	0.016	0.042
GSM1019254	2761	0	0.025	0.044	0.024	0.071	0.006	0.024	0.031	0.024	0.072	0.025	0.03	0.012	0	0.031	0.036	0.026	0.034	0.019	0.017	0.026	0.032	0.051	0.025	0.049
GSM1019256	836	1	0.024	0.028	0.007	0.069	0	0.019	0.037	0.066	0.072	0.04	0.06	0.009	0	0.038	0.038	0.034	0.023	0.017	0.035	0.026	0.029	0.044	0.013	0.043
GSM1019257	1190	1	0.025	0.025	0.011	0.041	0.012	0.031	0.009	0.034	0.045	0.102	0.011	0.044	0	0.03	0.029	0.023	0.036	0.01	0.033	0.019	0.032	0.083	0.014	0.053
GSM1019258	2170	1	0.015	0.04	0.002	0.027	0.003	0.012	0.025	0.034	0.049	0.059	0.041	0.02	0	0.023	0.026	0.033	0.027	0.007	0.035	0.032	0.052	0.089	0.019	0.052
GSM1019259	2589	0	0.034	0.036	0.008	0.06	0.003	0.014	0.011	0.081	0.06	0.048	0.011	0.008	0	0.025	0.044	0.019	0.029	0	0.029	0.034	0.054	0.07	0.019	0.046
GSM1019260	2350	0	0.024	0.008	0.009	0.084	0.003	0.031	0.023	0.017	0.068	0.032	0.042	0.02	0	0.036	0.033	0.042	0.039	0.011	0.035	0.037	0.036	0.052	0.008	0.056
GSM1019261	2308	0	0	0.034	0.03	0.069	0.006	0.017	0.026	0.056	0.081	0.06	0.024	0.013	0	0.046	0.056	0.025	0.011	0.019	0.026	0.05	0.046	0.025	0.011	0.042
GSM1019264	1205	1	0.012	0.034	0.012	0.051	0.005	0.01	0.005	0.039	0.06	0.111	0.031	0.032	0	0.041	0.042	0.032	0.028	0.011	0.034	0.028	0.033	0.075	0.018	0.036
GSM1019265	2316	0	0.003	0.044	0.015	0.069	0.008	0.009	0.028	0.041	0.085	0.041	0.03	0.021	0	0.053	0.03	0.04	0.029	0.007	0.032	0.025	0.037	0.068	0.017	0.005
GSM1019268	2448	0	0.005	0.062	0.019	0.066	0.007	0.025	0.013	0.08	0.075	0.037	0.015	0.011	0	0.02	0.009	0.035	0.028	0.024	0.021	0.058	0.018	0.05	0.02	0.043
GSM1019270	1000	1	0.013	0.045	0.001	0.055	0.002	0.004	0.033	0.039	0.054	0.089	0.007	0.018	0	0.02	0.018	0.019	0.015	0.01	0.04	0.025	0.046	0.097	0.015	0.03
GSM1019272	1224	1	0.009	0.039	0.008	0.047	0.008	0.008	0.024	0.046	0.047	0.078	0.025	0.025	0	0.039	0.025	0.032	0.021	0.008	0.026	0.034	0.026	0.063	0.024	0.052
GSM1019273	1463	1	0	0.037	0.002	0.039	0.013	0.025	0.019	0.015	0.028	0.07	0.037	0.014	0	0.032	0.046	0.042	0.022	0.017	0.041	0.03	0.033	0.108	0.024	0.031
GSM1019274	50	1	0	0.041	0.016	0.051	0.013	0	0.003	0.075	0.056	0.066	0.004	0.019	0	0.037	0.028	0.04	0.025	0.011	0.032	0.035	0.029	0.071	0.014	0.069
GSM1019275	319	1	0.021	0.031	0	0.05	0.008	0.027	0.032	0.039	0.08	0.054	0.032	0.018	0	0.029	0.042	0.023	0.034	0.003	0.034	0.022	0.037	0.087	0.021	0.036
GSM1019283	1928	0	0.028	0.014	0.003	0.081	0.001	0.018	0.023	0.051	0.06	0.033	0.04	0.025	0	0.025	0.027	0.029	0.037	0.014	0.044	0.011	0.032	0.068	0.027	0.039
GSM1019285	1826	0	0.028	0.039	0.015	0.06	0	0.008	0.036	0.009	0.092	0.034	0.05	0.004	0	0.009	0.043	0.023	0.042	0.015	0.027	0.029	0.032	0.063	0.029	0.059
GSM1019286	756	1	0.008	0.044	0.005	0.056	0.018	0.005	0.041	0.048	0.051	0.083	0.048	0.015	0	0.023	0.03	0.027	0.041	0.002	0.038	0.024	0.037	0.057	0.014	0.043
GSM1019288	1859	0	0.003	0.029	0.01	0.043	0.009	0.01	0.01	0.097	0.063	0.057	0.013	0.038	0	0.025	0.029	0.021	0.033	0.01	0.032	0.022	0.033	0.063	0.024	0.058
GSM1019289	1011	1	0.012	0.035	0.019	0.076	0.008	0.023	0.025	0.061	0.071	0.075	0.027	0.012	0	0.028	0.038	0.014	0.036	0.007	0.027	0.037	0.031	0.045	0.035	0.043
GSM1019290	1500	1	0.008	0.044	0.004	0.054	0.004	0.002	0.015	0.044	0.111	0.094	0.024	0.011	0	0.029	0.028	0.025	0.023	0.014	0.028	0.042	0.037	0.067	0.021	0.044
GSM1019292	1181	1	0.001	0.063	0.033	0.04	0.008	0.006	0.015	0.061	0.087	0.059	0.023	0.011	0	0.031	0.048	0.037	0.013	0.017	0.031	0.046	0.022	0.029	0.015	0.048
GSM1019295	4760	0	0	0.047	0.014	0.096	0.008	0.022	0.018	0.046	0.085	0.057	0.023	0.015	0	0.018	0.038	0.026	0.048	0.015	0.02	0.039	0.044	0.029	0.022	0.041
GSM1019298	1007	1	0	0.033	0.007	0.057	0.01	0.024	0.025	0.083	0.037	0.036	0.035	0.006	0.004	0.044	0.047	0.058	0.021	0.009	0.039	0.043	0.038	0.05	0.015	0.019
GSM1019299	1610	1	0.036	0.027	0.006	0.073	0.001	0.008	0.023	0.056	0.079	0.074	0.027	0.023	0	0.024	0.032	0.011	0.037	0.019	0.019	0.017	0.038	0.059	0.019	0.041
GSM1019300	1367	1	0.013	0.029	0.02	0.052	0.001	0.013	0.019	0.039	0.094	0.07	0.037	0.036	0.006	0.043	0.024	0.016	0.024	0.03	0.016	0.039	0.017	0.01	0.012	0.102
GSM1019302	4068	0	0.022	0.021	0	0.084	0	0.013	0.013	0.055	0.078	0.056	0.048	0.023	0	0.012	0.021	0.032	0.048	0.034	0.03	0.015	0.038	0.038	0.012	0.054
GSM1019303	766	1	0.004	0.026	0	0.058	0.021	0.019	0.011	0.088	0.055	0.083	0.033	0.037	0	0.039	0.046	0.024	0.029	0.019	0.023	0.029	0.016	0.05	0.017	0.047
GSM1019305	3846	0	0.008	0.047	0.029	0.065	0.011	0.023	0.015	0.046	0.066	0.033	0.02	0.037	0	0.031	0.031	0.015	0.032	0.038	0.018	0.034	0.021	0.024	0.005	0.067
GSM1019308	1221	1	0.016	0.015	0.002	0.065	0.009	0.007	0.031	0.043	0.039	0.049	0.031	0.027	0	0.03	0.023	0.033	0.033	0.026	0.039	0.021	0.03	0.09	0.017	0.037
GSM1019309	979	1	0.02	0.003	0	0.088	0.013	0.004	0.022	0.061	0.051	0.076	0.047	0.035	0	0.026	0.023	0.036	0.034	0.022	0.037	0.009	0.019	0.083	0.007	0.041
GSM1019310	3217	0	0.025	0.032	0.003	0.038	0.006	0.003	0.023	0.037	0.069	0.071	0.019	0.031	0.006	0.027	0.05	0.013	0.023	0.022	0.02	0.033	0.029	0.085	0.018	0.033
GSM1019311	1687	1	0.015	0	0.002	0.075	0.012	0.028	0.033	0.031	0.058	0.059	0.049	0.023	0	0.034	0.039	0.027	0.044	0.026	0.024	0	0.038	0.072	0.017	0.069
GSM1019312	2167	1	0.006	0.03	0.011	0.087	0.003	0.012	0.026	0.056	0.069	0.066	0.044	0.011	0	0.021	0.044	0.037	0.03	0.024	0.03	0.028	0.031	0.038	0.017	0.046
GSM1019313	5063	0	0.018	0.051	0.014	0.055	0.014	0.011	0.022	0.057	0.032	0.052	0.026	0.023	0.002	0.027	0.029	0.019	0.048	0.015	0.017	0.04	0.021	0.057	0.015	0.041
GSM1019314	4897	0	0.011	0.009	0	0.093	0.008	0.045	0.027	0.049	0.061	0.025	0.045	0.013	0	0.03	0.038	0.047	0.042	0.016	0.042	0.001	0.04	0.092	0.022	0.024
GSM1019316	1445	1	0	0.051	0.018	0.042	0.005	0.014	0.011	0.039	0.064	0.041	0.023	0.019	0.007	0.037	0.035	0.035	0.022	0.026	0.043	0.039	0.041	0.053	0.013	0.029
GSM1019318	2060	1	0	0.049	0.02	0.076	0.004	0.022	0.019	0.099	0.112	0.059	0.015	0.016	0	0.032	0.045	0.041	0.024	0.016	0.016	0.021	0.01	0.039	0.016	0.052
GSM1019320	1488	1	0.02	0.048	0.008	0.089	0.008	0.004	0.027	0.049	0.069	0.097	0.014	0.028	0	0.029	0.016	0.013	0.028	0.025	0.011	0.048	0.022	0.027	0.008	0.057
GSM1019321	5207	0	0.023	0.019	0.006	0.097	0.001	0.029	0.031	0.064	0.046	0.017	0.052	0	0	0.033	0.064	0.057	0.026	0.018	0.031	0.016	0.04	0.039	0.007	0.037
GSM1019324	2810	1	0.013	0.024	0.008	0.05	0.007	0.005	0.021	0.059	0.067	0.048	0.026	0.009	0	0.037	0.034	0.03	0.03	0.005	0.056	0.018	0.043	0.081	0.029	0.039
GSM1019328	1113	1	0.012	0.034	0	0.055	0.004	0.004	0.005	0.062	0.046	0.058	0.017	0.018	0	0.035	0.045	0.041	0.014	0.006	0.043	0.035	0.044	0.096	0.017	0.037
GSM1019330	2515	0	0.018	0.049	0.03	0.095	0.008	0.02	0.027	0.036	0.088	0.076	0.026	0.012	0	0.015	0.028	0.029	0.029	0.017	0.015	0.037	0.015	0.048	0.022	0.043
GSM1019332	1015	1	0.021	0.03	0.008	0.073	0.005	0.024	0.02	0.038	0.05	0.076	0.033	0.006	0	0.026	0.039	0.026	0.041	0.01	0.022	0.022	0.041	0.068	0.019	0.079
GSM1032881	1008	1	0	0.045	0.064	0.063	0.096	0.049	0.061	0.05	0.392	0.271	0.119	0.042	0	0.147	0.054	0.11	0.1	0.024	0.069	0.122	0.11	0.171	0.075	0.097
GSM1032882	1008	1	0	0.05	0.06	0.049	0.084	0.04	0.032	0.079	0.316	0.173	0.132	0.066	0	0.181	0.101	0.109	0.124	0.043	0.078	0.065	0.094	0.158	0.072	0.086
GSM1032884	3204	1	0	0.059	0.084	0.081	0.112	0.106	0.058	0.041	0.292	0.124	0.161	0.036	0	0.164	0.063	0.124	0.092	0.023	0.077	0.093	0.111	0.223	0.073	0.085
GSM1032885	3960	0	0.018	0.069	0.096	0.034	0.091	0.019	0.026	0.09	0.322	0.147	0.09	0.032	0	0.156	0.073	0.111	0.118	0.047	0.08	0.107	0.055	0.182	0.07	0.107
GSM1032886	3528	0	0.042	0.032	0.086	0.033	0.053	0.082	0.046	0.076	0.371	0.179	0.157	0.068	0	0.147	0.056	0.151	0.049	0.033	0.079	0.099	0.095	0.124	0.092	0.088
GSM1032887	2664	1	0	0.012	0.101	0.131	0.109	0.128	0.052	0.093	0.369	0.225	0.165	0.03	0	0.168	0.017	0.156	0.087	0.026	0.098	0.044	0.085	0.155	0.096	0.054
GSM1032889	3816	0	0	0.108	0.081	0.064	0.105	0.018	0.023	0.084	0.435	0.149	0.108	0.022	0	0.1	0.073	0.089	0.054	0.048	0.074	0.085	0.096	0.211	0.099	0.1
GSM1032891	3888	0	0	0.028	0.119	0.099	0.109	0.058	0.023	0.098	0.337	0.017	0.143	0.057	0	0.152	0.041	0.165	0.061	0.049	0.04	0.149	0.108	0.099	0.079	0.067
GSM1032892	3816	0	0	0.034	0.059	0.093	0.111	0.072	0.048	0.082	0.33	0.045	0.18	0.061	0	0.139	0.054	0.115	0.11	0.048	0.059	0.095	0.076	0.182	0.091	0.093
GSM1032893	432	1	0	0.122	0.083	0.051	0.083	0.02	0	0.072	0.354	0.212	0.104	0.045	0	0.149	0.068	0.137	0.085	0.037	0.053	0.035	0.08	0.197	0.068	0.154
GSM1032894	2736	0	0.004	0.154	0.072	0.077	0.059	0.032	0.063	0.152	0.369	0.151	0	0.106	0	0.085	0.094	0.093	0.056	0.036	0.036	0.025	0.08	0.096	0.052	0
GSM1032895	828	1	0	0.074	0.077	0.051	0.099	0.068	0.037	0.113	0.369	0.225	0.106	0.044	0	0.132	0.085	0.095	0.082	0.026	0.085	0.108	0.077	0.206	0.045	0.049
GSM1032898	3672	0	0	0.054	0.044	0.074	0.103	0.048	0.038	0.067	0.368	0.154	0.171	0.044	0	0.166	0.058	0.113	0.102	0.041	0.05	0.13	0.096	0.195	0.075	0.078
GSM1032899	216	0	0	0.119	0.04	0.082	0.102	0.033	0.035	0.095	0.212	0.273	0.015	0.048	0	0.152	0.076	0.048	0.047	0.045	0.021	0.063	0.127	0.228	0.051	0.097
GSM1032901	1044	1	0	0.114	0.08	0.054	0.128	0.074	0.05	0.095	0.365	0.227	0.077	0.031	0	0.129	0.066	0.071	0.065	0.024	0.07	0.053	0.134	0.22	0.068	0.099
GSM1032902	1152	1	0.017	0.128	0.044	0.055	0.101	0	0.012	0.089	0.294	0.168	0.098	0.05	0	0.142	0.037	0.062	0.089	0.024	0.069	0.111	0.086	0.172	0.082	0.084
GSM1032903	432	1	0	0.062	0.077	0.046	0.144	0.073	0.038	0.15	0.311	0.153	0.108	0.073	0	0.132	0.108	0.119	0.12	0.037	0.053	0.05	0.052	0.13	0.083	0.113
GSM1032904	3564	0	0	0.06	0.1	0.026	0.071	0.067	0.035	0.076	0.325	0.097	0.114	0.064	0	0.121	0.077	0.153	0.08	0.003	0.051	0.115	0.118	0.172	0.094	0.123
GSM1032905	648	1	0	0.065	0.069	0.094	0.103	0.06	0.041	0.055	0.35	0.158	0.128	0.045	0	0.131	0.06	0.168	0.082	0.012	0.071	0.089	0.141	0.163	0.07	0.09
GSM1032906	936	1	0	0.075	0.092	0.039	0.103	0.061	0.053	0.119	0.349	0.053	0.208	0.038	0	0.137	0.078	0.116	0.065	0.012	0.082	0.064	0.117	0.181	0.096	0.118
GSM1032907	1512	1	0	0.109	0.1	0.107	0.117	0.043	0.063	0.085	0.341	0.126	0.172	0.05	0	0.108	0.048	0.118	0.064	0.037	0.043	0.119	0.076	0.135	0.087	0.073
GSM1032909	2880	1	0	0.11	0.081	0.066	0.112	0.031	0.049	0.096	0.3	0.108	0.092	0.054	0	0.116	0.106	0.124	0.055	0.025	0.053	0.068	0.122	0.137	0.059	0.049
GSM1032910	3204	0	0	0.033	0.078	0.093	0.138	0.042	0.023	0.088	0.349	0.113	0.129	0.07	0	0.162	0.06	0.121	0.13	0.025	0.069	0.076	0.068	0.212	0.085	0.079
GSM1032911	3600	0	0.003	0.081	0.081	0.059	0.103	0.044	0.049	0.088	0.311	0.178	0.148	0.064	0	0.147	0.063	0.097	0.096	0.027	0.075	0.047	0.113	0.164	0.063	0.076
GSM1032913	2484	1	0	0.056	0.086	0.075	0.127	0.058	0.028	0.061	0.316	0.085	0.165	0.047	0	0.16	0.021	0.138	0.046	0.033	0.077	0.105	0.129	0.222	0.077	0.084
GSM1032914	3420	0	0	0.079	0.077	0.063	0.124	0.071	0.04	0.087	0.354	0.084	0.108	0.017	0	0.144	0.068	0.172	0.101	0.033	0.08	0.094	0.098	0.146	0.111	0.097
GSM1032915	3456	0	0	0.028	0.1	0.099	0.108	0.089	0.042	0.111	0.303	0.108	0.196	0.045	0	0.136	0.071	0.148	0.056	0.042	0.056	0.087	0.099	0.175	0.07	0.075
GSM1032919	360	1	0	0.036	0.088	0.083	0.111	0.086	0.048	0	0.24	0.118	0.152	0.035	0	0.184	0.047	0.123	0.109	0.016	0.032	0.09	0.067	0.185	0.081	0.373
GSM1032920	1872	1	0.001	0.048	0.04	0.087	0.107	0.025	0.01	0.079	0.345	0.221	0.139	0.061	0	0.144	0.081	0.115	0.1	0.048	0.049	0.107	0.096	0.159	0.08	0.091
GSM1032925	2664	0	0	0.083	0.096	0.096	0.136	0.071	0.052	0.027	0.34	0.095	0.146	0.051	0	0.138	0.043	0.129	0.12	0.051	0.068	0.105	0.067	0.175	0.072	0.061
GSM1032927	2412	1	0	0.113	0.071	0.077	0.099	0.003	0.023	0.072	0.391	0.219	0.114	0.05	0	0.119	0.071	0.081	0.066	0.028	0.084	0.086	0.085	0.155	0.096	0.092
GSM1032930	2520	0	0	0.134	0.068	0.105	0.111	0	0.015	0.111	0.366	0.264	0.094	0.063	0	0.152	0.054	0.047	0.054	0.018	0.047	0.053	0.138	0.194	0.079	0.104
GSM1032931	2304	0	0	0.044	0.072	0.054	0.105	0	0.03	0.08	0.433	0.079	0.102	0.05	0	0.126	0.107	0.109	0.118	0.041	0.118	0.083	0.01	0.135	0.08	0.151
GSM1032932	1224	1	0	0.11	0.061	0.051	0.118	0.065	0.064	0.058	0.394	0.107	0.158	0.053	0	0.137	0.053	0.12	0.022	0.047	0.092	0.077	0.069	0.176	0.056	0.067
GSM1032935	1836	1	0.031	0.006	0.04	0.033	0.102	0.056	0.05	0.007	0.305	0.091	0.175	0.092	0	0.109	0.029	0.136	0.125	0.103	0.038	0.105	0.058	0.142	0.08	0.09
GSM1032937	144	1	0.016	0.083	0.068	0.066	0.11	0.017	0.041	0.051	0.19	0.197	0.108	0.088	0	0.123	0.051	0.097	0.077	0.045	0.044	0.095	0.104	0.141	0.083	0.058
GSM1032938	2196	1	0	0.104	0.073	0.035	0.109	0.055	0.03	0.054	0.326	0.152	0.141	0.051	0	0.142	0.065	0.146	0.078	0.04	0.077	0.055	0.118	0.181	0.083	0.099
GSM1032939	1656	1	0	0.082	0.056	0.054	0.111	0.048	0.07	0.073	0.463	0.098	0.173	0.052	0.003	0.11	0.042	0.075	0.098	0.04	0.101	0.107	0.037	0.074	0.072	0.129
GSM1032940	828	1	0.125	0.19	0.012	0.043	0.054	0	0.129	0.097	0	0.084	0.009	0	0.052	0	0.057	0.07	0.119	0.072	0.005	0.19	0.01	0.033	0.057	0.138
GSM1032944	2484	0	0	0.103	0.108	0.034	0.104	0.06	0.046	0.07	0.382	0.214	0.106	0.04	0	0.148	0.085	0.115	0.064	0.056	0.061	0.016	0.087	0.207	0.072	0.115
GSM1032945	2160	0	0	0.08	0.091	0.1	0.107	0.049	0.044	0.112	0.37	0.091	0.115	0.045	0	0.146	0.073	0.117	0.068	0.025	0.066	0.068	0.133	0.167	0.068	0.066
GSM1032946	1980	0	0	0.076	0.063	0.095	0.108	0.064	0.054	0.08	0.366	0.29	0.108	0.043	0	0.115	0.05	0.113	0.055	0.029	0.053	0.053	0.118	0.186	0.082	0.097
GSM1032948	1548	1	0	0.046	0.097	0.07	0.114	0.083	0.07	0.103	0.289	0.088	0.161	0.078	0	0.163	0.081	0.172	0.098	0.049	0.075	0	0.086	0.133	0.063	0.073
GSM1032949	2304	0	0	0.06	0.098	0.031	0.1	0	0.02	0.027	0.287	0.138	0.131	0.065	0	0.123	0.029	0.122	0.08	0.076	0.056	0.094	0.124	0.178	0.069	0.084
GSM1032950	1980	0	0	0.028	0.078	0.111	0.124	0.034	0.052	0.067	0.383	0.132	0.123	0.098	0	0.127	0.041	0.116	0	0.063	0.065	0.09	0.088	0.131	0.101	0.065
GSM1032951	792	1	0.059	0.022	0.105	0.023	0.067	0.065	0.025	0.043	0.325	0.081	0.157	0.065	0	0.096	0.038	0.203	0.056	0.089	0.101	0.088	0.071	0.136	0.06	0.036
GSM1032952	1944	0	0.036	0.047	0.086	0.033	0.124	0.029	0.032	0.081	0.316	0.118	0.128	0.102	0	0.114	0.062	0.112	0.046	0.081	0.031	0.119	0.093	0.158	0.058	0.079
GSM1032953	2232	0	0	0.14	0.115	0.066	0.108	0.057	0.069	0.026	0.112	0.236	0.072	0.076	0	0.125	0.029	0.12	0.042	0.034	0.052	0.062	0.095	0.189	0.06	0.06
GSM1032954	1944	0	0.031	0.007	0.025	0.06	0.125	0.08	0.097	0.069	0.286	0.128	0.199	0.105	0	0.089	0.034	0.118	0.161	0.078	0.057	0.102	0	0.111	0.028	0.063
GSM1032955	1800	0	0	0.032	0.076	0.113	0.114	0.108	0.066	0.073	0.267	0.112	0.17	0.048	0	0.164	0.06	0.118	0.121	0.037	0.057	0.113	0.096	0.157	0.07	0.072
GSM1032956	2088	0	0.075	0.103	0.033	0.024	0.109	0.055	0.074	0.017	0.238	0.194	0.133	0.079	0.009	0.068	0.056	0.069	0.121	0.075	0.039	0.137	0.075	0.049	0.068	0.083
GSM1032957	2052	0	0	0.087	0.062	0.039	0.072	0.025	0.057	0.097	0.377	0.217	0.088	0.058	0	0.181	0.06	0.086	0.077	0.056	0.039	0.093	0.073	0.149	0.088	0.075
GSM1032958	2160	0	0	0.059	0.052	0.032	0.125	0.057	0.046	0.051	0.341	0.221	0.16	0.078	0	0.151	0.057	0.091	0.13	0.051	0.051	0.117	0.058	0.164	0.065	0.083
GSM1032959	2160	0	0.011	0.049	0.068	0.067	0.106	0.066	0.053	0.091	0.39	0.189	0.148	0.058	0	0.176	0.073	0.091	0.102	0.036	0.056	0.136	0.083	0.14	0.07	0.067
GSM1032961	468	1	0	0.081	0.104	0.067	0.102	0.075	0.077	0.109	0.318	0.035	0.133	0.059	0	0.114	0.073	0.176	0.073	0.011	0.082	0.024	0.144	0.098	0.07	0.049
GSM1032962	1908	0	0	0.073	0.074	0.042	0.096	0.069	0.048	0.111	0.335	0.006	0.123	0.074	0	0.099	0.08	0.132	0.078	0.034	0.082	0.088	0.084	0.197	0.062	0.071
GSM1032963	1872	0	0	0.147	0.003	0	0.109	0.039	0.058	0.132	0.278	0.11	0	0.091	0.037	0.163	0.129	0.136	0.032	0.024	0.001	0.033	0.073	0	0.03	0.128
GSM1032964	1440	0	0	0.08	0.04	0.114	0.138	0.026	0.018	0.091	0.387	0.209	0.138	0.063	0	0.134	0.043	0.109	0.059	0.064	0.059	0.089	0.075	0.18	0.071	0.056
GSM1032968	2124	0	0	0.024	0.087	0.084	0.084	0.057	0.028	0.105	0.324	0.112	0.133	0.042	0	0.147	0.082	0.147	0.081	0.057	0.083	0.045	0.097	0.16	0.08	0.153
GSM1032969	2088	0	0.02	0.067	0.065	0.05	0.104	0.043	0.06	0.082	0.294	0.196	0.149	0.076	0	0.14	0.029	0.103	0.076	0.066	0.036	0.093	0.077	0.16	0.097	0.088
GSM1032970	2124	0	0	0.031	0.084	0.065	0.12	0.07	0.029	0.035	0.291	0.158	0.143	0.041	0	0.182	0.026	0.083	0.092	0.037	0.068	0.088	0.16	0.26	0.075	0.113
GSM1032973	1476	0	0.031	0.047	0.08	0.099	0.119	0.074	0.063	0.001	0.267	0.146	0.183	0.075	0	0.132	0.025	0.121	0.101	0.066	0.042	0.168	0.07	0.132	0.046	0.049
GSM1032975	1800	0	0.043	0.025	0.057	0.013	0.134	0.06	0.057	0.107	0.129	0.133	0.178	0.101	0	0.068	0.065	0.081	0.149	0.096	0.064	0.066	0.077	0.127	0.035	0.105
GSM1032976	1944	0	0	0.02	0.075	0.062	0.097	0.076	0.063	0.104	0.404	0.107	0.16	0.052	0	0.146	0.11	0.147	0.071	0.041	0.083	0.068	0.079	0.173	0.053	0.06
GSM1032977	2052	0	0.017	0	0.059	0.051	0.099	0.046	0.04	0.085	0.323	0.186	0.188	0.095	0	0.122	0.023	0.101	0.109	0.056	0.09	0.143	0.03	0.152	0.051	0.056
GSM1032978	1872	0	0.026	0.046	0.096	0.021	0.085	0.023	0.049	0.04	0.35	0.234	0.089	0.036	0	0.172	0	0.119	0.012	0.069	0.064	0.098	0.04	0.159	0.081	0.178
GSM1032980	1872	0	0	0.067	0.099	0.039	0.117	0	0.015	0.073	0.3	0.154	0.118	0.05	0	0.146	0.052	0.094	0.098	0.019	0.074	0.076	0.128	0.221	0.083	0.12
GSM1032981	1044	1	0	0.054	0.094	0.061	0.109	0.057	0.027	0.063	0.329	0.181	0.127	0.047	0	0.146	0.044	0.13	0.126	0.055	0.039	0.138	0.065	0.158	0.028	0.082
GSM1032982	1224	1	0.004	0.016	0.092	0.056	0.113	0.064	0.031	0.056	0.272	0.168	0.168	0.06	0	0.158	0.045	0.137	0.112	0.077	0.081	0.089	0.09	0.158	0.077	0.086
GSM1032983	1944	0	0	0.124	0.041	0.084	0.123	0.062	0.075	0.105	0.237	0.246	0.035	0.067	0	0.145	0.069	0.073	0.053	0.021	0.043	0.051	0.106	0.181	0.07	0.097
GSM1032984	1368	0	0	0.062	0.07	0.115	0.111	0.09	0.037	0.058	0.297	0.112	0.166	0.035	0	0.138	0	0.124	0.112	0.043	0.06	0.1	0.101	0.167	0.084	0.09
GSM1032985	1836	0	0.045	0.075	0.044	0.041	0.151	0.052	0.067	0.081	0.354	0.117	0.164	0.068	0	0.187	0.046	0.114	0.093	0.081	0.055	0.101	0.045	0.128	0.056	0.056
GSM1032987	1692	0	0	0.068	0.129	0.016	0.044	0.096	0.059	0.028	0.275	0.25	0.123	0.062	0	0.143	0.055	0.097	0.024	0.078	0.067	0.026	0.071	0.135	0.072	0.161
GSM1032988	1476	1	0	0.017	0.051	0.086	0.108	0.073	0.04	0.072	0.325	0.138	0.137	0.044	0	0.17	0.019	0.178	0.1	0.073	0.055	0.085	0.059	0.19	0.082	0.107
GSM1032990	1764	0	0.007	0.017	0.102	0.077	0.119	0.114	0.048	0.081	0.117	0.08	0.145	0.068	0	0.145	0.019	0.178	0.052	0.049	0.072	0.096	0.072	0.216	0.1	0.071
GSM1032991	1548	0	0	0.028	0.08	0.084	0.114	0.073	0.026	0.062	0.278	0.217	0.138	0.074	0	0.141	0.071	0.132	0.127	0.029	0.071	0.047	0.071	0.19	0.079	0.08
GSM1032993	864	1	0	0.133	0.052	0.114	0.073	0.039	0.043	0.117	0.316	0.276	0.049	0.059	0	0.132	0.058	0.094	0.037	0.027	0.054	0.048	0.109	0.138	0.064	0.077
GSM1032994	1764	0	0	0.12	0.082	0.093	0.111	0.065	0.036	0.083	0.312	0.288	0.066	0.026	0	0.13	0.027	0.096	0.032	0.017	0.073	0.087	0.135	0.241	0.045	0.065
GSM1032995	1188	0	0.003	0.064	0.029	0.042	0.089	0.076	0.103	0.158	0.274	0.248	0.063	0.062	0	0.17	0.054	0.094	0.12	0.05	0.021	0.02	0.051	0.147	0.048	0.139
GSM1032996	1512	0	0.044	0.058	0.061	0.028	0.139	0.053	0.052	0.055	0.3	0.02	0.144	0.054	0	0.155	0.069	0.122	0.14	0.064	0.062	0.132	0.028	0.1	0.093	0.116
GSM1032997	1296	0	0.024	0.175	0.066	0	0.089	0.043	0.048	0.068	0.047	0.273	0.05	0.101	0.018	0	0.006	0.043	0.106	0.046	0.03	0.092	0.03	0.041	0.066	0.204
GSM1032998	1584	0	0.022	0.074	0.063	0.042	0.061	0.075	0.04	0.071	0.278	0.123	0.084	0.07	0	0.144	0.086	0.118	0.134	0.049	0.057	0.054	0.081	0.116	0.091	0.146
GSM1032999	1188	1	0	0.045	0.051	0.018	0.114	0.07	0.075	0.024	0.275	0.129	0.092	0.045	0	0.188	0.014	0.067	0.097	0.027	0.094	0.08	0.138	0.259	0.073	0.132
GSM1033000	1368	0	0	0.097	0.101	0.059	0.143	0.053	0.049	0.102	0.29	0.202	0.05	0.06	0	0.166	0.094	0.109	0.064	0.008	0.083	0.06	0.125	0.115	0.076	0.042
GSM1033001	684	1	0	0.08	0.092	0.098	0.093	0.037	0.029	0.113	0.393	0.08	0.132	0.032	0	0.133	0.072	0.138	0.095	0.041	0.029	0.092	0.129	0.124	0.097	0.055
GSM1033003	252	1	0	0.123	0.047	0.048	0.096	0.03	0.045	0.149	0.301	0.166	0.051	0.089	0	0.081	0.079	0.076	0.071	0.007	0.054	0.084	0.113	0.133	0.086	0.035
GSM1033005	1584	0	0	0.155	0.027	0.085	0.108	0.023	0.037	0.096	0.323	0.3	0.07	0.076	0	0.132	0.076	0.07	0.025	0.038	0.021	0.096	0.115	0.114	0.073	0.058
GSM1033006	1008	1	0	0.045	0.082	0.105	0.134	0.053	0.042	0.094	0.239	0.194	0.164	0.054	0	0.141	0	0.136	0.135	0.042	0.064	0.07	0.128	0.166	0.087	0.026
GSM1033007	1512	0	0.007	0.073	0.049	0.064	0.121	0.008	0.042	0.074	0.26	0.099	0.164	0.098	0	0.155	0.048	0.081	0.117	0.048	0.054	0.094	0.058	0.192	0.084	0.085
GSM1033008	1152	0	0	0.021	0.116	0.12	0.113	0.063	0.038	0.061	0.291	0.228	0.174	0.065	0	0.141	0.07	0.087	0.098	0.034	0.032	0.135	0.119	0.15	0.073	0.08
GSM1033010	360	1	0	0.123	0.053	0.018	0.038	0.063	0.026	0.073	0.307	0.154	0.052	0.068	0.034	0.083	0.136	0.082	0.042	0.064	0.039	0.071	0.072	0.137	0.146	0.11
GSM1033011	432	1	0.002	0.038	0.066	0.049	0.131	0.036	0.049	0.063	0.291	0.193	0.174	0.082	0	0.13	0.06	0.084	0.117	0.051	0.074	0.097	0.089	0.136	0.079	0.097
GSM1033012	504	0	0	0.149	0.063	0.067	0.101	0.02	0.037	0.07	0.314	0.215	0.083	0.032	0	0.194	0.04	0.058	0.076	0.018	0.072	0.047	0.112	0.238	0.065	0.11
GSM1033013	1296	0	0	0.071	0.067	0.052	0.115	0.069	0.085	0.104	0.45	0.287	0.099	0.056	0	0.164	0.079	0.114	0.04	0.015	0.063	0.069	0.075	0.178	0.081	0.057
GSM1033014	1512	0	0	0.102	0.06	0.049	0.104	0.063	0.052	0.123	0.406	0.172	0.153	0.059	0	0.167	0.064	0.075	0.107	0.028	0.085	0.061	0.07	0.154	0.079	0.108
GSM1033015	936	0	0.045	0.037	0.094	0.05	0.111	0.007	0.045	0.04	0.198	0.107	0.179	0.096	0	0.066	0.067	0.111	0.117	0.069	0.049	0.105	0.103	0.077	0.092	0.124
GSM1033016	1152	0	0.032	0.106	0	0.017	0.112	0.019	0.061	0.116	0.207	0.242	0.053	0.095	0	0.187	0.103	0.058	0.072	0.049	0.048	0.044	0.123	0.122	0.043	0.017
GSM1033017	1512	0	0	0.098	0.036	0.041	0.08	0.021	0.027	0.066	0.342	0.279	0.155	0.067	0	0.164	0.06	0.07	0.117	0.057	0.051	0.136	0.036	0.17	0.05	0.095
GSM1033018	1080	0	0.014	0.024	0.033	0	0.034	0.09	0.089	0.1	0.146	0.176	0.072	0.068	0.029	0.073	0.045	0.117	0.13	0.07	0.057	0.175	0.05	0.084	0.04	0.089
GSM1033019	144	1	0	0.062	0.101	0.055	0.085	0.063	0.029	0.122	0.325	0.142	0.11	0.046	0	0.129	0.053	0.116	0.059	0.029	0.074	0.074	0.115	0.182	0.102	0.111
GSM1033020	1476	0	0	0.07	0.06	0.082	0.112	0.07	0.061	0.078	0.327	0.191	0.132	0.062	0	0.165	0.039	0.078	0.109	0.041	0.061	0.108	0.096	0.179	0.063	0.087
GSM1033021	1044	0	0	0.153	0	0.073	0.112	0.029	0.052	0.102	0.297	0.267	0.052	0.063	0	0.169	0.055	0.021	0.094	0.024	0.038	0.026	0.102	0.203	0.062	0.105
GSM1033022	1368	0	0.018	0.103	0.086	0.028	0.074	0.02	0.007	0.038	0.219	0.306	0.077	0.05	0	0.075	0.068	0.061	0.12	0.041	0.073	0.064	0.093	0.212	0.08	0.157
GSM1033023	720	0	0	0.043	0.06	0.097	0.125	0.023	0.045	0.02	0.354	0.182	0.107	0.059	0	0.149	0.095	0.064	0.091	0.041	0.055	0.092	0.129	0.161	0.046	0.135
GSM1033024	1440	0	0	0.114	0.039	0.046	0.086	0.05	0.041	0.087	0.373	0.292	0.061	0.036	0	0.125	0.083	0.054	0.081	0.026	0.069	0.062	0.094	0.194	0.076	0.135
GSM1033025	1296	0	0.044	0.014	0.126	0.02	0.084	0.016	0.001	0.035	0.279	0.268	0.117	0.056	0	0.06	0.077	0.15	0.092	0.101	0.096	0.088	0.014	0.169	0.081	0.069
GSM1033029	1152	0	0	0.132	0.063	0.069	0.08	0.063	0.067	0.093	0.364	0.32	0.067	0.055	0	0.186	0.063	0.091	0.052	0.029	0.032	0.078	0.119	0.102	0.077	0.095
GSM1033030	720	0	0	0.054	0.072	0.032	0.095	0.043	0.046	0.012	0.322	0.262	0.117	0.073	0	0.126	0.026	0.109	0.111	0.058	0.061	0.08	0.069	0.178	0.087	0.153
GSM1033031	828	1	0.036	0.115	0.019	0.029	0.101	0.061	0.04	0.129	0.156	0.157	0.124	0.071	0.02	0.123	0.076	0.048	0.113	0.023	0.065	0.072	0.075	0.138	0.088	0.124
GSM1033032	972	0	0	0.097	0.035	0.056	0.122	0.074	0.045	0.066	0.351	0.187	0.101	0.065	0	0.167	0.059	0.061	0.09	0.039	0.045	0.07	0.114	0.183	0.079	0.168
GSM1033034	612	0	0	0.064	0.075	0.052	0.099	0.009	0.017	0.059	0.305	0.184	0.099	0.068	0	0.166	0.039	0.086	0.104	0.034	0.068	0.012	0.114	0.228	0.097	0.162
GSM1033035	900	0	0	0.064	0.043	0.094	0.107	0.059	0.062	0.077	0.396	0.292	0.124	0.053	0	0.084	0.064	0.08	0.088	0.074	0.031	0.123	0.101	0.11	0.063	0.081
GSM1033036	612	0	0	0.097	0.031	0.074	0.106	0.113	0.059	0.097	0.318	0.174	0.044	0.04	0	0.144	0.076	0.026	0.116	0.019	0.074	0.03	0.115	0.228	0.07	0.088
GSM1033037	864	0	0.012	0.058	0.022	0.087	0.102	0.046	0.038	0.036	0.317	0.017	0.07	0.021	0	0.111	0.067	0.078	0.139	0.054	0.074	0.113	0.122	0.187	0.056	0.15
GSM1033038	864	0	0.013	0.109	0.015	0.098	0.059	0.013	0.057	0.07	0.324	0.177	0.013	0.109	0	0.119	0.106	0.108	0.108	0.04	0.029	0.008	0.096	0.076	0.067	0.007
GSM1033039	72	0	0.004	0.066	0.062	0.066	0.105	0.091	0.052	0.057	0.29	0.179	0.08	0.086	0	0.152	0.072	0.123	0.054	0.013	0.091	0.068	0.116	0.211	0.07	0.034
GSM1033040	540	1	0.007	0.146	0	0.057	0.113	0	0.027	0.109	0.119	0.232	0.112	0.072	0.013	0.112	0.095	0.008	0.081	0.031	0.057	0.074	0.15	0.139	0.065	0.051
GSM1033041	396	0	0	0.116	0.056	0.09	0.11	0.036	0.039	0.09	0.363	0.299	0.1	0.077	0	0.146	0.039	0.058	0.069	0.023	0.03	0.094	0.115	0.18	0.081	0.082
GSM1033043	756	0	0.001	0.146	0	0.069	0.126	0.03	0.097	0.073	0.207	0.287	0.002	0.105	0	0.127	0.02	0	0.12	0.01	0.023	0.073	0.094	0.096	0.028	0.087
GSM1033044	684	1	0.001	0.073	0.078	0.087	0.11	0.049	0.047	0.132	0.339	0.218	0.115	0.075	0	0.135	0.049	0.108	0.035	0.023	0.052	0.071	0.093	0.158	0.092	0.096
GSM1033045	756	0	0	0.047	0.091	0.07	0.092	0.061	0.029	0.057	0.323	0.182	0.139	0.049	0	0.183	0.03	0.092	0.059	0.043	0.091	0.053	0.139	0.212	0.123	0.131
GSM1033046	720	0	0	0.013	0.055	0.121	0.119	0.08	0.077	0.089	0.336	0.169	0.176	0.058	0	0.162	0.061	0.147	0.123	0.052	0.055	0.104	0.07	0.14	0.063	0.033
GSM1033047	432	0	0	0.083	0.052	0.104	0.116	0.048	0.048	0.128	0.387	0.242	0.126	0.047	0	0.152	0.07	0.091	0.086	0.026	0.062	0.084	0.093	0.134	0.07	0.093
GSM1033049	432	1	0	0.104	0.092	0.08	0.129	0.044	0.07	0.121	0.33	0.235	0.155	0.043	0	0.127	0.08	0.091	0.075	0.021	0.061	0.037	0.063	0.167	0.065	0.084
GSM1033050	612	0	0	0.078	0.119	0.051	0.132	0.005	0.05	0.029	0.376	0.154	0.116	0.027	0	0.085	0.067	0.098	0.095	0.044	0.103	0.049	0.069	0.179	0.075	0.195
GSM1033051	432	0	0.024	0.077	0.065	0.046	0.099	0.029	0.045	0.113	0.398	0.004	0.095	0.049	0	0.142	0.066	0.128	0.105	0.025	0.109	0.046	0.073	0.157	0.086	0.068
GSM1033052	36	0	0	0.026	0.066	0.081	0.103	0.094	0.053	0.076	0.337	0.129	0.149	0.061	0	0.118	0.051	0.185	0.12	0.039	0.045	0.146	0.053	0.14	0.107	0.062
GSM1033053	144	0	0.008	0.054	0.073	0.063	0.109	0.046	0.056	0.096	0.323	0.102	0.114	0.064	0	0.129	0.061	0.102	0.084	0.03	0.085	0.116	0.084	0.129	0.066	0.108
GSM1033054	576	0	0	0.068	0.07	0.107	0.115	0.078	0.04	0.092	0.369	0.182	0.163	0.03	0	0.168	0.053	0.113	0.108	0.033	0.06	0.111	0.092	0.197	0.063	0.067
GSM1033055	540	0	0	0.015	0.076	0.096	0.115	0.084	0.057	0.09	0.378	0.124	0.151	0.049	0	0.144	0.085	0.16	0.097	0.041	0.103	0.103	0.039	0.139	0.081	0.029
GSM1033056	612	0	0	0.046	0.098	0.083	0.113	0.099	0.028	0.062	0.326	0.146	0.164	0.042	0	0.166	0.034	0.142	0.042	0.058	0.103	0.045	0.104	0.209	0.094	0.078
GSM1267450	2941.9	0	0.003	0.108	0.03	0.099	0.021	0.01	0	0.084	0.142	0.085	0.046	0.072	0	0.101	0.111	0.058	0.008	0.072	0.071	0.042	0.037	0.09	0.05	0.063
GSM1267451	2927.3	0	0	0.115	0.043	0.053	0.004	0.012	0.012	0.122	0.136	0.123	0.015	0.069	0	0.079	0.116	0.047	0.043	0.07	0.066	0.051	0.035	0.059	0.044	0.041
GSM1267452	3317.85	0	0.028	0.087	0.068	0.155	0.05	0.023	0.034	0.058	0.08	0.123	0.053	0.077	0	0.093	0.101	0.049	0.077	0.052	0.014	0.04	0.01	0.049	0.047	0.116
GSM1267453	2368.85	1	0.022	0.063	0.043	0.089	0.052	0.005	0.016	0.072	0.137	0.076	0.012	0.082	0	0.119	0.09	0.045	0.056	0.073	0.084	0.024	0.018	0.107	0.046	0.074
GSM1267454	3215.65	0	0	0.1	0.012	0.048	0.041	0.056	0.039	0.113	0.115	0.097	0.008	0.081	0.032	0.11	0.103	0.026	0.032	0.058	0.056	0.024	0.016	0.11	0.037	0
GSM1267455	142.35	1	0.003	0.062	0.083	0.09	0.026	0.021	0.031	0.126	0.067	0.057	0.038	0.075	0.017	0.12	0.088	0.106	0.055	0.037	0.067	0.046	0.021	0.063	0.024	0.023
GSM1267456	3179.15	0	0.018	0.062	0.014	0.078	0.038	0.001	0.025	0.097	0.085	0.113	0.026	0.099	0.055	0.127	0.096	0.048	0	0.066	0.041	0.021	0.038	0.091	0.04	0.065
GSM1267457	704.45	1	0	0.116	0.031	0.068	0.032	0.001	0.02	0.094	0.137	0.122	0.007	0.036	0.001	0.102	0.106	0.042	0.056	0.064	0.06	0.069	0.042	0.055	0.027	0.073
GSM1267458	2854.3	1	0	0.098	0.091	0.083	0.027	0.042	0.021	0.119	0.151	0.109	0.032	0.064	0	0.063	0.11	0.028	0.071	0.065	0.028	0.075	0.033	0.041	0.033	0.05
GSM1267459	354.05	1	0	0.145	0.069	0.004	0.024	0.007	0.04	0.07	0.146	0.083	0.029	0.043	0.016	0.08	0.066	0.018	0.028	0.063	0.043	0.082	0.075	0.053	0.038	0.071
GSM1267460	1131.5	1	0	0.135	0.092	0.04	0.031	0.001	0.021	0.087	0.155	0.149	0.024	0.071	0	0.06	0.03	0.046	0.033	0.085	0.039	0.067	0.061	0.054	0.027	0.104
GSM1267461	430.7	1	0.029	0.115	0.071	0.062	0.022	0.017	0.017	0.037	0.128	0.113	0.045	0.06	0	0.096	0.078	0.033	0.038	0.071	0.033	0.11	0.02	0.076	0.029	0.115
GSM1267462	2711.95	0	0	0.107	0.131	0.063	0.045	0.003	0.019	0.046	0.12	0.135	0.055	0.063	0	0.074	0.086	0.031	0.027	0.079	0.034	0.104	0.04	0.073	0.045	0.058
GSM1267463	1105.95	1	0	0.1	0.132	0.025	0.049	0.008	0.033	0.091	0.126	0.094	0.005	0.049	0.024	0.089	0.051	0.048	0.021	0.055	0.06	0.06	0.046	0.084	0.051	0.051
GSM1267464	2613.4	0	0	0.122	0.075	0.024	0.049	0.005	0.033	0.128	0.133	0.093	0.021	0.049	0	0.085	0	0.03	0.043	0.062	0.048	0.047	0.105	0.044	0.039	0.083
GSM1267465	365	1	0	0.134	0.056	0.068	0.024	0.012	0.024	0.107	0.131	0.107	0.04	0.031	0	0.058	0.101	0.051	0.053	0.06	0.042	0.056	0.067	0.053	0.04	0.088
GSM1267466	2127.95	1	0.012	0.086	0.025	0.058	0.009	0.014	0	0.085	0.105	0.101	0.045	0.054	0.014	0.127	0.092	0.037	0.012	0.068	0.085	0.064	0.032	0.123	0.032	0.069
GSM1267467	2211.9	0	0.005	0.086	0.057	0.114	0.051	0.002	0.013	0.052	0.124	0.124	0.036	0.061	0	0.091	0.062	0.041	0.014	0.049	0.075	0.067	0.045	0.109	0.057	0.058
GSM1267468	2525.8	0	0.006	0.094	0.047	0.106	0.036	0.004	0.021	0.09	0.035	0.106	0.014	0.104	0.008	0.068	0.092	0.056	0.056	0.042	0.052	0.037	0.024	0.081	0.033	0.053
GSM1267469	2233.8	0	0.013	0.122	0.047	0.107	0.038	0.013	0.017	0.033	0.144	0.12	0.049	0.049	0	0.094	0.105	0	0.058	0.061	0.029	0.1	0.015	0.062	0.037	0.1
GSM1267470	222.65	1	0	0.17	0.061	0	0.046	0.009	0.049	0.075	0.13	0.076	0.023	0.064	0.003	0.063	0.068	0.048	0.018	0.074	0.05	0.095	0.022	0.03	0.047	0.061
GSM1267471	255.5	1	0	0.09	0.1	0.035	0.035	0.023	0.034	0.089	0.123	0.127	0.059	0.038	0	0.096	0.073	0.07	0.03	0.083	0.064	0.065	0.05	0.084	0.014	0.051
GSM1267472	1719.15	0	0	0.155	0.056	0.072	0.05	0.044	0.041	0.065	0.13	0.143	0	0.072	0	0.076	0.097	0.013	0.03	0.059	0.027	0.072	0.033	0.035	0.011	0.088
GSM1267473	1748.35	0	0	0.128	0.034	0.035	0.052	0	0.054	0.09	0.162	0.122	0.003	0.087	0.024	0.081	0.022	0.001	0.019	0.067	0.041	0.089	0.015	0.079	0.025	0.077
GSM1267474	2226.5	1	0	0.128	0.065	0.01	0.053	0.023	0.035	0.11	0.099	0.144	0.024	0.069	0	0.096	0.036	0.005	0.034	0.076	0.053	0.08	0.031	0.063	0.037	0.085
GSM1267475	2489.3	0	0.035	0.069	0.057	0.098	0.032	0.004	0.048	0.054	0.093	0.098	0.079	0.039	0	0.069	0.104	0.042	0.029	0.06	0.076	0.069	0.033	0.095	0.034	0.076
GSM1267476	211.7	1	0.009	0.094	0.007	0.078	0.041	0.033	0.02	0.027	0.136	0.136	0.03	0.095	0.007	0.112	0.099	0.023	0.053	0.018	0.054	0.047	0.034	0.052	0.039	0.108
GSM1267477	2310.45	0	0.027	0.017	0.085	0.111	0.06	0.032	0.022	0.082	0.111	0.123	0.036	0.09	0.042	0.088	0.117	0.041	0.053	0.06	0.05	0.021	0.013	0.075	0.026	0.032
GSM1267478	2536.75	0	0.012	0.065	0.063	0.104	0.042	0.03	0.047	0.111	0.166	0.145	0.012	0.059	0.016	0.1	0.06	0.003	0.021	0.061	0.045	0.08	0.05	0.065	0.009	0.077
GSM1267479	98.55	1	0.028	0.112	0.107	0.037	0.022	0.013	0.035	0.108	0.15	0.107	0.018	0.078	0	0.084	0.094	0.011	0.033	0.044	0.047	0.019	0.056	0.043	0.041	0.057
GSM1267480	2120.65	1	0.022	0.09	0.047	0.046	0.025	0.019	0.015	0.092	0.127	0.107	0.043	0.083	0.036	0.132	0.053	0.031	0.03	0.105	0.029	0.075	0.009	0.077	0.017	0.036
GSM1267481	1047.55	1	0.026	0.055	0.087	0.067	0.019	0.075	0.025	0.069	0.129	0.08	0.046	0.084	0.043	0.1	0.138	0.01	0.06	0.037	0.006	0.055	0.048	0.05	0.017	0.03
GSM1267482	1945.45	1	0.039	0.04	0.026	0.111	0.023	0.003	0.02	0.069	0.232	0.079	0.039	0.108	0.028	0.125	0.09	0.045	0.043	0.064	0.032	0.072	0.02	0.039	0.026	0.038
GSM1267483	1923.55	1	0.021	0.076	0.025	0.07	0.061	0.006	0.029	0.076	0.152	0.134	0.014	0.092	0.017	0.111	0.092	0	0.048	0.064	0.035	0.058	0.038	0.078	0.032	0.057
GSM1267484	237.25	1	0.006	0.084	0.009	0.135	0.034	0	0.015	0.101	0.095	0.102	0.006	0.093	0.021	0.14	0.09	0.027	0.063	0.03	0.043	0.041	0.038	0.056	0.023	0.051
GSM1267485	2518.5	0	0.015	0.082	0.05	0.067	0.044	0.034	0.041	0.062	0.011	0.065	0.046	0.035	0	0.124	0.092	0.029	0.039	0.024	0.074	0.07	0.06	0.08	0.053	0.149
GSM1267486	1865.15	0	0.015	0.072	0.083	0.07	0.036	0.001	0.024	0.119	0.179	0.126	0.006	0.111	0.04	0.107	0.102	0	0.026	0.047	0.026	0.035	0.013	0.06	0.025	0.039
GSM1267487	281.05	1	0.069	0.031	0.058	0.125	0.037	0.001	0.026	0.106	0	0.08	0.099	0.082	0.041	0.142	0.042	0.098	0.029	0.055	0.058	0.044	0.008	0.069	0	0.033
GSM1267488	1876.1	0	0.003	0.097	0.008	0.124	0.043	0.066	0.032	0.089	0.211	0.146	0	0.118	0.034	0.141	0.056	0	0.022	0.066	0	0.005	0.025	0.018	0.005	0.099
GSM1267489	1314	1	0	0.11	0	0.033	0.036	0.009	0.035	0.095	0.173	0.104	0	0.102	0.016	0.088	0.08	0.025	0.016	0.088	0.034	0.063	0.02	0.068	0.053	0.05
GSM1267490	1470.95	0	0	0.058	0.038	0.073	0.027	0	0.02	0.137	0.053	0.135	0.027	0.08	0.037	0.091	0.044	0.024	0.034	0.056	0.082	0.068	0.037	0.092	0.013	0.049
GSM1267491	1182.6	0	0.035	0.046	0.022	0.132	0.039	0.012	0.022	0.079	0.137	0.117	0.064	0.104	0.002	0.143	0.122	0.017	0.049	0.069	0.006	0.076	0.006	0.066	0.033	0.049
GSM1267492	1043.9	0	0.038	0	0.039	0.107	0.031	0.007	0.021	0.116	0.126	0.083	0.027	0.085	0.052	0.1	0.075	0.117	0.007	0.08	0.088	0.026	0.005	0.081	0.028	0.017
GSM1550171	3736	0	0.008	0.034	0.016	0.042	0.011	0.029	0.019	0.032	0.095	0.046	0.009	0.016	0	0.084	0.027	0.044	0.039	0.008	0.045	0.042	0.037	0.049	0.031	0.1
GSM1550173	1950	0	0.02	0.057	0	0.033	0.016	0.049	0.025	0.069	0.014	0.044	0	0.018	0.02	0.066	0.037	0.019	0.043	0.006	0.048	0.009	0.026	0.099	0.007	0.055
GSM1550175	3061	0	0.014	0.012	0	0.063	0.021	0.036	0.03	0.02	0.089	0.038	0.017	0.026	0.005	0.072	0.015	0.032	0.062	0.02	0.022	0.106	0.027	0.034	0.008	0.073
GSM1550176	4119	0	0.01	0.063	0.001	0.042	0.018	0.032	0.044	0.06	0.081	0.053	0	0.031	0.021	0.032	0.06	0.032	0.019	0.022	0.023	0.01	0.019	0.019	0.013	0.09
GSM1550178	1948	0	0.031	0.029	0.003	0.084	0.014	0.023	0.014	0.061	0.075	0.087	0.009	0.011	0.011	0.074	0.019	0.038	0.042	0.028	0.023	0.055	0.023	0.026	0.014	0.087
GSM1550180	1739	0	0.009	0.046	0.007	0.02	0.009	0.024	0.019	0.034	0.099	0.101	0.01	0.005	0.012	0.08	0.007	0.024	0.036	0.017	0.044	0.003	0.023	0.085	0.02	0.134
GSM1550182	2118	0	0.006	0.057	0.015	0.034	0.014	0	0.034	0.07	0.083	0.124	0.004	0.035	0.037	0.052	0.045	0.034	0.04	0.027	0.005	0.023	0.016	0	0.033	0.068
GSM1550184	3362	0	0.024	0.063	0.021	0.025	0.013	0.006	0.037	0.056	0.078	0.03	0.003	0.008	0.022	0.05	0.057	0.046	0.051	0.015	0	0.081	0.014	0.015	0.014	0.084
GSM1550186	1180	1	0.019	0.045	0	0.062	0.017	0.019	0.014	0.054	0.08	0.072	0.006	0.031	0.006	0.055	0.014	0.025	0.038	0.027	0.059	0.021	0.018	0.064	0.027	0.066
GSM1550188	4071	0	0	0.035	0.016	0.073	0.007	0.035	0.034	0.096	0.084	0.033	0.009	0.019	0	0.047	0.03	0.033	0.062	0	0.037	0.058	0.012	0.066	0.03	0.09
GSM1550190	2011	0	0.021	0.025	0.007	0.056	0.007	0.013	0.032	0.032	0.098	0.114	0.024	0.007	0.003	0.061	0	0.03	0.047	0.013	0.028	0.079	0.013	0.062	0.03	0.098
GSM1550192	3356	0	0.028	0	0.003	0.055	0.01	0.043	0.013	0.024	0.06	0	0.051	0.031	0.021	0.08	0.002	0.057	0.07	0.034	0.032	0.121	0	0.037	0	0.03
GSM1550193	2978	0	0.002	0.018	0.008	0.099	0.012	0.023	0.013	0.118	0	0.049	0.013	0.025	0.014	0.081	0.01	0.036	0.032	0.01	0.083	0.03	0.024	0.085	0.036	0
GSM1550195	2083	0	0.018	0.037	0.007	0.06	0.009	0.029	0.013	0.075	0.1	0.074	0.015	0.018	0.003	0.053	0.036	0.016	0.056	0.016	0.029	0.062	0.021	0.039	0.018	0.094
GSM1550197	638	0	0.022	0.065	0	0.023	0.008	0	0.036	0.09	0.117	0.056	0	0.009	0.022	0.044	0.023	0.038	0.022	0.02	0.025	0.02	0.008	0.037	0.021	0.104
GSM1550199	4008	0	0.008	0.041	0.003	0.043	0.01	0.03	0.016	0.053	0.057	0.092	0.021	0.026	0	0.082	0.024	0.02	0.058	0.002	0.05	0.004	0.047	0.077	0.026	0.061
GSM1550201	3876	0	0	0.076	0	0	0.015	0.021	0.048	0.082	0.139	0.099	0	0.015	0.028	0.033	0.038	0.045	0	0.016	0.013	0.03	0.018	0.042	0.016	0.059
GSM1550204	1906	0	0.026	0.025	0.001	0.05	0.017	0.016	0.014	0.038	0.082	0.079	0.02	0.036	0.004	0.081	0.013	0.031	0.043	0.038	0.034	0.044	0.019	0.055	0.016	0.079
GSM1550206	763	1	0.016	0.038	0.01	0.045	0.012	0.025	0.028	0.087	0.046	0.086	0.015	0.014	0.021	0.049	0.069	0.032	0.04	0.035	0.017	0.049	0.007	0.032	0.056	0.03
GSM1550208	1852	0	0.019	0.054	0.001	0.046	0.014	0.013	0.029	0.053	0.105	0.103	0.008	0.019	0.017	0.021	0.028	0.024	0.05	0.014	0.013	0.065	0.011	0.036	0.017	0.107
GSM1550210	3811	0	0.001	0.008	0	0.081	0.019	0.035	0.002	0.053	0.076	0.068	0.026	0.042	0.003	0.051	0.007	0.036	0.073	0.018	0.051	0.085	0.005	0.052	0.021	0.055
GSM1550212	414	1	0.009	0.076	0.027	0	0.035	0.003	0.047	0.083	0.112	0.026	0.016	0.02	0.025	0	0.021	0.073	0.024	0.021	0.016	0.026	0.014	0.005	0.026	0.076
GSM1550214	3678	0	0	0.048	0.01	0.085	0.015	0.03	0.024	0.074	0.05	0.117	0.006	0.023	0	0.064	0.018	0.027	0.056	0.008	0.045	0.049	0.004	0.047	0.037	0.054
GSM1550216	2012	0	0.001	0.05	0.004	0.063	0.015	0.007	0.026	0.083	0.105	0.138	0.013	0.007	0	0.071	0.015	0.015	0.036	0.007	0.037	0.018	0.03	0.053	0.03	0.09
GSM1550218	2081	0	0.029	0.039	0	0.069	0.01	0.029	0.018	0.09	0.125	0.042	0.012	0.033	0	0.045	0.035	0.016	0.036	0.022	0.04	0.031	0.017	0.034	0.022	0.082
GSM1550220	623	1	0	0.025	0.012	0.071	0.013	0.026	0.027	0.057	0.096	0.093	0.04	0.026	0	0.061	0.023	0.019	0.052	0.028	0.016	0.057	0.027	0.037	0.024	0.113
GSM1550222	757	0	0.04	0.014	0	0.055	0.016	0.042	0.008	0.002	0.051	0.013	0.035	0.04	0.013	0.056	0.004	0.04	0.064	0.055	0.002	0.11	0.017	0.001	0.018	0.106
GSM1550224	241	0	0	0.049	0.008	0.032	0.011	0.019	0.01	0.029	0.084	0.127	0.007	0.005	0	0.054	0.009	0.021	0.024	0.038	0.042	0.023	0.03	0.107	0.038	0.127
GSM1550226	899	0	0.007	0.054	0.001	0.044	0.015	0.024	0.026	0.055	0.116	0.106	0.015	0.003	0.011	0.06	0.015	0.041	0.046	0.022	0.045	0.04	0.017	0.05	0.019	0.058
GSM1550228	1976	0	0	0.043	0.015	0.045	0.013	0.024	0.004	0.051	0.108	0.088	0.02	0	0	0.041	0.004	0.042	0.062	0.042	0.017	0.075	0.034	0.064	0.028	0.085
GSM1550230	1673	1	0.012	0.054	0	0.013	0.016	0.022	0.018	0.075	0.121	0.159	0.009	0	0.015	0.039	0.004	0.024	0.019	0.042	0.046	0.031	0.015	0.087	0.013	0.066
GSM1550232	995	0	0.02	0.053	0.008	0.043	0.008	0.015	0.026	0.056	0.048	0.119	0.008	0.013	0.005	0.053	0.034	0.016	0.057	0.027	0.017	0.043	0.016	0.035	0.011	0.106
GSM1550234	276	0	0	0.042	0.012	0.043	0.014	0.029	0.018	0.057	0.094	0.039	0.016	0	0.008	0.058	0.019	0.03	0.049	0.033	0.037	0.041	0.019	0.068	0.031	0.1
GSM1672281	3168	0	0	0.079	0.102	0.135	0.015	0.022	0.037	0.025	0.139	0.07	0.113	0.069	0	0.013	0.052	0.094	0.042	0.034	0.026	0.154	0.063	0.087	0.049	0.037
GSM1672282	756	0	0	0.078	0.029	0.071	0.013	0.046	0.057	0.024	0.13	0.115	0.042	0.066	0	0.102	0.071	0.059	0.031	0.047	0.051	0.086	0.079	0.117	0.067	0.053
GSM1672283	1944	1	0.005	0.076	0.06	0.077	0.012	0.025	0.028	0.002	0.165	0.083	0.085	0.083	0	0.047	0.069	0.07	0.026	0.053	0.043	0.115	0.095	0.096	0.043	0.04
GSM1672284	2076	0	0	0.072	0.07	0.108	0.016	0.026	0.029	0.026	0.142	0.103	0.099	0.054	0	0.065	0.061	0.077	0.025	0.044	0.033	0.128	0.089	0.089	0.077	0.069
GSM1672285	1017	1	0	0.053	0.074	0.099	0.009	0.022	0.05	0.047	0.073	0.111	0.12	0.073	0	0.067	0.08	0.06	0.055	0.021	0.039	0.097	0.088	0.08	0.059	0.05
GSM1672286	2490	0	0	0.079	0.054	0.083	0.015	0.021	0.041	0.054	0.151	0.121	0.058	0.069	0.013	0.085	0.066	0.043	0.035	0.047	0.038	0.07	0.096	0.062	0.048	0.066
GSM1672287	2076	0	0	0.04	0.064	0.121	0.05	0.023	0.05	0.07	0.146	0.092	0.053	0.079	0	0.116	0.074	0.051	0.064	0.051	0.029	0.074	0.068	0.075	0.053	0.06
GSM1672288	813	0	0	0.047	0.056	0.132	0.023	0.043	0.039	0.042	0.135	0.068	0.091	0.061	0	0.069	0.068	0.058	0.046	0.048	0.033	0.134	0.073	0.105	0.051	0.058
GSM1672289	174	1	0	0.062	0.051	0.162	0.023	0.031	0.038	0.038	0.039	0.098	0.012	0.111	0	0.063	0.055	0.051	0.032	0.047	0.039	0.103	0.07	0.117	0.04	0.051
GSM1672290	1506	1	0	0.086	0.045	0.102	0.028	0.024	0.041	0.052	0.15	0.118	0.035	0.078	0	0.088	0.06	0.063	0.047	0.043	0.033	0.139	0.067	0.078	0.065	0.033
GSM1672291	2190	0	0.004	0.072	0.057	0.111	0.013	0.031	0.034	0.044	0.115	0.129	0.047	0.084	0	0.05	0.071	0.062	0.025	0.041	0.07	0.08	0.051	0.157	0.052	0.032
GSM1672292	1044	1	0.003	0.079	0.078	0.102	0.021	0.047	0.033	0.034	0.116	0.115	0.082	0.059	0	0.06	0.056	0.092	0.043	0.032	0.086	0.104	0.032	0.105	0.061	0.055
GSM1672293	828	1	0	0.129	0.053	0.121	0.021	0.047	0.051	0.052	0.157	0.144	0.043	0.056	0	0.034	0.056	0.057	0.033	0.019	0.032	0.082	0.069	0.074	0.072	0.075
GSM1672294	1464	1	0.001	0.06	0.084	0.141	0.024	0.032	0.039	0.095	0.119	0.071	0.082	0.072	0	0.045	0.049	0.089	0.039	0.033	0.08	0.09	0.043	0.093	0.057	0.027
GSM1672295	1998	0	0	0.094	0.039	0.114	0.03	0.01	0.032	0.115	0.107	0.088	0.079	0.07	0.005	0.057	0.042	0.072	0.05	0.019	0.038	0.08	0.034	0.071	0.042	0.108
GSM1672296	303	1	0	0.15	0.058	0.023	0.021	0.078	0.047	0.042	0.06	0.158	0.034	0.071	0.016	0.063	0.028	0.075	0.038	0.011	0.023	0.085	0.086	0.061	0.045	0.059
GSM1672297	261	1	0	0.115	0.081	0.096	0.028	0.025	0.039	0.052	0.172	0.122	0.028	0.082	0	0.049	0.034	0.067	0.04	0.031	0.039	0.088	0.073	0.077	0.07	0.033
GSM1672298	1836	1	0.002	0.048	0.059	0.091	0.037	0.032	0.021	0.017	0.111	0.08	0.06	0.098	0	0.099	0.067	0.056	0.053	0.032	0.059	0.074	0.058	0.15	0.044	0.067
GSM1672299	3966	0	0.011	0.029	0.107	0.13	0.013	0.025	0.03	0.066	0.102	0.086	0.063	0.097	0	0.05	0.037	0.126	0.019	0.065	0.095	0.049	0.019	0.062	0.068	0.078
GSM1672300	3864	1	0.018	0.095	0.058	0.077	0.034	0.022	0.053	0.083	0.076	0.118	0.019	0.094	0.002	0.078	0.061	0.053	0.036	0.052	0.006	0.111	0.041	0.072	0.019	0.067
GSM1672301	1314	1	0.005	0.054	0.051	0.107	0.007	0.029	0.041	0.057	0.148	0.126	0.053	0.085	0	0.071	0.077	0.052	0.049	0.038	0.025	0.102	0.046	0.094	0.03	0.063
GSM1672302	177	1	0	0.086	0.088	0.115	0.012	0.05	0.031	0.044	0.126	0.121	0.031	0.075	0	0.088	0.038	0.073	0.026	0.02	0.046	0.116	0.055	0.092	0.064	0.079
GSM1672303	72	1	0	0.078	0.056	0.107	0.019	0.052	0.007	0.096	0.113	0.133	0.048	0.097	0.015	0.076	0.09	0.08	0.014	0.009	0.041	0.096	0.052	0.069	0.06	0.045
GSM1672304	528	1	0	0	0.074	0.139	0.011	0.014	0.005	0.081	0.073	0.074	0.07	0.09	0.011	0.094	0.058	0.13	0.041	0.041	0.095	0.069	0.04	0.111	0.054	0.02
GSM1672305	489	1	0.006	0.079	0.024	0.128	0.007	0.014	0.019	0.082	0.111	0.127	0.041	0.113	0.001	0.102	0.085	0.049	0.077	0	0.041	0.084	0.042	0.065	0.032	0.047
GSM1672306	888	1	0.021	0.048	0.043	0.146	0.022	0.034	0.011	0.046	0.123	0.099	0.078	0.114	0	0.069	0.075	0.048	0.051	0.027	0.051	0.074	0.052	0.091	0.049	0.068
GSM1672307	2436	1	0.026	0.066	0.077	0.068	0.015	0.061	0.044	0.061	0.104	0.096	0.019	0.1	0.009	0.068	0.059	0.082	0.021	0.018	0.047	0.097	0.038	0.081	0.05	0.094
GSM1672308	1770	1	0	0.079	0.051	0.093	0.013	0.026	0.028	0.076	0.136	0.096	0.045	0.09	0	0.065	0.057	0.062	0.038	0.048	0.052	0.112	0.037	0.103	0.045	0.049
GSM1672309	2778	1	0	0.085	0.029	0.071	0.017	0.004	0.044	0.032	0.221	0.132	0.035	0.098	0.007	0.044	0.056	0.029	0.038	0.019	0.058	0.12	0.054	0.077	0.045	0.061
GSM1672310	120	1	0	0.063	0.065	0.082	0.005	0.038	0.019	0.163	0.115	0.102	0.045	0.072	0.021	0.129	0.059	0.091	0.049	0.019	0.03	0.093	0.032	0.073	0.037	0.04
GSM1672311	504	1	0.016	0	0.084	0.133	0.015	0.022	0.018	0.035	0.106	0.064	0.062	0.104	0	0.093	0.048	0.095	0.057	0.033	0.083	0.088	0.016	0.161	0.064	0.031
GSM1672312	1860	0	0.001	0.071	0.061	0.121	0.015	0.038	0.021	0.05	0.1	0.091	0.075	0.076	0	0.092	0.061	0.066	0.052	0.025	0.066	0.094	0.05	0.118	0.06	0.055
GSM1672313	1869	1	0	0.083	0.066	0.053	0.039	0.005	0.024	0.078	0.184	0.089	0.017	0.073	0.007	0.11	0.059	0.078	0.04	0.053	0.042	0.096	0.048	0.058	0.058	0.081
GSM1672314	2154	0	0.022	0	0.068	0.151	0.007	0.004	0.02	0.048	0.102	0.053	0.083	0.099	0.007	0.076	0.058	0.097	0.056	0.04	0.077	0.075	0.032	0.118	0.073	0.053
GSM1672315	2520	0	0.027	0.053	0.079	0	0.005	0.001	0.04	0.153	0.131	0.063	0.057	0.084	0.03	0.04	0.071	0.127	0.026	0.035	0.042	0.051	0.084	0.051	0.033	0.039
GSM1672316	558	1	0	0.081	0.08	0.108	0.007	0.021	0.032	0.031	0.144	0.116	0.037	0.097	0	0.104	0.063	0.039	0.043	0.03	0.031	0.106	0.035	0.075	0.059	0.104
GSM1672317	1374	1	0	0.052	0.048	0.068	0.029	0.032	0.018	0.126	0.113	0.109	0.034	0.069	0.021	0.087	0.046	0.089	0.021	0.016	0.085	0.094	0.046	0.141	0.058	0.036
GSM1672318	618	1	0	0.076	0.056	0.121	0.012	0.013	0.007	0.067	0.123	0.127	0.031	0.1	0.025	0.116	0.066	0.057	0.024	0.03	0.034	0.077	0.052	0.088	0.056	0.059
GSM1672319	3315	0	0.011	0.002	0.053	0.153	0.021	0.025	0.021	0.075	0.146	0.097	0.083	0.086	0.007	0.087	0.047	0.091	0.067	0.059	0.059	0.052	0.037	0.109	0.063	0.037
GSM1672320	4008	0	0.002	0.052	0.024	0.071	0.009	0.027	0.016	0.116	0.148	0.101	0.026	0.095	0.02	0.121	0.066	0.049	0.044	0.022	0.063	0.063	0.043	0.147	0.038	0.029
GSM1672321	2115	1	0.003	0.056	0.06	0.125	0.012	0.024	0	0.032	0.134	0.103	0.033	0.105	0	0.089	0.057	0.072	0.041	0.053	0.076	0.061	0.039	0.148	0.048	0.015
GSM1672322	1563	0	0.023	0.025	0.048	0.094	0.027	0.005	0.029	0.076	0.115	0.093	0.055	0.095	0	0.104	0.08	0.079	0.058	0.056	0.048	0.079	0.049	0.081	0.058	0.038
GSM1672323	528	1	0.012	0.025	0.062	0.164	0.019	0.023	0.016	0.033	0.11	0.074	0.06	0.102	0	0.112	0.061	0.105	0.054	0.027	0.079	0.053	0.031	0.076	0.04	0.085
GSM1672324	507	1	0.011	0.025	0.068	0.113	0.017	0.017	0.022	0.012	0.086	0.078	0.045	0.088	0	0.091	0.054	0.122	0.047	0.042	0.078	0.086	0.039	0.125	0.053	0.04
GSM1672325	2604	0	0	0.068	0.046	0.109	0.014	0.025	0.019	0.041	0.123	0.11	0.07	0.083	0	0.06	0.069	0.068	0.059	0.025	0.08	0.069	0.064	0.135	0.038	0.044
GSM1672326	3102	0	0	0.047	0.035	0.136	0.03	0.033	0.036	0.095	0.141	0.087	0.047	0.094	0	0.087	0.072	0.069	0.047	0.035	0.071	0.065	0.03	0.118	0.041	0.043
GSM1672327	3528	0	0.001	0.047	0.08	0.121	0.045	0	0.024	0.038	0.124	0.092	0.052	0.106	0	0.071	0.055	0.078	0.054	0.037	0.061	0.055	0.029	0.118	0.054	0.085
GSM1672328	3474	1	0.002	0.064	0.017	0.11	0.003	0.045	0.017	0.049	0.165	0.117	0.043	0.097	0	0.104	0.08	0.037	0.057	0.015	0.028	0.087	0.058	0.107	0.043	0.065
GSM1672329	570	1	0.013	0.035	0.056	0.1	0.026	0.004	0.025	0.089	0.134	0.09	0.028	0.116	0.003	0.104	0.084	0.07	0.061	0.047	0.05	0.065	0.03	0.084	0.03	0.041
GSM1672330	2523	1	0.013	0.038	0.065	0.127	0.018	0.022	0.013	0.064	0.119	0.101	0.073	0.079	0	0.113	0.063	0.09	0.053	0.054	0.077	0.08	0.026	0.08	0.051	0.043
GSM1672331	4599	0	0	0.044	0.064	0.108	0.028	0.011	0.03	0.03	0.127	0.118	0.049	0.105	0.018	0.094	0.052	0.079	0.059	0.045	0.003	0.129	0.04	0.057	0.058	0.081
GSM1672332	4617	0	0.004	0.066	0.068	0.156	0.016	0.029	0.036	0.009	0.111	0.118	0.053	0.108	0.002	0.099	0.055	0.069	0.046	0.033	0.04	0.101	0.043	0.056	0.073	0.064
GSM1672333	4878	0	0.018	0.059	0.034	0.072	0.014	0.004	0.042	0.053	0.14	0.118	0.035	0.112	0.008	0.092	0.094	0.039	0.05	0.049	0.023	0.091	0.058	0.073	0.039	0.064
GSM1672334	1914	0	0.01	0.035	0.077	0.148	0.013	0.024	0.041	0.015	0.137	0.098	0.066	0.086	0	0.053	0.054	0.067	0.042	0.048	0.036	0.065	0.065	0.131	0.054	0.097
GSM1672335	3975	1	0.012	0.059	0.063	0.128	0.014	0.032	0.046	0.061	0.117	0.088	0.057	0.093	0	0.073	0.066	0.078	0.05	0.052	0.054	0.1	0.022	0.086	0.048	0.035
GSM1672336	3924	0	0.002	0.073	0.055	0.08	0.02	0.019	0.027	0.131	0.132	0.094	0.047	0.071	0.001	0.106	0.062	0.105	0.057	0.027	0.026	0.106	0.041	0.074	0.058	0.046
GSM1672337	4788	0	0.006	0.057	0.054	0.151	0.019	0.031	0.029	0.051	0.13	0.124	0.069	0.082	0	0.084	0.084	0.064	0.051	0.032	0.033	0.098	0.025	0.116	0.062	0.062
GSM1672338	4731	0	0.002	0.047	0.073	0.139	0.023	0.011	0.018	0.046	0.076	0.054	0.048	0.074	0	0.076	0.054	0.09	0.024	0.043	0.1	0.097	0.046	0.15	0.05	0.037
GSM1672339	2289	0	0.012	0.051	0.073	0.144	0.018	0.029	0.037	0.035	0.145	0.091	0.049	0.093	0.007	0.077	0.054	0.086	0.046	0.045	0.058	0.065	0.039	0.084	0.047	0.023
GSM1672340	3177	0	0.013	0.061	0.052	0.163	0.018	0.049	0.033	0.039	0.127	0.089	0.041	0.098	0	0.099	0.071	0.046	0.063	0.041	0.034	0.085	0.034	0.057	0.048	0.068
GSM1672341	846	1	0.013	0.072	0.06	0.152	0.021	0.014	0.026	0.108	0.071	0.095	0.071	0.074	0	0.085	0.048	0.083	0.072	0.019	0.045	0.098	0.04	0.073	0.051	0.029
GSM1672342	216	1	0	0.114	0.036	0.063	0.018	0.012	0.028	0.013	0.085	0.105	0.016	0.076	0	0.077	0.057	0.045	0.045	0.013	0.076	0.109	0.042	0.192	0.051	0.057
GSM1672343	2385	1	0.004	0.064	0.039	0.093	0.019	0.011	0.032	0.111	0.143	0.115	0.037	0.093	0.027	0.065	0.067	0.084	0.039	0.018	0.04	0.073	0.031	0.111	0.036	0.071
GSM1672344	2469	0	0.028	0.059	0.043	0.084	0.006	0.001	0.054	0.071	0.118	0.13	0.012	0.107	0.041	0.088	0.061	0.052	0.028	0.034	0.013	0.084	0.023	0.077	0.034	0.101
GSM1672345	3036	0	0.009	0.052	0.071	0.11	0.008	0.045	0.024	0.037	0.131	0.08	0.075	0.076	0	0.082	0.067	0.087	0.048	0.045	0.056	0.081	0.047	0.092	0.068	0.054
GSM1672346	5043	0	0.021	0.113	0.004	0.032	0.017	0.064	0.048	0.064	0.121	0.109	0.009	0.098	0.052	0.046	0.073	0.025	0.028	0.014	0.025	0.109	0.052	0.049	0.031	0.07
GSM1672347	447	1	0	0.085	0.058	0.119	0.035	0	0.043	0.07	0.158	0.109	0.024	0.085	0	0.046	0.057	0.095	0.057	0.035	0.051	0.06	0.04	0.097	0.057	0.05
GSM1672348	288	1	0	0.059	0.065	0.104	0.015	0.023	0.021	0.059	0.142	0.095	0.057	0.088	0	0.078	0.053	0.061	0.066	0.044	0.063	0.088	0.05	0.134	0.032	0.015
GSM1672349	2850	0	0	0.094	0.079	0.096	0.007	0.056	0.017	0.109	0.13	0.11	0.037	0.071	0.012	0.058	0.054	0.087	0.049	0.047	0.021	0.072	0.046	0.095	0.052	0.034
GSM1672350	1872	0	0	0.032	0.075	0.109	0.015	0.005	0.015	0.099	0.108	0.111	0.04	0.087	0.009	0.073	0.074	0.112	0.054	0.068	0.038	0.105	0.023	0.094	0.057	0.019
GSM1672351	1929	0	0.002	0.035	0.071	0.102	0.028	0.013	0.031	0.042	0.154	0.094	0.062	0.101	0.003	0.092	0.063	0.095	0.082	0.029	0.054	0.082	0.029	0.078	0.049	0.054
GSM1672352	627	1	0.015	0.052	0.045	0.144	0.009	0.008	0.031	0.066	0.152	0.096	0.027	0.078	0.025	0.083	0.091	0.044	0.041	0.04	0.035	0.062	0.032	0.099	0.049	0.099
GSM1672353	669	1	0	0.047	0.041	0.111	0.023	0.004	0.032	0.134	0.161	0.111	0.011	0.113	0.008	0.089	0.066	0.083	0.027	0.035	0.047	0.082	0.028	0.074	0.037	0.043
GSM1672354	2037	1	0.002	0.094	0.073	0.11	0.026	0.035	0.028	0.061	0.167	0.136	0.041	0.08	0	0.097	0.069	0.051	0.043	0.041	0.029	0.091	0.04	0.083	0.057	0.05
GSM1672355	1089	0	0.011	0.054	0.077	0.112	0.023	0.014	0.033	0.018	0.134	0.107	0.08	0.102	0.002	0.073	0.077	0.088	0.079	0.02	0.054	0.065	0.037	0.079	0.061	0.055
GSM1672356	681	1	0.019	0.046	0.073	0.115	0.023	0	0.042	0.104	0.092	0.067	0.051	0.082	0.009	0.046	0.066	0.09	0.06	0.061	0.027	0.059	0.054	0.098	0.043	0.053
GSM1672357	987	0	0.005	0.052	0.038	0.095	0.015	0.027	0.048	0.103	0.147	0.132	0.001	0.11	0.04	0.086	0.088	0.023	0.062	0.022	0.036	0.078	0.026	0.086	0.03	0.047
GSM1672358	1143	0	0.016	0.066	0.049	0.152	0.024	0.023	0.04	0.038	0.163	0.085	0.098	0.091	0.001	0.039	0.059	0.066	0.067	0.04	0.029	0.07	0.039	0.089	0.051	0.025
GSM1672359	1626	1	0	0.079	0.048	0.034	0.044	0.006	0.033	0.098	0.096	0.099	0.008	0.084	0.025	0.088	0.062	0.025	0.048	0.025	0.029	0.106	0.047	0.141	0.035	0.08
GSM1672360	2883	1	0	0.052	0.02	0.079	0.02	0.034	0.023	0.059	0.134	0.108	0.033	0.099	0.01	0.091	0.06	0.063	0.003	0.066	0.09	0.072	0	0.132	0.028	0.101
GSM1672361	1596	0	0	0.04	0.019	0.095	0.034	0.015	0.041	0.068	0.129	0.107	0.04	0.12	0.019	0.09	0.078	0.066	0.036	0.05	0.04	0.061	0.039	0.118	0.034	0.041
GSM1672362	375	1	0.016	0.044	0.004	0.058	0	0.03	0.04	0.082	0.199	0.068	0.032	0.094	0.055	0.122	0.075	0.038	0.047	0.029	0.036	0.081	0.068	0.045	0.015	0.029
GSM1672363	885	0	0.005	0.058	0.03	0.124	0.015	0.029	0.025	0.057	0.173	0.117	0.035	0.102	0.012	0.104	0.094	0.038	0.063	0.038	0.02	0.066	0.049	0.089	0.045	0.044
GSM1672364	3225	0	0	0.082	0.044	0.077	0.032	0	0.028	0.062	0.136	0.088	0.023	0.079	0.022	0.092	0.059	0.054	0.056	0.02	0.039	0.093	0.042	0.137	0.038	0.052
GSM1672365	1611	0	0	0.108	0.082	0.029	0.019	0.031	0.045	0.049	0.151	0.132	0.028	0.088	0	0.069	0.086	0.047	0.042	0.034	0.053	0.13	0.025	0.07	0.052	0.085
GSM1672366	654	0	0.014	0.096	0.034	0.089	0.017	0.033	0.025	0.043	0.156	0.087	0.031	0.088	0	0.112	0.075	0.053	0.041	0.038	0.045	0.081	0.055	0.088	0.039	0.061
GSM1672367	1674	0	0.011	0	0.097	0.14	0.022	0	0.02	0.049	0.118	0.056	0.059	0.087	0	0.068	0.069	0.103	0.065	0.055	0.085	0.038	0.036	0.148	0.068	0.033
GSM1672368	630	1	0.006	0.11	0.014	0.049	0.013	0.047	0.042	0.077	0.155	0.15	0.023	0.112	0.012	0.097	0.045	0.023	0.052	0.004	0.036	0.081	0.039	0.068	0.028	0.072
GSM1672369	219	1	0	0.064	0.071	0.123	0.029	0.024	0.028	0.042	0.234	0.093	0.03	0.092	0	0.061	0.083	0.059	0.034	0.02	0.062	0.089	0.053	0.099	0.053	0.045
GSM1672370	4797	0	0.004	0.066	0.075	0.105	0.019	0.01	0.058	0.02	0.175	0.111	0.038	0.115	0.02	0.089	0.067	0.06	0.026	0.025	0.044	0.082	0.039	0.049	0.043	0.078
GSM1672371	1824	0	0.01	0.064	0.02	0.095	0.009	0.02	0.028	0.104	0.154	0.092	0.024	0.092	0.011	0.095	0.072	0.029	0.035	0.036	0.055	0.088	0.049	0.105	0.05	0.046
GSM1672372	636	1	0.029	0.024	0.045	0.129	0.017	0.007	0.019	0.022	0.133	0.061	0.078	0.101	0	0.091	0.086	0.069	0.064	0.058	0.048	0.073	0.027	0.105	0.047	0.069
GSM1672373	1608	0	0.016	0.028	0.04	0.103	0.015	0.01	0.038	0.041	0.134	0.083	0.044	0.099	0.014	0.108	0.092	0.039	0.071	0.046	0.019	0.136	0.018	0.059	0.03	0.11
GSM1672374	696	0	0	0.036	0.048	0.12	0.013	0.009	0.015	0.047	0.129	0.078	0.037	0.086	0	0.095	0.051	0.095	0.044	0.043	0.087	0.079	0.03	0.155	0.052	0.056
GSM1672375	1418.1	0	0.004	0.052	0.095	0.09	0.025	0.001	0.021	0.073	0.15	0.084	0.014	0.1	0.025	0.111	0.064	0.083	0.048	0.053	0.034	0.056	0.037	0.092	0.039	0.072
GSM1672376	1773.3	1	0.001	0.065	0.093	0.142	0.014	0.016	0.024	0.047	0.109	0.113	0.059	0.06	0	0.054	0.062	0.108	0.026	0.034	0.102	0.077	0.022	0.11	0.069	0.051
GSM1672377	1547.4	0	0	0.111	0	0.056	0.019	0.005	0.042	0.106	0.166	0.117	0.013	0.101	0.015	0.072	0.131	0.011	0.041	0.029	0.042	0.082	0.063	0.057	0.026	0.082
GSM1672378	1087.5	1	0.01	0.076	0.049	0.15	0.012	0.031	0.036	0.029	0.135	0.124	0.054	0.065	0	0.057	0.059	0.063	0.06	0.028	0.041	0.096	0.037	0.105	0.063	0.079
GSM1672379	198	1	0	0.072	0.066	0.094	0.025	0.018	0.032	0.077	0.167	0.09	0.029	0.077	0	0.084	0.06	0.083	0.047	0.042	0.053	0.069	0.056	0.081	0.051	0.076
GSM1672380	1647.9	1	0	0.062	0.057	0.17	0.02	0.005	0.027	0.081	0.124	0.094	0.048	0.068	0	0.063	0.058	0.085	0.039	0.046	0.056	0.095	0.039	0.086	0.076	0.088
GSM1672381	292.2	1	0	0.086	0.064	0.122	0.01	0.004	0.032	0.042	0.145	0.111	0.044	0.085	0.013	0.077	0.093	0.069	0.031	0.033	0.025	0.114	0.041	0.058	0.06	0.08
GSM1672382	1766.4	0	0.013	0.064	0.047	0.086	0.006	0.032	0.031	0.066	0.144	0.104	0.056	0.088	0.01	0.073	0.073	0.056	0.059	0.035	0.036	0.078	0.035	0.115	0.036	0.051
GSM1672383	1554.3	0	0.014	0.065	0.069	0.166	0.016	0.025	0.024	0.053	0.088	0.094	0.042	0.088	0	0.054	0.055	0.094	0.067	0.033	0.045	0.084	0.022	0.107	0.057	0.058
GSM1672384	644.4	1	0.018	0.026	0.051	0.072	0.011	0.032	0.02	0.061	0.128	0.063	0.032	0.113	0.027	0.106	0.073	0.069	0.032	0.052	0.068	0.056	0.039	0.141	0.044	0.024
GSM1672385	191.4	1	0	0.061	0.067	0.119	0.016	0.018	0.019	0.039	0.14	0.101	0.053	0.101	0	0.098	0.054	0.074	0.057	0.057	0.058	0.075	0.052	0.088	0.052	0.046
GSM1672386	2070.3	1	0	0.069	0.035	0.101	0.019	0.013	0.017	0.069	0.143	0.103	0.057	0.088	0	0.097	0.069	0.066	0.055	0.037	0.052	0.07	0.025	0.126	0.054	0.054
GSM1672387	1924.2	0	0	0.064	0.018	0.12	0.012	0	0.022	0.082	0.134	0.087	0.038	0.075	0.028	0.1	0.083	0.052	0.03	0.025	0.064	0.09	0.036	0.127	0.036	0.041
GSM1672388	967.2	1	0	0.052	0.084	0.101	0.035	0.017	0.019	0.062	0.123	0.093	0.027	0.087	0	0.111	0.056	0.116	0.047	0.021	0.074	0.058	0.03	0.128	0.064	0.064
GSM1672390	1690.5	0	0.023	0.068	0.022	0.067	0.026	0.02	0.049	0.094	0.066	0.106	0	0.114	0.049	0.096	0.066	0.027	0.06	0.027	0.048	0.064	0.02	0.074	0.021	0.068
GSM1672391	2071.5	0	0	0.066	0.044	0.149	0.021	0.011	0.033	0.03	0.12	0.118	0.051	0.089	0	0.098	0.08	0.051	0.056	0.045	0.037	0.099	0.066	0.085	0.057	0.05
GSM1672392	1689.6	0	0	0.089	0.033	0.107	0.026	0.018	0.039	0.105	0.105	0.136	0	0.076	0	0.09	0.065	0.075	0.036	0.04	0.057	0.102	0.023	0.125	0.048	0.049
GSM1672393	1837.5	0	0.009	0.09	0.081	0.103	0.019	0.012	0.046	0.11	0.136	0.056	0.048	0.081	0	0.047	0.068	0.105	0.042	0.037	0.056	0.056	0.044	0.067	0.051	0.048
GSM1672394	1512.9	0	0	0.064	0.043	0.102	0.009	0.034	0.029	0.085	0.121	0.098	0.026	0.073	0.003	0.099	0.081	0.041	0.037	0.049	0.06	0.088	0.032	0.139	0.05	0.053
GSM1672395	2200.8	0	0	0.05	0.041	0.095	0.006	0.025	0.038	0.084	0.099	0.08	0.031	0.085	0.002	0.083	0.063	0.077	0.023	0.028	0.067	0.087	0.077	0.133	0.032	0.039
GSM1672396	2002.2	0	0.002	0.057	0.046	0.118	0.017	0.026	0.017	0.058	0.125	0.103	0.057	0.083	0	0.088	0.07	0.05	0.047	0.037	0.085	0.056	0.024	0.145	0.054	0.064
GSM1672397	2184	0	0	0.075	0.053	0.159	0.014	0.021	0.031	0.04	0.137	0.105	0.051	0.084	0	0.061	0.07	0.05	0.057	0.043	0.054	0.091	0.038	0.105	0.06	0.063
GSM1672398	597	1	0	0.113	0.01	0	0.013	0.023	0.062	0.083	0.219	0.147	0	0.1	0.005	0.096	0.079	0.015	0.017	0.048	0.044	0.08	0.02	0.076	0.038	0.119
GSM1672399	938.4	1	0	0.039	0.077	0.088	0.016	0.008	0.005	0.094	0.109	0.114	0.018	0.081	0.011	0.117	0.041	0.071	0.041	0.037	0.067	0.101	0.034	0.142	0.052	0.043
GSM1672400	1359.9	1	0	0.046	0.079	0.106	0.024	0.012	0.022	0.066	0.144	0.121	0.062	0.085	0	0.082	0.055	0.08	0.049	0.082	0.056	0.067	0.033	0.108	0.056	0.037
GSM1672401	2518.5	0	0	0.009	0.074	0.138	0.019	0.021	0.006	0.088	0.088	0.066	0.067	0.087	0.007	0.095	0.044	0.128	0.033	0.06	0.088	0.054	0.01	0.138	0.065	0.03
GSM1672402	378.9	1	0	0.057	0.088	0.089	0.014	0.019	0.017	0.037	0.083	0.123	0.045	0.081	0	0.11	0.062	0.067	0.02	0.048	0.095	0.083	0.052	0.118	0.073	0.062
GSM1672403	2336.7	0	0.007	0.049	0.082	0.132	0.017	0.035	0.03	0.031	0.125	0.098	0.05	0.072	0	0.091	0.064	0.075	0.062	0.047	0.062	0.11	0.034	0.104	0.057	0.052
GSM1672404	335.4	0	0	0.054	0.105	0.158	0.019	0.02	0.046	0.017	0.088	0.068	0.082	0.1	0	0.061	0.046	0.088	0.061	0.059	0.049	0.091	0.054	0.049	0.07	0.052
GSM1672405	915.9	0	0	0.076	0.055	0.067	0.016	0.021	0.055	0.035	0.121	0.086	0.03	0.094	0	0.086	0.084	0.037	0.027	0.022	0.061	0.098	0.047	0.137	0.054	0.074
GSM1672406	2207.7	0	0.001	0.039	0.07	0.14	0.027	0.042	0.034	0.013	0.119	0.051	0.071	0.082	0	0.098	0.074	0.061	0.056	0.068	0.065	0.093	0.031	0.11	0.069	0.031
GSM1672407	350.4	1	0	0.096	0.074	0.108	0.016	0.025	0.034	0.042	0.136	0.099	0.047	0.067	0	0.06	0.083	0.049	0.047	0.026	0.058	0.11	0.044	0.082	0.083	0.087
GSM1672408	2238.3	0	0	0.056	0.083	0.133	0.02	0.028	0.035	0.07	0.121	0.082	0.039	0.092	0.013	0.071	0.08	0.095	0.025	0.023	0.04	0.076	0.046	0.069	0.025	0.079
GSM1672409	958.2	1	0	0.063	0.04	0.117	0.018	0.018	0.053	0.04	0.111	0.106	0.043	0.082	0.013	0.095	0.079	0.03	0.021	0.03	0.055	0.076	0.051	0.151	0.04	0.055
GSM1672410	67.2	1	0	0.02	0.068	0.108	0.015	0.008	0.035	0.006	0.119	0.077	0.058	0.077	0	0.083	0.085	0.05	0.067	0.044	0.101	0.079	0.06	0.131	0.068	0.056
GSM1672411	265.5	1	0	0.051	0.12	0.17	0.02	0.023	0.038	0.107	0.105	0.069	0.047	0.052	0	0.063	0.029	0.105	0.033	0.036	0.097	0.072	0.046	0.08	0.072	0.032
GSM1672412	2766	0	0.007	0.054	0.087	0.12	0.024	0.007	0.036	0.025	0.152	0.118	0.056	0.084	0	0.054	0.066	0.082	0.059	0.039	0.063	0.072	0.059	0.094	0.051	0.062
GSM1672413	2702.1	0	0	0.028	0.062	0.143	0.02	0.007	0.027	0.066	0.124	0.084	0.087	0.104	0	0.099	0.083	0.07	0.07	0.041	0.063	0.068	0.039	0.093	0.043	0.008
GSM1672414	749.1	1	0.009	0.079	0.093	0.108	0.011	0.017	0.036	0.01	0.123	0.12	0.066	0.08	0	0.08	0.047	0.074	0.05	0.012	0.058	0.128	0.061	0.087	0.052	0.047
GSM1672415	1261.2	1	0	0.008	0.077	0.116	0.02	0.036	0.026	0.113	0.155	0.092	0.043	0.096	0	0.102	0.054	0.11	0.018	0.043	0.091	0.069	0.027	0.1	0.049	0.033
GSM1672416	366	1	0	0.055	0.062	0.061	0.022	0.008	0.023	0.076	0.117	0.097	0.044	0.097	0	0.059	0.046	0.081	0.045	0.026	0.077	0.082	0.057	0.144	0.058	0.09
GSM1672417	81	1	0	0.085	0.063	0.11	0.017	0.028	0.039	0.049	0.099	0.107	0.046	0.073	0	0.058	0.065	0.053	0.06	0	0.086	0.102	0.051	0.119	0.055	0.051
GSM1672418	2880	1	0	0.085	0.065	0.118	0.006	0.017	0.038	0.054	0.153	0.106	0.035	0.083	0	0.07	0.086	0.053	0.031	0.023	0.058	0.15	0.041	0.082	0.049	0.037
GSM1672419	1983	1	0.008	0.027	0.073	0.155	0.022	0.019	0.026	0.075	0.138	0.069	0.039	0.089	0	0.083	0.063	0.077	0.063	0.036	0.076	0.042	0.031	0.137	0.048	0.046
GSM1672420	2058	1	0	0.023	0.07	0.11	0.02	0.03	0.021	0.087	0.139	0.055	0.034	0.089	0	0.091	0.055	0.09	0.017	0.073	0.092	0.059	0.028	0.162	0.041	0.02
GSM1672421	1440	1	0.003	0.039	0.088	0.096	0.009	0.011	0.033	0.059	0.111	0.111	0.074	0.08	0	0.076	0.067	0.086	0.036	0.033	0.071	0.104	0.052	0.101	0.056	0.04
GSM1672422	480	1	0	0.064	0.063	0.057	0.018	0.033	0.03	0.063	0.137	0.141	0.009	0.089	0.007	0.068	0.044	0.092	0.04	0.025	0.08	0.077	0.042	0.125	0.048	0.047
GSM1672423	2160	0	0.032	0.036	0.105	0.121	0.018	0.019	0.029	0.028	0.122	0.075	0.065	0.089	0.023	0.053	0.049	0.105	0.057	0.082	0.054	0.058	0.025	0.056	0.061	0.041
GSM1672424	1410	0	0.005	0.064	0.072	0.12	0.022	0.011	0.029	0.015	0.124	0.115	0.077	0.08	0	0.082	0.074	0.075	0.062	0.047	0.059	0.082	0.039	0.105	0.059	0.044
GSM1672425	1560	1	0.013	0.097	0.071	0.012	0.017	0.013	0.042	0.052	0.147	0.125	0.021	0.073	0	0.094	0.071	0.05	0.028	0.04	0.048	0.121	0.037	0.128	0.051	0.074
GSM1672426	1170	1	0.012	0.066	0.106	0.082	0.001	0.066	0.03	0.032	0.089	0.089	0.079	0.071	0.016	0.047	0.04	0.096	0.042	0.057	0.071	0.084	0.045	0.069	0.061	0.037
GSM1672427	1980	0	0.004	0.095	0.067	0.09	0.02	0.037	0.039	0.03	0.117	0.117	0.065	0.08	0	0.075	0.076	0.083	0.037	0.049	0.031	0.105	0.039	0.084	0.067	0.068
GSM1672428	1320	0	0.022	0.093	0.026	0.058	0.013	0.008	0.015	0.028	0.116	0.132	0.055	0.075	0.003	0.065	0.075	0.037	0.036	0.043	0.035	0.099	0.055	0.136	0.061	0.101
GSM1672429	2100	0	0	0.12	0.019	0.078	0.014	0.026	0.03	0.025	0.216	0.144	0.012	0.067	0	0.042	0.065	0.033	0.036	0.023	0.037	0.147	0.057	0.112	0.043	0.098
GSM1672430	2250	0	0.015	0.079	0.057	0.072	0.038	0.029	0.037	0.051	0.108	0.107	0.037	0.098	0	0.059	0.061	0.054	0.023	0.059	0.065	0.089	0.015	0.134	0.043	0.057
GSM1672431	2760	0	0.005	0.105	0.048	0.131	0.028	0.008	0.044	0.053	0.108	0.136	0.012	0.104	0.007	0.039	0.066	0.024	0.016	0.057	0.024	0.112	0.052	0.077	0.049	0.06
GSM1672432	1950	0	0.001	0.112	0.038	0.014	0.025	0.027	0.034	0.119	0.17	0.067	0.01	0.073	0.008	0.044	0.066	0.061	0.025	0.049	0.052	0.096	0.044	0.117	0.034	0.068
GSM1672433	1290	0	0	0.103	0.031	0.004	0.033	0.013	0.038	0.134	0.164	0.121	0.015	0.082	0.029	0.069	0.054	0.061	0.023	0.029	0.045	0.083	0.04	0.107	0.042	0.051
GSM1672434	2070	0	0.025	0.075	0.079	0.115	0.017	0.035	0.033	0.037	0.13	0.115	0.038	0.071	0.017	0.109	0.02	0.102	0.039	0.039	0.063	0.069	0.008	0.08	0.056	0.06
GSM1672435	1200	1	0	0.055	0.081	0	0.025	0.035	0.028	0.108	0.082	0.123	0.051	0.069	0.018	0.087	0.053	0.114	0.018	0.07	0.058	0.087	0.047	0.12	0.059	0.052
GSM1672436	630	1	0.003	0.096	0.029	0.055	0.019	0.04	0.032	0.061	0.125	0.147	0.018	0.087	0	0.071	0.049	0.039	0.036	0.038	0.059	0.102	0.039	0.124	0.044	0.073
GSM1672437	870	1	0.02	0.081	0.126	0.143	0.011	0.085	0.022	0.015	0.086	0.125	0.065	0.091	0.005	0.046	0.062	0.098	0.032	0.061	0.033	0.062	0.013	0.045	0.043	0.08
GSM1672438	780	1	0.001	0.097	0.069	0.106	0.014	0.037	0.025	0.017	0.142	0.115	0.052	0.08	0.005	0.053	0.057	0.068	0.036	0.044	0.056	0.097	0.056	0.068	0.073	0.047
GSM1672439	2310	0	0	0.138	0.05	0.025	0.027	0.015	0.042	0.029	0.164	0.176	0.051	0.074	0	0.055	0.027	0.061	0.039	0.041	0.043	0.083	0.061	0.074	0.041	0.094
GSM1672440	60	1	0.002	0.089	0.115	0.08	0.021	0.072	0.032	0.054	0.111	0.124	0.027	0.074	0	0.054	0.119	0.074	0.056	0.041	0.032	0.081	0.032	0.062	0.046	0.069
GSM1672441	1980	0	0	0.101	0.026	0.082	0.018	0.01	0.026	0.093	0.13	0.134	0.033	0.07	0.006	0.073	0.078	0.027	0.037	0.037	0.037	0.114	0.049	0.096	0.052	0.097
GSM1672442	420	1	0.015	0.083	0.087	0.15	0.018	0.021	0.028	0.009	0.094	0.106	0.063	0.077	0	0.052	0.077	0.078	0.061	0.055	0.034	0.102	0.034	0.081	0.069	0.059
GSM1672443	990	0	0	0.132	0.051	0.1	0.023	0.031	0.032	0.035	0.241	0.161	0.027	0.084	0	0.037	0.086	0.031	0.035	0.029	0.029	0.085	0.04	0.07	0.046	0.099
GSM1672444	2550	0	0.004	0.097	0.121	0.063	0.015	0.054	0.049	0.033	0.166	0.097	0.043	0.084	0.018	0.039	0.049	0.076	0.039	0.043	0.035	0.08	0.055	0.072	0.05	0.039
GSM1672445	1980	0	0	0.154	0.041	0.076	0.03	0.014	0.057	0.079	0.151	0.124	0.018	0.078	0	0.05	0.074	0.033	0.055	0.022	0.03	0.084	0.045	0.069	0.047	0.092
GSM1672446	450	0	0.045	0.06	0.054	0.098	0.016	0.075	0.018	0.017	0.12	0.111	0.05	0.083	0.01	0.079	0.081	0.054	0.038	0.034	0.051	0.053	0.036	0.138	0.044	0.045
GSM1672447	2730	0	0.007	0.12	0.042	0.047	0.044	0.035	0.033	0.095	0.139	0.146	0.007	0.083	0	0.101	0.042	0.042	0.038	0.026	0.039	0.096	0.036	0.085	0.041	0.09
GSM1672448	2040	1	0.004	0.136	0.035	0.054	0.028	0.031	0.041	0.022	0.141	0.124	0.025	0.067	0	0.03	0.088	0.03	0.04	0.035	0.043	0.122	0.042	0.116	0.045	0.094
GSM1672449	990	0	0.026	0.032	0.068	0.126	0.016	0.05	0.039	0.007	0.112	0.097	0.098	0.107	0	0.071	0.068	0.076	0.085	0.051	0.029	0.14	0.025	0.076	0.063	0.024
GSM1672450	720	1	0	0.141	0.089	0.089	0.03	0.014	0.039	0.06	0.146	0.056	0.065	0.057	0	0.003	0.035	0.075	0.016	0.051	0.071	0.111	0.05	0.089	0.069	0.055
GSM1672451	1860	0	0.024	0.075	0.048	0.044	0.02	0.021	0.047	0.042	0.109	0.136	0.05	0.087	0.008	0.098	0.08	0.034	0.033	0.036	0.059	0.092	0.055	0.12	0.037	0.031
GSM1672452	3420	1	0	0.168	0.026	0.025	0.033	0.014	0.056	0.047	0.154	0.155	0.007	0.077	0	0.079	0.055	0.049	0.049	0.021	0.041	0.073	0.06	0.079	0.053	0.087
GSM1672453	120	1	0	0.093	0.037	0.053	0.017	0.008	0.028	0.041	0.089	0.112	0.017	0.057	0	0.101	0.059	0.041	0.05	0.037	0.064	0.105	0.059	0.165	0.062	0.049
GSM1672454	600	1	0.02	0.087	0.044	0.063	0.022	0.007	0.038	0.066	0.142	0.099	0.056	0.096	0.008	0.063	0.061	0.059	0.033	0.02	0.063	0.085	0.035	0.085	0.033	0.073
GSM1672455	1560	1	0	0.149	0.055	0.066	0.027	0.054	0.055	0.012	0.137	0.131	0.031	0.076	0	0.022	0.102	0.058	0.044	0.031	0.029	0.072	0.031	0.067	0.043	0.1
GSM1672456	2790	0	0.004	0.112	0.072	0.141	0.018	0.029	0.03	0.021	0.135	0.135	0.047	0.089	0	0.047	0.044	0.048	0.04	0.037	0.024	0.1	0.039	0.064	0.057	0.129
GSM1672457	420	1	0	0.13	0.07	0.072	0.014	0.024	0.044	0.021	0.126	0.152	0.042	0.059	0	0.033	0.064	0.072	0.025	0.026	0.045	0.117	0.068	0.097	0.048	0.056
GSM1672458	3000	0	0	0.098	0.059	0.122	0.033	0.033	0.036	0.045	0.139	0.128	0.051	0.067	0	0.016	0.061	0.063	0.05	0.044	0.047	0.104	0.032	0.102	0.065	0.1
GSM1672459	990	0	0.016	0.065	0.053	0.102	0.014	0	0.024	0.07	0.147	0.139	0.021	0.094	0.018	0.073	0.075	0.048	0.001	0.062	0.04	0.074	0.052	0.098	0.048	0.096
GSM1672460	960	1	0	0.142	0.021	0.056	0.026	0.038	0.03	0.058	0.122	0.129	0.015	0.089	0	0.051	0.068	0.036	0.039	0.04	0.048	0.116	0.023	0.089	0.055	0.069
GSM1672461	1800	0	0.011	0.082	0.043	0.072	0.025	0.03	0.024	0.058	0.109	0.113	0.034	0.091	0.002	0.037	0.069	0.063	0.023	0.063	0.048	0.087	0.055	0.117	0.051	0.071
GSM1672462	1500	0	0.004	0.115	0.069	0.108	0.036	0.049	0.041	0.054	0.1	0.153	0.015	0.104	0	0.049	0.045	0.036	0.036	0.036	0.036	0.091	0.039	0.043	0.042	0.097
GSM1672463	450	1	0	0.105	0.084	0.099	0.02	0.008	0.031	0.048	0.076	0.116	0.079	0.069	0	0.045	0.06	0.066	0.066	0.052	0.047	0.117	0.022	0.081	0.057	0.064
GSM1672464	1110	0	0.01	0.091	0.056	0.086	0.021	0.029	0.022	0.06	0.116	0.125	0.053	0.098	0	0.065	0.095	0.054	0.039	0.051	0.03	0.1	0.032	0.081	0.056	0.079
GSM1672465	1620	0	0.013	0.066	0.061	0.113	0.023	0.008	0.051	0.066	0.144	0.138	0.037	0.09	0.003	0.071	0.083	0.024	0.035	0.041	0.005	0.084	0.049	0.106	0.056	0.101
GSM1672466	930	0	0.018	0.131	0.037	0.108	0.023	0.034	0.042	0.041	0.149	0.137	0.026	0.074	0	0.058	0.086	0.023	0.03	0.041	0.034	0.105	0.032	0.072	0.038	0.079
GSM1672467	1140	0	0.02	0.07	0.093	0.087	0.035	0.065	0.032	0.06	0.125	0.084	0.081	0.086	0.02	0.031	0.044	0.078	0.05	0.041	0.035	0.076	0.016	0.075	0.071	0.057
GSM1672468	3450	0	0.004	0.122	0.038	0.065	0.033	0.029	0.05	0.061	0.128	0.12	0.039	0.087	0.01	0.098	0.073	0.036	0.029	0.041	0.038	0.1	0.019	0.069	0.035	0.056
GSM1672469	1080	0	0.02	0.036	0.087	0.1	0.019	0.021	0.025	0	0.133	0.091	0.05	0.101	0	0.087	0.076	0.059	0.071	0.068	0.041	0.098	0.025	0.129	0.039	0.022
GSM1672470	1440	1	0.008	0.032	0.055	0.098	0.026	0.009	0.028	0.066	0.143	0.108	0.092	0.078	0	0.056	0.082	0.081	0.079	0.057	0.045	0.096	0.051	0.079	0.064	0.058
GSM1672471	570	1	0	0.124	0.072	0.137	0.022	0.039	0.026	0.046	0.132	0.125	0.045	0.069	0	0.072	0.058	0.058	0.024	0.027	0.03	0.091	0.04	0.1	0.065	0.11
GSM1672472	2730	0	0.006	0.121	0.064	0.073	0.038	0.075	0.035	0.033	0.126	0.131	0.048	0.097	0	0.055	0.083	0.036	0.06	0.045	0.009	0.101	0.033	0.059	0.056	0.062
GSM1672473	6120	1	0.018	0.065	0.034	0.091	0.011	0.024	0.023	0.006	0.109	0.124	0.015	0.102	0	0.097	0.061	0.06	0.039	0.048	0.061	0.088	0.048	0.126	0.05	0.059
GSM1672474	1500	0	0.007	0.106	0.028	0.039	0.032	0.004	0.047	0.052	0.105	0.134	0.027	0.073	0.01	0.084	0.083	0.03	0.047	0.044	0.044	0.09	0.045	0.126	0.035	0.046
GSM1672475	2400	0	0.014	0.092	0.056	0.079	0.028	0.02	0.028	0.089	0.151	0.119	0.035	0.078	0.02	0.055	0.049	0.064	0.035	0.038	0.045	0.075	0.03	0.099	0.059	0.047
GSM1672476	1260	1	0.013	0.054	0.033	0.128	0.022	0.05	0.016	0.023	0.144	0.114	0.057	0.075	0	0.049	0.087	0.059	0.052	0.04	0.047	0.081	0.062	0.124	0.053	0.083
GSM1672477	1800	0	0	0.125	0.075	0.027	0.035	0.015	0.047	0.106	0.125	0.122	0.038	0.056	0.016	0.029	0.092	0.08	0.036	0.026	0.027	0.106	0.056	0.05	0.051	0.062
GSM1672478	780	0	0.001	0.082	0.066	0.128	0.029	0.035	0.037	0.049	0.109	0.135	0.05	0.08	0	0.049	0.075	0.049	0.066	0.045	0.033	0.093	0.066	0.063	0.065	0.066
GSM1672479	1860	1	0	0.051	0.129	0.148	0.013	0.03	0.022	0.075	0.085	0.073	0.068	0.059	0	0.037	0.052	0.13	0.05	0.065	0.071	0.087	0.004	0.061	0.078	0.076
GSM1672480	660	0	0.03	0.092	0.067	0.105	0.026	0.02	0.045	0.03	0.128	0.113	0.042	0.101	0.007	0.064	0.08	0.059	0.066	0.071	0.01	0.094	0.018	0.018	0.044	0.058
GSM1672481	1890	0	0.02	0.074	0.064	0.101	0.01	0.012	0.01	0.019	0.11	0.089	0.042	0.088	0	0.087	0.071	0.07	0.039	0.06	0.051	0.091	0.055	0.124	0.054	0.041
GSM1672482	2040	0	0.01	0.055	0.064	0.096	0.012	0.046	0.037	0.013	0.123	0.08	0.078	0.097	0	0.06	0.058	0.105	0.04	0.064	0.063	0.103	0.04	0.093	0.073	0.017
GSM1672483	210	0	0.002	0.11	0.049	0.114	0.027	0.028	0.033	0.038	0.108	0.11	0.038	0.084	0	0.082	0.058	0.036	0.041	0.037	0.041	0.142	0.03	0.096	0.054	0.066
GSM1672484	1560	1	0.019	0.088	0.069	0.102	0.027	0.032	0.022	0.068	0.099	0.113	0.057	0.089	0.007	0.05	0.07	0.063	0.055	0.046	0.029	0.085	0.019	0.1	0.05	0.061
GSM1672485	1080	0	0.01	0.106	0.032	0.075	0.017	0.032	0.039	0.024	0.171	0.135	0.027	0.081	0.016	0.055	0.084	0.021	0.048	0.051	0.039	0.104	0.031	0.083	0.049	0.068
GSM1672486	450	1	0.007	0.111	0.065	0.116	0.016	0.081	0.03	0	0.108	0.133	0	0.08	0.008	0.047	0.068	0.062	0.052	0.041	0.031	0.067	0.058	0.071	0.058	0.089
GSM1672487	600	1	0.001	0.109	0.069	0.012	0.03	0.047	0.043	0.056	0.12	0.113	0.034	0.082	0.015	0.087	0.034	0.051	0.032	0.073	0.04	0.09	0.056	0.065	0.054	0.061
GSM1672488	1230	0	0	0.12	0.048	0.066	0.037	0.03	0.042	0.066	0.133	0.127	0.053	0.091	0	0.051	0.073	0.014	0.048	0.05	0.038	0.114	0.042	0.054	0.054	0.08
GSM1672489	750	1	0.011	0.123	0.063	0.076	0.025	0.063	0.036	0.063	0.171	0.126	0.015	0.088	0.014	0.052	0.06	0.035	0.043	0.05	0.029	0.067	0.026	0.063	0.045	0.065
GSM1672490	1260	0	0.01	0.095	0.105	0.118	0.024	0.058	0.027	0.01	0.084	0.117	0.055	0.076	0	0.051	0.06	0.075	0.059	0.03	0.045	0.095	0.042	0.074	0.044	0.081
GSM1672491	1530	1	0.001	0.102	0.022	0.063	0.025	0.037	0.045	0.047	0.127	0.144	0.008	0.101	0.006	0.074	0.074	0.015	0.026	0.045	0.038	0.106	0.038	0.075	0.037	0.111
GSM1672492	1500	0	0	0.094	0.058	0.057	0.029	0.011	0.048	0.039	0.139	0.108	0.044	0.064	0	0.033	0.052	0.107	0.03	0.021	0.058	0.103	0.05	0.112	0.058	0.078
GSM1672493	1710	1	0	0.116	0.053	0.114	0.024	0.02	0.034	0.017	0.101	0.115	0.044	0.068	0	0.056	0.068	0.052	0.069	0.029	0.045	0.113	0.053	0.071	0.07	0.104
GSM1672494	390	1	0.008	0.059	0.079	0.099	0.016	0.053	0.029	0.084	0.135	0.102	0.054	0.087	0	0.067	0.057	0.075	0.035	0.047	0.066	0.078	0.035	0.076	0.068	0.054
GSM1672495	2340	1	0.007	0.117	0.07	0.043	0.021	0.042	0.043	0.036	0.129	0.119	0.027	0.08	0	0.076	0.052	0.058	0.019	0.043	0.037	0.104	0.049	0.083	0.044	0.121
GSM1672496	1440	0	0	0.094	0.047	0.039	0.035	0.015	0.047	0.059	0.167	0.124	0.037	0.094	0	0.028	0.055	0.033	0.041	0.04	0.051	0.101	0.035	0.133	0.052	0.066
GSM1672497	990	1	0.003	0.077	0.058	0.064	0.014	0.026	0.039	0.069	0.129	0.105	0.054	0.077	0	0.062	0.064	0.08	0.024	0.05	0.077	0.084	0.049	0.139	0.055	0.038
GSM1672498	1110	0	0.03	0.048	0.092	0.074	0.008	0.029	0.013	0.025	0.11	0.072	0.079	0.088	0.001	0.101	0.096	0.091	0.031	0.06	0.052	0.071	0.061	0.083	0.082	0.047
GSM1672499	510	1	0.031	0.049	0.042	0.098	0.02	0.014	0.039	0.005	0.117	0.143	0.046	0.102	0.013	0.099	0.09	0.055	0.018	0.033	0.051	0.09	0.053	0.092	0.049	0.064
GSM1672500	720	1	0	0.119	0.083	0.063	0.02	0.029	0.039	0.06	0.119	0.107	0.041	0.08	0	0.055	0.023	0.097	0.026	0.011	0.07	0.123	0.037	0.11	0.068	0.039
GSM1672501	1320	0	0.01	0.092	0.043	0.073	0.026	0.034	0.051	0.065	0.141	0.159	0.003	0.09	0.016	0.073	0.066	0.014	0.035	0.036	0.035	0.094	0.024	0.089	0.025	0.091
GSM1672502	900	0	0	0.08	0.097	0.072	0.032	0.01	0.043	0.067	0.138	0.115	0.03	0.075	0	0.088	0.067	0.063	0.016	0.048	0.051	0.088	0.041	0.072	0.053	0.132
GSM1672503	1500	0	0	0.124	0.033	0.055	0.037	0.019	0.04	0.069	0.129	0.14	0.037	0.083	0.008	0.087	0.07	0.039	0.063	0.039	0.047	0.081	0.023	0.075	0.037	0.043
GSM1672504	2640	0	0	0.114	0.036	0.065	0.033	0.036	0.036	0.091	0.13	0.119	0.05	0.075	0.023	0.063	0.068	0.03	0.048	0.045	0.033	0.088	0.05	0.079	0.051	0.033
GSM1672505	1260	0	0	0.083	0.071	0.081	0.014	0.037	0.022	0.014	0.115	0.137	0.045	0.062	0	0.059	0.077	0.065	0.018	0.034	0.086	0.086	0.064	0.136	0.064	0.09
GSM1672506	1380	0	0.022	0.068	0.113	0.137	0.02	0.05	0.051	0.037	0.117	0.115	0.064	0.077	0	0.05	0.079	0.071	0.064	0.041	0.026	0.095	0.022	0.062	0.052	0.041
GSM1672507	1680	0	0.024	0.067	0.048	0.103	0.008	0.027	0.021	0.041	0.112	0.107	0.042	0.076	0	0.08	0.09	0.081	0.028	0.057	0.068	0.086	0.041	0.117	0.052	0.043
GSM1672508	1200	0	0.005	0.045	0.052	0.1	0.019	0.037	0.035	0.055	0.113	0.13	0.065	0.085	0	0.093	0.103	0.055	0.032	0.036	0.028	0.181	0.017	0.105	0.041	0.031
GSM1672509	1140	0	0	0.109	0.05	0.078	0.016	0.023	0.035	0.071	0.115	0.123	0.069	0.057	0	0.059	0.079	0.052	0.037	0.032	0.035	0.097	0.063	0.118	0.049	0.057
GSM1672510	1290	0	0.005	0.074	0.125	0.101	0.022	0.007	0.036	0.03	0.116	0.081	0.064	0.082	0	0.037	0.04	0.104	0.044	0.037	0.054	0.094	0.057	0.081	0.074	0.059
GSM1672511	1650	0	0.026	0.131	0.03	0.089	0.036	0.038	0.029	0.025	0.136	0.134	0.051	0.083	0.001	0.048	0.085	0.023	0.057	0.039	0.03	0.106	0.016	0.053	0.06	0.086
GSM1672512	510	1	0.023	0.119	0.03	0.06	0.022	0.015	0.029	0	0.096	0.113	0.053	0.073	0	0.073	0.069	0.037	0.045	0.04	0.056	0.081	0.038	0.155	0.042	0.052
GSM1672513	1080	0	0	0.091	0.071	0.096	0.019	0.033	0.029	0.019	0.121	0.12	0.044	0.084	0	0.082	0.087	0.039	0.054	0.045	0.025	0.098	0.043	0.071	0.044	0.093
GSM1672514	300	1	0.006	0.112	0.038	0.09	0.017	0.046	0.017	0.057	0.1	0.127	0.044	0.071	0	0.042	0.068	0.05	0.042	0.039	0.063	0.076	0.024	0.136	0.062	0.07
GSM1672515	690	1	0.004	0.137	0.013	0.065	0.024	0.046	0.046	0.007	0.118	0.11	0.038	0.102	0	0.076	0.064	0.002	0.05	0.037	0.043	0.079	0.035	0.07	0.03	0.104
GSM1672516	1860	0	0.02	0.14	0.051	0.059	0.039	0.036	0.056	0.026	0.15	0.157	0.027	0.093	0	0.06	0.046	0.03	0.062	0.021	0.012	0.08	0.017	0.043	0.041	0.128
GSM1672517	2550	0	0.029	0.062	0.02	0.112	0.006	0.033	0.03	0.065	0.118	0.087	0.027	0.069	0.016	0.1	0.07	0.061	0.048	0.062	0.057	0.051	0.049	0.116	0.039	0.037
GSM1672518	1410	1	0.002	0.155	0.009	0.085	0.018	0.017	0.039	0.034	0.093	0.143	0.084	0.086	0	0.048	0.056	0.037	0.067	0.005	0.026	0.08	0.065	0.082	0.044	0.112
GSM1672519	1440	1	0.013	0.128	0.05	0.127	0.013	0.007	0.036	0.05	0.135	0.143	0.045	0.082	0	0.025	0.081	0.032	0.046	0.022	0.024	0.107	0.057	0.071	0.053	0.107
GSM1672520	1710	0	0.017	0.105	0.003	0.087	0.037	0.026	0.037	0.069	0.126	0.135	0.012	0.115	0.036	0.06	0.055	0.025	0.048	0.027	0.028	0.071	0.016	0.072	0.034	0.094
GSM1672521	1290	0	0.017	0.099	0.027	0.103	0.021	0.029	0.041	0	0.112	0.11	0.069	0.086	0	0.07	0.092	0.027	0.041	0.038	0.026	0.146	0.032	0.098	0.058	0.079
GSM1672522	1230	0	0.024	0.091	0.058	0.105	0.02	0.011	0.03	0	0.115	0.137	0.049	0.095	0	0.088	0.078	0.038	0.059	0.049	0.017	0.092	0.03	0.096	0.061	0.1
GSM1672523	1290	0	0	0.13	0.018	0.037	0.029	0.039	0.049	0.032	0.152	0.139	0.039	0.071	0	0.044	0.085	0.024	0.033	0.032	0.039	0.148	0.047	0.105	0.056	0.079
GSM1672524	960	0	0.01	0.127	0.034	0.066	0.017	0.044	0.087	0.055	0.205	0.149	0.042	0.098	0.007	0.02	0.085	0.031	0.052	0.032	0.022	0.038	0.03	0.028	0.027	0.063
GSM1672525	1920	0	0	0.11	0.059	0.068	0.026	0.044	0.042	0.002	0.128	0.141	0.056	0.07	0	0.081	0.08	0.044	0.061	0.043	0.035	0.146	0.036	0.074	0.049	0.087
GSM1672526	3210	0	0.008	0.099	0.055	0.037	0.014	0.063	0.042	0.075	0.094	0.12	0.038	0.057	0	0.103	0.091	0.055	0.036	0.028	0.058	0.093	0.052	0.12	0.06	0.016
GSM1672527	750	1	0	0.114	0.048	0.075	0.01	0.036	0.029	0.058	0.138	0.141	0.028	0.015	0	0.08	0.099	0.078	0.034	0.047	0.068	0.114	0.061	0.082	0.063	0.069
GSM1672528	2880	0	0	0.107	0.106	0.048	0.017	0.031	0.044	0.016	0.125	0.132	0.062	0.035	0	0.05	0.073	0.054	0.033	0.058	0.047	0.167	0.066	0.087	0.082	0.052
GSM1672529	2940	0	0	0.108	0.063	0.05	0.01	0.028	0.03	0.069	0.126	0.1	0.035	0.045	0	0.072	0.105	0.067	0.04	0.04	0.073	0.109	0.077	0.087	0.075	0.051
GSM1672530	1110	1	0	0.104	0.115	0.056	0.027	0.018	0.046	0.068	0.119	0.107	0.029	0.019	0	0.085	0.045	0.082	0.012	0.018	0.07	0.118	0.084	0.112	0.074	0.053
GSM1672531	2700	0	0.016	0.089	0.076	0.077	0.011	0.022	0.055	0.026	0.112	0.127	0.075	0.02	0	0.054	0.101	0.062	0.024	0.027	0.078	0.127	0.071	0.117	0.062	0.069
GSM1672532	1200	0	0.019	0.061	0.071	0.135	0.022	0.021	0.035	0.034	0.124	0.134	0.066	0.076	0	0.118	0.082	0.049	0.052	0.027	0.018	0.133	0.048	0.089	0.059	0.039
GSM1672533	2130	1	0	0.1	0.073	0.039	0.006	0.036	0.024	0.048	0.099	0.104	0.051	0.034	0	0.101	0.071	0.065	0.011	0.04	0.083	0.134	0.057	0.135	0.067	0.067
GSM1672534	270	1	0	0.105	0.12	0.027	0.015	0.057	0.039	0.049	0.12	0.144	0.071	0.024	0	0.072	0.047	0.096	0.009	0.058	0.068	0.119	0.066	0.101	0.069	0.053
GSM1672535	3300	0	0.007	0.102	0.091	0.147	0.023	0.039	0.046	0.01	0.084	0.143	0.066	0.043	0	0.076	0.083	0.071	0.07	0.034	0.03	0.115	0.047	0.064	0.073	0.084
GSM1672536	3300	0	0	0.103	0.073	0.106	0.014	0.019	0.013	0.051	0.132	0.097	0.067	0.047	0	0.066	0.085	0.08	0.013	0.036	0.078	0.094	0.065	0.129	0.072	0.055
GSM1672537	180	1	0	0.07	0.101	0.097	0.012	0.023	0.036	0.074	0.071	0.091	0.056	0.058	0	0.097	0.082	0.129	0.029	0.009	0.072	0.107	0.063	0.085	0.066	0.034
GSM1672538	2850	1	0	0.104	0.088	0.082	0.012	0.048	0.037	0.075	0.145	0.123	0.055	0.04	0	0.056	0.089	0.056	0.059	0.036	0.037	0.113	0.071	0.077	0.069	0.049
GSM1672539	1140	1	0	0.131	0.12	0.019	0.015	0.018	0.036	0.045	0.135	0.155	0.042	0.041	0	0.038	0.046	0.066	0.02	0.05	0.041	0.15	0.1	0.081	0.077	0.081
GSM1672540	270	1	0.004	0.09	0.056	0.123	0.02	0.011	0.033	0.052	0.112	0.134	0.023	0.053	0	0.126	0.063	0.069	0.046	0	0.057	0.101	0.076	0.092	0.044	0.034
GSM1672541	2610	0	0	0.125	0.108	0.009	0.022	0.026	0.045	0.078	0.134	0.109	0.044	0.036	0	0.075	0	0.059	0.02	0.039	0.056	0.1	0.123	0.084	0.054	0.072
GSM1672542	2640	0	0	0.127	0.055	0.106	0.013	0.026	0.025	0	0.139	0.129	0.063	0.023	0	0.088	0.076	0.041	0.046	0.03	0.049	0.169	0.05	0.086	0.078	0.074
GSM1672543	2220	0	0	0.096	0.077	0.108	0.022	0.04	0.022	0.017	0.12	0.113	0.048	0.041	0	0.075	0.038	0.076	0	0.019	0.083	0.156	0.067	0.131	0.082	0.061
GSM1672544	240	1	0.006	0.103	0.06	0.086	0.019	0.034	0.032	0.005	0.115	0.155	0.046	0.071	0	0.067	0.08	0.052	0.037	0	0.066	0.114	0.061	0.082	0.046	0.081
GSM1672545	1770	0	0	0.121	0.053	0.012	0.024	0.032	0.06	0.048	0.15	0.162	0.018	0.066	0	0.065	0.038	0.016	0.008	0.038	0.056	0.163	0.043	0.103	0.055	0.077
GSM1672546	1650	0	0	0.086	0.064	0.065	0.014	0.01	0.025	0.074	0.069	0.136	0.041	0.054	0.003	0.078	0.039	0.055	0.025	0.014	0.091	0.128	0.058	0.12	0.053	0.054
GSM1672547	1080	0	0.016	0.028	0.1	0.107	0.004	0.024	0.026	0.059	0.1	0.074	0.055	0.07	0.015	0.071	0.056	0.137	0.002	0.05	0.09	0.1	0.042	0.099	0.054	0.007
GSM1672548	450	1	0.009	0.107	0.093	0.051	0.003	0.053	0.034	0	0.131	0.129	0.06	0.038	0	0.054	0.058	0.052	0.027	0.054	0.049	0.176	0.051	0.112	0.081	0.087
GSM1672549	2550	0	0	0.097	0.082	0.098	0.018	0.026	0.03	0.042	0.044	0.107	0.04	0.075	0	0.049	0.085	0.085	0.047	0.015	0.063	0.105	0.053	0.108	0.064	0.041
GSM1672550	270	1	0	0.162	0.069	0	0.023	0.03	0.061	0.048	0.118	0.11	0.042	0.029	0	0.069	0.052	0.074	0.017	0.035	0.069	0.146	0.052	0.065	0.063	0.069
GSM1672551	330	1	0.022	0.069	0.094	0.107	0.017	0.018	0.041	0.062	0	0.065	0.105	0.052	0	0.11	0.043	0.122	0.03	0.022	0.062	0.101	0.032	0.104	0.065	0.059
GSM1672552	2370	1	0.001	0.07	0.074	0.093	0.023	0.019	0.023	0.033	0.122	0.115	0.039	0.059	0	0.097	0.074	0.076	0.035	0.038	0.087	0.089	0.041	0.14	0.085	0.066
GSM1672553	3150	0	0.008	0.068	0.064	0.079	0.012	0.032	0.033	0.061	0.083	0.131	0.048	0.078	0.005	0.112	0.073	0.074	0.004	0.035	0.053	0.094	0.05	0.124	0.053	0.05
GSM1672554	2910	0	0.017	0.111	0.068	0.047	0.02	0.025	0.046	0.036	0.028	0.082	0.06	0.028	0	0.09	0.085	0.059	0.012	0.009	0.094	0.115	0.096	0.094	0.083	0.121
GSM1672555	120	1	0.018	0.14	0.079	0.019	0.009	0.022	0.034	0.063	0.131	0.13	0.039	0.051	0	0.058	0.086	0.061	0.02	0.023	0.057	0.102	0.078	0.068	0.068	0.054
GSM1672556	1080	1	0.036	0.085	0.07	0.061	0.001	0.072	0.039	0.031	0.131	0.11	0.075	0.054	0.018	0.068	0.118	0.052	0.047	0.027	0.026	0.115	0.061	0.086	0.034	0.023
GSM1672557	1320	1	0	0.11	0.03	0.022	0.024	0.042	0.049	0.044	0.16	0.128	0.029	0.077	0.001	0.071	0.057	0.047	0.016	0.044	0.048	0.115	0.059	0.104	0.048	0.067
GSM1672558	2220	1	0	0.134	0.098	0	0.029	0.054	0.045	0.079	0.106	0.134	0.04	0.031	0	0.072	0.032	0.031	0.026	0.046	0.059	0.154	0.054	0.087	0.073	0.076
GSM1672559	390	1	0	0.126	0.085	0.066	0.017	0.041	0.049	0.059	0.128	0.156	0.044	0.006	0	0.047	0.072	0.071	0.033	0.034	0.053	0.138	0.069	0.09	0.066	0.065
GSM1672560	2700	0	0.004	0.067	0.07	0.118	0.035	0.027	0.028	0.049	0.119	0.131	0.074	0.071	0.004	0.073	0.087	0.064	0.045	0.04	0.064	0.071	0.041	0.106	0.063	0.027
GSM1672561	2550	0	0.005	0.098	0.075	0.079	0.02	0.033	0.06	0.062	0.149	0.147	0.048	0.044	0	0.091	0.051	0.035	0.011	0.023	0.048	0.12	0.075	0.084	0.059	0.086
GSM1672562	2130	1	0.002	0.095	0.064	0.052	0.006	0.045	0.026	0.069	0.12	0.153	0.06	0.061	0	0.094	0.045	0.066	0.024	0.071	0.031	0.142	0.041	0.092	0.04	0.047
GSM1672563	1920	1	0.017	0.105	0.059	0.038	0.03	0.018	0.031	0.051	0.139	0.155	0.046	0.081	0	0.107	0.075	0.04	0.035	0.027	0.035	0.095	0.067	0.1	0.057	0.039
GSM1672564	1950	1	0.019	0.072	0.052	0.1	0.013	0.016	0.031	0.032	0.2	0.106	0.057	0.071	0	0.099	0.067	0.071	0.039	0.037	0.032	0.118	0.067	0.081	0.057	0.033
GSM1672565	2040	0	0.012	0.097	0.062	0.064	0.025	0.011	0.046	0.098	0.153	0.15	0.028	0.094	0.004	0.081	0.08	0.047	0.037	0.024	0.041	0.083	0.039	0.085	0.027	0.031
GSM1672566	1920	0	0	0.158	0.056	0.07	0.021	0.056	0.048	0.035	0.139	0.175	0.034	0.042	0	0.053	0.074	0.032	0.026	0.028	0.049	0.113	0.071	0.05	0.064	0.079
GSM1672567	1890	0	0.003	0.114	0.049	0.097	0.018	0.077	0.039	0.056	0.177	0.166	0.025	0.078	0	0.131	0.047	0.034	0.024	0.024	0.017	0.056	0.06	0.064	0.024	0.1
GSM1672568	390	1	0	0.143	0.066	0	0.015	0.036	0.063	0.039	0.133	0.126	0.062	0.029	0	0.083	0.054	0.045	0.018	0.032	0.052	0.127	0.081	0.076	0.068	0.08
GSM1672569	2850	0	0.005	0.077	0.094	0.069	0	0.036	0.02	0.046	0.104	0.143	0.034	0.07	0.005	0.143	0.052	0.052	0.003	0.006	0.077	0.132	0.065	0.098	0.039	0.063
GSM1672570	2220	0	0.015	0.094	0.099	0.082	0.024	0.026	0.018	0.033	0.118	0.129	0.061	0.092	0	0.087	0.094	0.075	0.035	0.036	0.054	0.117	0.021	0.079	0.042	0.039
GSM1672571	1710	1	0.004	0.093	0.037	0.063	0.015	0.029	0.027	0.064	0.118	0.139	0.033	0.079	0	0.099	0.067	0.03	0.051	0.044	0.062	0.127	0.054	0.08	0.056	0.034
GSM1672572	1680	1	0	0.102	0.077	0.115	0.021	0.036	0.03	0.071	0.111	0.141	0.019	0.051	0	0.12	0.055	0.049	0.035	0.046	0.021	0.126	0.039	0.085	0.046	0.111
GSM1672573	1440	0	0.018	0.1	0.081	0.096	0.012	0.064	0.028	0.093	0.104	0.126	0.045	0.052	0.006	0.059	0.099	0.044	0.05	0.011	0.028	0.099	0.076	0.075	0.039	0.049
GSM1672574	1470	0	0.015	0.063	0.041	0.089	0.008	0.039	0.033	0.036	0.122	0.14	0.029	0.07	0.001	0.087	0.09	0.054	0.035	0.027	0.072	0.101	0.045	0.122	0.044	0.048
GSM1672575	840	0	0.028	0.06	0.053	0.061	0.006	0.034	0.02	0.054	0.123	0.116	0.031	0.076	0	0.115	0.076	0.037	0.035	0.028	0.081	0.091	0.018	0.156	0.05	0.046
GSM1672576	1080	0	0.007	0.063	0.091	0.108	0.009	0.042	0.041	0.033	0.108	0.07	0.103	0.024	0	0.068	0.079	0.082	0.027	0.023	0.087	0.147	0.06	0.104	0.067	0.035
GSM1672577	1200	0	0.017	0.084	0.017	0.111	0.015	0.008	0.012	0.102	0.131	0.12	0.027	0.082	0.011	0.084	0.079	0.038	0.051	0.006	0.052	0.105	0.048	0.093	0.033	0.029
GSM1672578	1110	0	0.011	0.06	0.077	0.152	0.018	0.028	0.03	0.024	0.108	0.081	0.076	0.079	0	0.039	0.069	0.077	0.018	0.049	0.061	0.133	0.051	0.089	0.055	0.055
GSM1672579	1200	0	0.001	0.106	0.087	0.117	0.004	0.025	0.024	0.046	0.126	0.118	0.067	0.026	0	0.128	0.103	0.03	0.023	0.036	0.035	0.138	0.056	0.093	0.063	0.072
GSM1672580	690	1	0	0.052	0.086	0.067	0	0.031	0.012	0.051	0.155	0.122	0.053	0.01	0	0.119	0.097	0.085	0.029	0.034	0.095	0.114	0.084	0.127	0.064	0.03
GSM1672581	2280	0	0	0.121	0.091	0.072	0.034	0.024	0.025	0.067	0.123	0.131	0.041	0.054	0	0.056	0.072	0.059	0.055	0.046	0.052	0.087	0.032	0.079	0.057	0.084
GSM1672582	1020	1	0	0.11	0.03	0.04	0.008	0.03	0.032	0.042	0.145	0.128	0.049	0.01	0	0.088	0.07	0.057	0.048	0.009	0.093	0.093	0.075	0.147	0.085	0.047
GSM1672583	1980	0	0	0.123	0.059	0.019	0.019	0.032	0.038	0.041	0.117	0.122	0.042	0.025	0	0.082	0.131	0.059	0.04	0.036	0.066	0.109	0.067	0.094	0.065	0.081
GSM1672584	870	1	0	0.138	0.053	0.004	0.01	0.028	0.049	0.087	0.187	0.157	0.077	0.031	0	0.077	0.091	0.035	0.041	0.008	0.057	0.058	0.079	0.046	0.055	0.104
GSM1672585	210	1	0	0.165	0.062	0.007	0.001	0.039	0.043	0.112	0.137	0.106	0.024	0.049	0.003	0.074	0.106	0.097	0.04	0.046	0.04	0.084	0.027	0.034	0.046	0.052
GSM1672586	1590	0	0	0.158	0.042	0.037	0.017	0.019	0.043	0.106	0.146	0.153	0.024	0.059	0	0.068	0	0.036	0.035	0.025	0.046	0.118	0.061	0.07	0.061	0.112
GSM1672587	1890	0	0	0.151	0.056	0.005	0.001	0.057	0.052	0.035	0.111	0.121	0.037	0.006	0	0.051	0.084	0.052	0.031	0.018	0.075	0.132	0.099	0.096	0.066	0.071
GSM1672588	690	0	0	0.102	0.08	0.111	0.006	0.03	0.018	0.015	0.12	0.113	0.074	0.042	0	0.052	0.099	0.071	0.06	0.044	0.058	0.106	0.059	0.124	0.069	0.05
GSM1672589	1860	0	0	0.144	0.083	0.096	0.022	0.063	0.038	0.026	0.12	0.115	0.064	0.019	0	0.051	0.056	0.067	0.062	0.041	0.034	0.107	0.064	0.055	0.07	0.077
GSM1672590	210	1	0	0.096	0.056	0.048	0.003	0.037	0.042	0.057	0.134	0.137	0.044	0	0	0.067	0.087	0.078	0.033	0.043	0.087	0.126	0.093	0.113	0.087	0.067
GSM1672591	780	0	0	0.135	0.067	0.061	0.014	0.063	0.03	0.022	0.13	0.126	0.078	0.003	0	0.066	0.085	0.082	0.047	0.033	0.083	0.113	0.049	0.098	0.083	0.056
GSM1672592	1200	0	0	0.09	0.082	0.085	0.019	0.029	0.023	0.033	0.145	0.12	0.092	0.039	0	0.077	0.066	0.1	0.032	0.049	0.078	0.1	0.058	0.091	0.085	0.044
GSM1672593	900	0	0	0.099	0.09	0.041	0.007	0.047	0.022	0.058	0.14	0.094	0.076	0	0	0.062	0.077	0.096	0.036	0.035	0.087	0.097	0.068	0.131	0.078	0.056
GSM1672594	1200	0	0	0.148	0.067	0.013	0.011	0.049	0.051	0.066	0.137	0.162	0.04	0.027	0	0.086	0.078	0.069	0.029	0.034	0.045	0.134	0.057	0.075	0.076	0.078
GSM1672595	2520	0	0.003	0.134	0.043	0.064	0.021	0.029	0.035	0.022	0.126	0.138	0.039	0.059	0	0.044	0.086	0.043	0.04	0.035	0.051	0.103	0.045	0.115	0.065	0.069
GSM1672596	540	1	0	0.128	0.04	0.06	0.022	0.026	0.05	0.018	0.145	0.157	0.043	0.044	0	0.054	0.094	0.029	0.065	0.036	0.044	0.118	0.026	0.092	0.067	0.089
GSM1672597	750	1	0	0.134	0.056	0.111	0.023	0.021	0.024	0.023	0.121	0.142	0.041	0.054	0	0.09	0.084	0.036	0.035	0.038	0.052	0.11	0.055	0.08	0.065	0.091
GSM1672598	2400	0	0	0.153	0.044	0.102	0.021	0.044	0.044	0.061	0.146	0.125	0.029	0.073	0	0.06	0.102	0.033	0.09	0.018	0.051	0.059	0.031	0.053	0.044	0.079
GSM1672599	360	1	0	0.123	0.097	0.117	0.022	0.055	0.039	0.018	0.1	0.164	0.072	0.068	0	0.041	0.06	0.049	0.048	0.02	0.031	0.095	0.046	0.058	0.061	0.12
GSM1672600	960	0	0	0.109	0.06	0.063	0.022	0.045	0.026	0.033	0.144	0.139	0.049	0.052	0	0.088	0.07	0.058	0.031	0.037	0.073	0.121	0.052	0.099	0.067	0.077
GSM1672601	3150	0	0	0.123	0.074	0.094	0.016	0.024	0.037	0.04	0.129	0.112	0.045	0.043	0	0.065	0.073	0.059	0.04	0.033	0.065	0.108	0.055	0.102	0.071	0.073
GSM1672602	2430	0	0	0.152	0.103	0.094	0.035	0.032	0.053	0.077	0.093	0.109	0.034	0.044	0	0.007	0.078	0.052	0.056	0.033	0.014	0.106	0.083	0.059	0.06	0.077
GSM1672603	2250	0	0	0.146	0.073	0.071	0.013	0.056	0.04	0.038	0.119	0.1	0.043	0.049	0	0.053	0.058	0.077	0.041	0.032	0.052	0.102	0.059	0.103	0.067	0.068
GSM1672604	2910	0	0	0.142	0.039	0.084	0.029	0.042	0.052	0.059	0.134	0.141	0.017	0.041	0	0.039	0.074	0.026	0.017	0.023	0.048	0.126	0.059	0.109	0.05	0.097
GSM1672605	540	1	0	0.136	0.044	0.088	0.028	0.036	0.034	0.098	0.176	0.109	0.032	0.038	0	0.09	0.058	0.06	0.049	0.018	0.039	0.104	0.041	0.091	0.051	0.093
GSM1672606	960	1	0	0.145	0.087	0.042	0.028	0.063	0.047	0.053	0.108	0.13	0.038	0.02	0	0.079	0.083	0.058	0.031	0.029	0.06	0.123	0.044	0.087	0.064	0.077
GSM1672607	300	1	0	0.074	0.094	0.122	0.019	0.037	0.03	0.073	0.059	0.089	0.1	0.009	0	0.084	0.054	0.144	0.041	0.026	0.079	0.11	0.041	0.087	0.081	0.038
GSM1672608	1348.2	1	0	0.075	0.05	0.1	0.024	0.012	0.016	0.112	0.146	0.132	0	0.092	0	0.084	0.058	0.049	0.035	0.039	0.038	0.106	0.046	0.094	0.057	0.081
GSM1672609	1042.8	1	0.012	0.13	0.036	0.131	0.027	0.061	0.044	0.012	0.121	0.116	0.02	0.099	0	0.058	0.05	0.012	0.051	0.023	0.013	0.089	0.053	0.08	0.04	0.103
GSM1672610	595.2	1	0	0.101	0.026	0.057	0.038	0.015	0.049	0.053	0.14	0.128	0.026	0.108	0	0.044	0.037	0.079	0.037	0.021	0.046	0.086	0.051	0.082	0.033	0.056
GSM1672611	258.3	1	0.009	0.075	0.055	0.125	0.02	0.016	0.021	0.021	0.127	0.14	0.022	0.086	0.003	0.095	0.072	0.051	0.065	0.036	0.048	0.082	0.037	0.097	0.054	0.068
GSM1672612	15.9	1	0.006	0.059	0.048	0.13	0.021	0.007	0.056	0.06	0.117	0.137	0.039	0.108	0	0.081	0.075	0.043	0.029	0.03	0.058	0.09	0.022	0.105	0.048	0.069
GSM1672613	1126.5	1	0.005	0.069	0.028	0.124	0.02	0.006	0.036	0.072	0.076	0.092	0.057	0.085	0.01	0.044	0.073	0.049	0.072	0.041	0.038	0.072	0.038	0.082	0.024	0.112
GSM1672614	3197.4	0	0	0.145	0.053	0.065	0.026	0.066	0.044	0.072	0.096	0.142	0.024	0.078	0	0.021	0.037	0.047	0.041	0.045	0.039	0.093	0.03	0.07	0.044	0.097
GSM1672615	3699	0	0.016	0.098	0.052	0.131	0.028	0.028	0.045	0.022	0.11	0.119	0.049	0.089	0	0.044	0.061	0.057	0.082	0.039	0.003	0.086	0.038	0.053	0.068	0.137
GSM1672616	1704	1	0.036	0.131	0.047	0.016	0.027	0.03	0.05	0.079	0.126	0.142	0.025	0.075	0	0.033	0.049	0.045	0.025	0.034	0.032	0.099	0.045	0.1	0.032	0.115
GSM1672617	903.6	1	0.005	0.066	0.101	0.126	0.012	0.029	0.025	0.074	0.088	0.049	0.075	0.087	0	0.043	0.04	0.099	0.007	0.059	0.094	0.059	0.031	0.101	0.058	0.089
GSM1672618	399.9	1	0	0.134	0.008	0.052	0.032	0.026	0.058	0.026	0.102	0.136	0.007	0.084	0	0.039	0.06	0.025	0.048	0.047	0.035	0.113	0.054	0.096	0.037	0.103
GSM1672619	3179.7	1	0.011	0.103	0.006	0.045	0.016	0.035	0.042	0.04	0.119	0.14	0	0.102	0.007	0.066	0.083	0.012	0.029	0.038	0.043	0.109	0.036	0.126	0.042	0.077
GSM1672620	1332.6	1	0	0.113	0.072	0.09	0.023	0.065	0.035	0.043	0.099	0.147	0.015	0.081	0	0.011	0.042	0.063	0.058	0.03	0.028	0.087	0.051	0.097	0.072	0.076
GSM1672621	625.8	1	0	0.109	0.095	0.106	0.019	0.056	0.037	0.001	0.123	0.093	0.028	0.082	0	0.044	0.07	0.075	0.081	0.053	0.038	0.072	0.043	0.057	0.049	0.106
GSM1672622	828.9	1	0	0.107	0.003	0.055	0.025	0.035	0.037	0.083	0.122	0.161	0.006	0.133	0.025	0.054	0.031	0.004	0.004	0.048	0.045	0.096	0.062	0.067	0.032	0.043
GSM1672623	2225.4	1	0	0.087	0.043	0.059	0.029	0.037	0.023	0.036	0.073	0.13	0	0.118	0	0.109	0.072	0.031	0.018	0.054	0.051	0.086	0.071	0.095	0.03	0.087
GSM1672624	2880	1	0.009	0.088	0.022	0.091	0.002	0.03	0.055	0.043	0.108	0.148	0.015	0.098	0.024	0.098	0.076	0.021	0.017	0.053	0.034	0.098	0.026	0.075	0.035	0.095
GSM1672625	1239.9	1	0	0.032	0.081	0.131	0.02	0.021	0.009	0.079	0.099	0.103	0.076	0.101	0.022	0.08	0.051	0.092	0.051	0.035	0.064	0.063	0.038	0.072	0.062	0.037
GSM1672626	169.5	1	0	0.071	0.035	0.105	0.016	0.013	0.039	0.062	0.103	0.115	0.051	0.1	0.006	0.066	0.075	0.016	0.053	0.039	0.042	0.073	0.051	0.116	0.056	0.086
GSM1672627	12.9	1	0	0.107	0.012	0.045	0.019	0.072	0.039	0.055	0.121	0.11	0.006	0.089	0	0.063	0.077	0.028	0.047	0.039	0.047	0.095	0.087	0.055	0.032	0.063
GSM1672628	496.8	1	0.024	0.047	0.069	0.145	0.029	0.012	0.039	0.024	0.124	0.079	0.061	0.094	0	0.058	0.049	0.061	0.064	0.032	0.021	0.096	0.076	0.1	0.052	0.059
GSM1672629	1836.3	1	0.007	0.108	0.038	0.113	0.044	0.011	0.03	0.04	0.128	0.116	0.028	0.098	0	0.056	0.08	0.028	0.035	0.073	0.012	0.063	0.043	0.1	0.035	0.103
GSM1672630	3134.1	0	0	0.088	0.07	0.102	0.02	0.035	0.031	0.028	0.127	0.114	0.031	0.091	0.003	0.093	0.072	0.046	0.049	0.045	0.044	0.083	0.024	0.086	0.055	0.102
GSM1672631	2118	1	0	0.054	0.042	0.139	0.043	0.01	0.037	0.089	0.126	0.115	0.04	0.094	0.024	0.043	0.056	0.041	0.032	0.045	0.048	0.094	0.041	0.082	0.06	0.07
GSM1672632	105.6	1	0	0.087	0	0.094	0.036	0.012	0.019	0.107	0.083	0.137	0.021	0.103	0.026	0.065	0.039	0.034	0.039	0.033	0.053	0.083	0.044	0.074	0.031	0.052
GSM1672633	526.2	1	0.002	0.087	0.065	0.17	0.016	0.037	0.036	0	0.108	0.09	0.047	0.084	0	0.035	0.049	0.072	0.057	0.045	0.029	0.09	0.058	0.069	0.048	0.12
GSM1672634	826.8	1	0	0.113	0.029	0.015	0.019	0.008	0.036	0.036	0.149	0.111	0.003	0.104	0.009	0.023	0.052	0.065	0.036	0.045	0.061	0.085	0.084	0.057	0.023	0.089
GSM1672635	491.7	1	0	0.103	0.093	0.136	0.031	0.02	0.025	0.036	0.13	0.123	0.017	0.092	0.016	0.076	0.064	0.059	0.017	0.064	0.018	0.073	0.054	0.075	0.053	0.059
GSM1672636	2331	0	0.004	0.1	0.046	0.124	0.025	0.02	0.04	0.01	0.105	0.102	0.041	0.1	0	0.1	0.067	0.027	0.047	0.055	0.025	0.096	0.031	0.077	0.047	0.096
GSM1672637	2824.8	0	0	0.097	0.029	0.057	0.03	0.034	0.058	0.035	0.109	0.138	0	0.097	0.015	0.053	0.067	0.026	0.046	0.065	0.046	0.082	0.043	0.107	0.025	0.046
GSM1672638	2202	0	0	0.085	0.046	0.105	0.024	0.006	0.047	0.049	0.092	0.102	0.017	0.104	0.006	0.056	0.08	0.067	0.075	0.027	0.043	0.048	0.054	0.079	0.031	0.08
GSM1672639	1357.2	1	0	0.064	0.068	0.09	0.041	0.038	0.027	0.033	0.112	0.106	0	0.136	0	0.098	0.048	0.049	0.038	0.042	0.051	0.091	0.027	0.112	0.043	0.067
GSM1672640	0.9	1	0	0.051	0.097	0.136	0.026	0.011	0.026	0.034	0.133	0.109	0.039	0.099	0.003	0.063	0.051	0.075	0.037	0.046	0.069	0.082	0.047	0.089	0.061	0.051
GSM1672641	2271.9	1	0.011	0.089	0.04	0.065	0.015	0.03	0.046	0.016	0.15	0.137	0	0.064	0	0.066	0.057	0.026	0.025	0.044	0.052	0.12	0.068	0.121	0.073	0.055
GSM1672642	1171.8	1	0	0.084	0.037	0.097	0.043	0.009	0.034	0.063	0.122	0.144	0	0.106	0.021	0.076	0.041	0.029	0.018	0.063	0.04	0.085	0.035	0.135	0.034	0.048
GSM1672643	2328	1	0	0.099	0.006	0.107	0.028	0.015	0.041	0.033	0.099	0.139	0.016	0.102	0	0.066	0.063	0.016	0.041	0.037	0.031	0.101	0.061	0.09	0.037	0.111
GSM1672644	68.1	1	0.017	0.073	0.049	0.057	0.023	0.018	0.026	0.032	0.13	0.149	0.013	0.14	0.008	0.112	0.055	0.025	0.019	0.041	0.048	0.076	0.043	0.069	0.035	0.096
GSM1672645	2533.2	0	0	0.051	0.063	0.108	0.027	0.024	0.045	0.095	0.143	0.096	0.031	0.102	0.047	0.072	0.038	0.059	0.024	0.072	0.028	0.083	0.011	0.08	0.049	0.059
GSM1672646	1265.4	1	0	0.071	0.084	0.107	0.027	0.068	0.026	0.052	0.124	0.093	0.082	0.086	0	0.036	0.04	0.083	0.032	0.042	0.058	0.09	0.03	0.085	0.065	0.074
GSM1672647	2569.5	1	0.021	0.037	0.06	0.15	0.021	0.005	0.022	0.031	0.138	0.115	0.018	0.097	0	0.058	0.066	0.052	0.06	0.057	0.038	0.086	0.051	0.103	0.061	0.087
GSM1672648	2775.6	0	0	0.062	0.037	0.13	0.014	0.01	0.019	0.047	0.134	0.132	0	0.069	0.006	0.091	0.074	0.033	0.028	0.051	0.053	0.094	0.1	0.081	0.039	0.083
GSM1672649	1180.8	1	0.015	0.071	0.012	0.107	0.024	0.052	0.049	0.092	0.143	0.088	0.005	0.122	0.017	0.038	0.04	0.033	0.031	0.079	0.005	0.114	0.048	0.038	0.026	0.037
GSM1672650	2475	0	0	0.082	0.051	0.075	0.047	0.003	0.039	0.077	0.115	0.153	0	0.131	0.018	0.06	0.057	0.049	0.028	0.039	0.029	0.089	0.044	0.074	0.036	0.071
GSM1672651	951	0	0.006	0.088	0.087	0.131	0.032	0.065	0.023	0.065	0.117	0.147	0.023	0.095	0.021	0.041	0.068	0.058	0.051	0.03	0.028	0.061	0.032	0.066	0.057	0.057
GSM1672652	1260.6	1	0	0.085	0.025	0.11	0.041	0.019	0.038	0.054	0.117	0.138	0	0.099	0.014	0.079	0.066	0.021	0.01	0.056	0.046	0.103	0.038	0.122	0.04	0.049
GSM1672653	173.4	1	0	0.074	0.039	0.043	0	0.036	0.051	0.045	0.196	0.104	0.001	0.106	0.013	0.112	0.049	0.048	0.033	0.04	0.02	0.091	0.084	0.076	0.027	0.067
GSM1672654	230.7	1	0.043	0.056	0.083	0.113	0.016	0.024	0.028	0.009	0.116	0.068	0.039	0.093	0.002	0.103	0.038	0.082	0.065	0.037	0.025	0.09	0.049	0.074	0.038	0.073
GSM1672655	1437	1	0	0.024	0.08	0.129	0.031	0.042	0.011	0.028	0.106	0.091	0.065	0.109	0	0.068	0.053	0.081	0.055	0.057	0.072	0.048	0.029	0.123	0.048	0.079
GSM1672656	1765.2	0	0	0.069	0.042	0.168	0.036	0.022	0.041	0.02	0.138	0.07	0.032	0.1	0	0.091	0.05	0.043	0.063	0.029	0.037	0.111	0.051	0.082	0.067	0.072
GSM1672657	2446.2	0	0	0.075	0.004	0.062	0.044	0.006	0.044	0.126	0.116	0.164	0	0.113	0.024	0.107	0.109	0	0.031	0.043	0.024	0.074	0.042	0.097	0.026	0.041
GSM1672658	735.3	1	0.004	0.075	0.063	0.047	0.048	0.014	0.031	0.083	0.158	0.111	0.004	0.11	0.029	0.114	0.072	0.047	0.045	0.041	0.023	0.073	0.03	0.084	0.035	0.072
GSM1672659	210.9	1	0.007	0.061	0.09	0.161	0.011	0.051	0.02	0.033	0.107	0.111	0.065	0.089	0	0.049	0.059	0.083	0.053	0.058	0.036	0.062	0.031	0.106	0.059	0.076
GSM1672660	288.9	1	0	0.084	0.07	0.036	0.014	0.036	0.015	0.052	0.078	0.121	0.022	0.117	0	0.068	0.025	0.051	0.04	0.04	0.066	0.09	0.088	0.123	0.064	0.057
GSM1672661	1206.3	1	0.028	0.113	0.044	0.106	0.025	0.025	0.04	0.028	0.104	0.129	0.028	0.121	0	0.088	0.067	0.015	0.045	0.033	0.006	0.113	0.037	0.051	0.044	0.09
GSM1672662	2000.7	0	0.011	0.051	0.057	0.062	0.024	0.032	0.04	0.089	0.124	0.135	0.024	0.101	0.017	0.067	0.052	0.035	0.04	0.075	0.037	0.102	0.048	0.062	0.039	0.05
GSM1672663	1229.1	1	0.007	0.084	0.086	0.021	0.04	0.069	0.03	0.145	0.106	0.119	0	0.119	0.024	0.025	0.117	0.048	0.004	0.044	0.013	0.082	0.023	0.057	0.03	0.079
GSM1672664	2283.6	0	0.001	0.071	0.08	0.141	0.02	0.009	0.053	0.037	0.125	0.128	0.072	0.094	0.014	0.015	0.043	0.078	0.051	0.045	0.016	0.082	0.02	0.088	0.044	0.073
GSM1672665	2179.2	1	0.013	0.038	0.051	0.129	0.019	0.002	0.026	0.022	0.126	0.078	0.053	0.108	0	0.086	0.079	0.056	0.046	0.054	0.059	0.079	0.037	0.129	0.043	0.044
GSM1672666	359.7	1	0	0.09	0.091	0.069	0.024	0.066	0.039	0	0.105	0.148	0.055	0.097	0.027	0.07	0.06	0.058	0.053	0.029	0.008	0.057	0.053	0.055	0.062	0.088
GSM1672667	187.2	1	0	0.118	0.044	0.073	0.016	0.04	0.046	0.025	0.13	0.147	0.01	0.111	0.006	0.056	0.071	0.028	0.027	0.041	0.04	0.092	0.027	0.045	0.081	0.068
GSM1672668	656.4	1	0.01	0.075	0.042	0.091	0.018	0.037	0.036	0.034	0.112	0.122	0.003	0.081	0.009	0.081	0.053	0.034	0.018	0.037	0.067	0.107	0.04	0.119	0.046	0.063
GSM1672669	2365.5	0	0.008	0.068	0.077	0.135	0.015	0.034	0.028	0.02	0.121	0.056	0.075	0.087	0	0.052	0.046	0.098	0.044	0.038	0.078	0.098	0.036	0.095	0.06	0.048
GSM1672670	2161.5	0	0	0.101	0.081	0.139	0.036	0.052	0.047	0.055	0.133	0.132	0	0.102	0	0.069	0.066	0.038	0.039	0.031	0.023	0.037	0.052	0.066	0.043	0.076
GSM1672671	847.5	1	0	0.092	0.078	0.132	0.029	0.006	0.037	0.023	0.121	0.091	0.055	0.074	0	0.056	0.082	0.063	0.041	0.052	0.043	0.089	0.053	0.084	0.062	0.099
GSM1672672	1601.7	0	0	0.068	0.029	0.066	0.021	0.031	0.054	0.066	0.139	0.147	0.036	0.103	0.025	0.055	0.06	0.051	0.036	0.037	0.016	0.08	0.049	0.126	0.023	0.061
GSM1672673	1170.9	0	0.014	0.098	0.046	0.05	0.031	0.065	0.069	0.011	0.14	0.171	0.008	0.09	0	0.063	0.058	0.028	0.037	0.061	0.034	0.102	0.048	0.044	0.033	0.079
GSM1672674	1566	1	0.028	0.053	0.06	0.111	0.029	0	0.049	0.079	0.16	0.11	0.031	0.091	0.006	0.093	0.065	0.056	0.028	0.042	0.018	0.075	0.086	0.072	0.045	0.078
GSM1672675	473.1	1	0.01	0.097	0	0.004	0.038	0.072	0.04	0.082	0.13	0.111	0	0.103	0.059	0.062	0.093	0.01	0.036	0.051	0.025	0.044	0.039	0.051	0.023	0.105
GSM1672676	829.8	1	0	0.119	0.047	0.036	0.02	0.024	0.054	0.083	0.136	0.127	0.018	0.066	0.036	0.036	0.057	0.043	0.032	0.041	0.018	0.095	0.067	0.065	0.042	0.091
GSM1672677	890.1	1	0.023	0.105	0.025	0.16	0.03	0.042	0.04	0.042	0.13	0.098	0.038	0.093	0	0.072	0.095	0.023	0.085	0.04	0.001	0.056	0.061	0.048	0.037	0.085
GSM1672678	360.6	1	0.006	0.068	0.066	0.091	0.027	0	0.018	0.128	0.073	0.079	0.026	0.094	0	0.079	0.061	0.07	0.045	0.036	0.058	0.103	0.042	0.092	0.051	0.073
GSM1672679	4505.4	0	0.004	0.095	0.077	0.063	0.032	0.076	0.038	0.063	0.11	0.104	0.019	0.076	0.043	0.018	0.053	0.11	0.041	0.038	0.003	0.085	0.027	0.052	0.048	0.09
GSM1672680	464.1	1	0	0.088	0.071	0.073	0.016	0.037	0.029	0.057	0.179	0.122	0.005	0.044	0.006	0.052	0.044	0.081	0.048	0.054	0.051	0.076	0.048	0.104	0.054	0.079
GSM1672681	742.2	1	0	0.089	0.057	0.117	0.041	0.009	0.041	0.039	0.139	0.068	0.056	0.11	0.01	0.07	0.058	0.052	0.048	0.052	0.006	0.087	0.042	0.064	0.053	0.093
GSM1672682	494.7	1	0.01	0.069	0.093	0.152	0.025	0.002	0.047	0.014	0.092	0.086	0.078	0.109	0.014	0.045	0.05	0.085	0.042	0.045	0.025	0.074	0.023	0.071	0.048	0.101
GSM1672683	268.2	1	0.006	0.161	0.035	0.04	0.02	0.027	0.046	0.052	0.152	0.138	0.023	0.101	0	0.05	0.047	0.003	0.048	0.03	0.042	0.051	0.058	0.062	0.043	0.06
GSM1672684	791.4	1	0.011	0.092	0.037	0.087	0.033	0	0.045	0.011	0.103	0.094	0.051	0.117	0	0.058	0.067	0.021	0.063	0.038	0.012	0.116	0.083	0.054	0.048	0.101
GSM1672685	546	1	0.009	0.101	0.074	0.04	0.016	0.023	0.057	0.061	0.155	0.116	0.011	0.106	0.005	0.037	0.015	0.091	0.027	0.067	0.045	0.07	0.045	0.062	0.039	0.036
GSM1672686	2386.2	1	0.006	0.042	0.062	0.087	0.021	0.041	0.036	0.051	0.167	0.08	0.048	0.101	0.003	0.099	0.075	0.061	0.035	0.058	0.03	0.085	0.042	0.12	0.068	0.037
GSM1672687	921	1	0	0.055	0.033	0.123	0.014	0.035	0.027	0.073	0.145	0.098	0.025	0.094	0	0.103	0.074	0.038	0.04	0.031	0.072	0.083	0.052	0.105	0.039	0.058
GSM1672688	2427	1	0.028	0.06	0.027	0.031	0.01	0.018	0.042	0.144	0.135	0	0	0.154	0.062	0.045	0.05	0.049	0.016	0.04	0.047	0.1	0.037	0.061	0.015	0
GSM1672689	351	1	0	0.07	0.062	0.123	0.026	0.023	0.035	0.079	0.125	0.09	0.037	0.093	0	0.037	0.042	0.083	0.039	0.015	0.041	0.094	0.035	0.176	0.053	0.044
GSM1672690	996	1	0.025	0.028	0.082	0.13	0.008	0.013	0.04	0.04	0.127	0.074	0.042	0.092	0.015	0.054	0.052	0.078	0.049	0.067	0.058	0.094	0.045	0.082	0.039	0.027
GSM1672691	1275	1	0	0.078	0.027	0.1	0.028	0.005	0.041	0.059	0.171	0.111	0.024	0.096	0	0.119	0.075	0.012	0.066	0.01	0.053	0.091	0.033	0.115	0.029	0.049
GSM1672692	3672	1	0.004	0.079	0.078	0.109	0.051	0.027	0.027	0.047	0.104	0.105	0.061	0.086	0.011	0.039	0.047	0.081	0.055	0.027	0.046	0.075	0.038	0.065	0.064	0.087
GSM1672693	906	1	0.005	0.086	0.099	0.065	0.02	0.016	0.025	0.041	0.133	0.143	0.049	0.101	0	0.084	0.043	0.107	0.024	0.036	0.067	0.079	0.051	0.081	0.051	0.042
GSM1672694	2355	1	0	0.045	0.07	0.11	0.023	0.016	0.012	0.069	0.145	0.085	0.041	0.083	0	0.09	0.048	0.085	0.04	0.028	0.095	0.069	0.033	0.161	0.062	0.042
GSM1672695	2196	1	0	0.098	0.005	0.112	0.033	0.008	0.04	0.06	0.11	0.139	0.031	0.083	0	0.093	0.066	0.005	0.038	0.018	0.053	0.093	0.056	0.104	0.047	0.1
GSM1672696	1956	1	0	0.08	0.022	0.151	0.031	0.025	0.033	0.068	0.13	0.106	0	0.097	0	0.091	0.07	0.029	0.055	0.037	0.035	0.077	0.051	0.094	0.04	0.088
GSM1672697	4374	0	0	0.067	0.034	0.072	0.016	0.023	0.027	0.097	0.123	0.098	0.011	0.097	0.032	0.077	0.055	0.068	0.052	0.021	0.052	0.109	0.04	0.097	0.029	0.053
GSM1672698	2211	1	0	0.04	0.058	0.112	0.025	0.008	0.027	0.058	0.152	0.078	0.039	0.096	0	0.114	0.072	0.067	0.051	0.04	0.071	0.076	0.021	0.136	0.052	0.045
GSM1672699	99	1	0.011	0.068	0.074	0.144	0.021	0.034	0.035	0.062	0.082	0.065	0.047	0.08	0	0.074	0.045	0.084	0.069	0.025	0.061	0.078	0.035	0.106	0.059	0.041
GSM1672700	585	1	0	0.106	0.042	0.043	0.005	0.035	0.027	0.031	0.111	0.119	0.051	0.085	0	0.091	0.158	0.057	0.03	0.027	0.059	0.105	0.039	0.14	0.055	0.047
GSM1672701	252	1	0	0.039	0.092	0.149	0.016	0.041	0.005	0.141	0.073	0.041	0.051	0.072	0.001	0.054	0.057	0.107	0.04	0.053	0.048	0.073	0.037	0.138	0.063	0.045
GSM1672702	807	1	0	0.083	0.042	0.147	0.018	0.01	0.026	0.097	0.104	0.094	0.034	0.093	0	0.04	0.073	0.072	0.065	0.025	0.029	0.084	0.046	0.119	0.052	0.062
GSM1672703	3894	0	0	0.066	0.091	0.116	0.015	0.011	0.038	0.132	0.147	0.061	0.058	0.069	0	0.054	0.064	0.098	0.046	0.021	0.076	0.083	0.034	0.066	0.061	0.083
GSM1672704	588	1	0	0.077	0.065	0.132	0.045	0.007	0.025	0.093	0.143	0.083	0.065	0.086	0	0.08	0.045	0.077	0.05	0.032	0.044	0.094	0.042	0.083	0.059	0.078
GSM1672705	3162	1	0.009	0.019	0.074	0.128	0.035	0.03	0.027	0.049	0.139	0.082	0.054	0.104	0	0.09	0.046	0.089	0.081	0.031	0.057	0.06	0.028	0.099	0.066	0.07
GSM1672706	4725	1	0	0.079	0.05	0.103	0.024	0.05	0.029	0.131	0.195	0.139	0.032	0.082	0.002	0.073	0.05	0.061	0.038	0.015	0.041	0.091	0.023	0.074	0.04	0.072
GSM1672707	3615	1	0	0.042	0.05	0.111	0.022	0.022	0.026	0.088	0.138	0.092	0.026	0.107	0.004	0.066	0.065	0.08	0.063	0.061	0.045	0.065	0.044	0.076	0.044	0.052
GSM1672708	1434	1	0	0.093	0.037	0.138	0.015	0.03	0.029	0.046	0.209	0.137	0	0.108	0	0.1	0.081	0.006	0.031	0.051	0.028	0.119	0.044	0.065	0.041	0.077
GSM1672709	3900	1	0	0.042	0.074	0.125	0.012	0.021	0.034	0.063	0.12	0.069	0.027	0.075	0	0.056	0.06	0.117	0.054	0.037	0.079	0.091	0.032	0.109	0.04	0.062
GSM1672710	1569	0	0.006	0.061	0.031	0.081	0.014	0.016	0.033	0.074	0.145	0.095	0.029	0.104	0.028	0.091	0.083	0.063	0.051	0.025	0.049	0.099	0.01	0.115	0.024	0.034
GSM1672711	2082	0	0.009	0.051	0.035	0.11	0.019	0.023	0.039	0.102	0.153	0.082	0.028	0.116	0.007	0.091	0.065	0.039	0.061	0.053	0.028	0.063	0.022	0.116	0.048	0.034
GSM1672712	778.5	1	0	0.065	0.102	0.097	0	0.014	0.048	0.098	0.135	0.061	0.07	0.06	0	0	0.032	0.077	0.025	0.043	0.06	0.092	0.095	0.101	0.062	0.049
GSM1672713	3654	0	0.004	0.046	0.049	0.096	0.019	0.004	0.019	0.104	0.16	0.079	0.025	0.086	0.025	0.13	0.05	0.08	0.042	0.05	0.052	0.08	0.05	0.093	0.034	0.02
GSM1672714	978	1	0	0.087	0.04	0.092	0.012	0.016	0.032	0.068	0.099	0.114	0.04	0.079	0	0.088	0.066	0.068	0.065	0.034	0.045	0.115	0.044	0.11	0.068	0.07
GSM1672715	1206	1	0	0.011	0.066	0.072	0.016	0.006	0.009	0.128	0.167	0.065	0.04	0.093	0	0.101	0.054	0.075	0.038	0.031	0.074	0.059	0.064	0.169	0.047	0.035
GSM1672716	435	1	0	0.065	0.022	0.096	0	0	0.008	0.081	0.071	0.099	0.019	0.091	0.008	0.079	0.062	0.081	0.024	0.017	0.082	0.097	0.045	0.148	0.057	0.05
GSM1672717	276	1	0	0.081	0.056	0.111	0.007	0.042	0.031	0.053	0.206	0.09	0.051	0.098	0	0.054	0.057	0.057	0.042	0.042	0.035	0.101	0.041	0.091	0.045	0.083
GSM1672718	570	1	0.006	0.052	0.024	0.08	0.015	0.003	0.012	0.133	0.117	0.127	0.03	0.129	0.036	0.104	0.064	0.038	0.067	0.02	0.039	0.096	0.009	0.089	0.015	0.025
GSM1672719	3636	0	0	0.068	0.036	0.116	0.018	0.023	0.029	0.075	0.151	0.088	0.032	0.079	0	0.115	0.067	0.053	0.074	0.042	0.05	0.067	0.046	0.112	0.05	0.062
GSM1672720	270	1	0	0.073	0.072	0.074	0.021	0.02	0.062	0.112	0.143	0.062	0.024	0.084	0.021	0.03	0.044	0.123	0.031	0.045	0.052	0.068	0.047	0.064	0.055	0.045
GSM1672721	2928	0	0	0.095	0.041	0.063	0.028	0.018	0.026	0.091	0.121	0.142	0.054	0.084	0	0.064	0.089	0.056	0.042	0.02	0.033	0.116	0.051	0.078	0.053	0.078
GSM1672722	5277	0	0	0.094	0.023	0.153	0.023	0.016	0.026	0.038	0.19	0.139	0.008	0.115	0	0.114	0.088	0.004	0.043	0.048	0.023	0.083	0.046	0.07	0.049	0.098
GSM1672723	1359	1	0	0.092	0.024	0.096	0.02	0.021	0.041	0.062	0.176	0.11	0.022	0.084	0.025	0.052	0.043	0.047	0.049	0.031	0.062	0.1	0.021	0.094	0.043	0.052
GSM1854798	1249	0	0.023	0.025	0.102	0.047	0.07	0.071	0.075	0.048	0.243	0.202	0.138	0.043	0	0.092	0.083	0.071	0.095	0.064	0.076	0.066	0.052	0.088	0.075	0.07
GSM1854799	1057	0	0.008	0.079	0.124	0.058	0.097	0.122	0.07	0.085	0.147	0.123	0.129	0.023	0	0.066	0.066	0.081	0.106	0.054	0.045	0.101	0.064	0.141	0.059	0.062
GSM1854800	1025	0	0.011	0.092	0.147	0.058	0.09	0.099	0.087	0.141	0.169	0.067	0.199	0.005	0	0.1	0.044	0.079	0.076	0.044	0.045	0.102	0.099	0.06	0.045	0.097
GSM1854801	895	0	0.032	0.022	0.094	0.03	0.059	0.062	0.071	0.067	0.207	0.118	0.193	0.013	0	0.096	0.079	0.054	0.096	0.032	0.063	0.145	0.103	0.129	0.026	0.148
GSM1854802	922	1	0.014	0.043	0.109	0.073	0.085	0.077	0.082	0.176	0.222	0.132	0.166	0.015	0	0.096	0.061	0.09	0.084	0.056	0.041	0.062	0.055	0.095	0.036	0.078
GSM1854803	959	0	0	0.083	0.099	0.028	0.08	0.067	0.044	0.014	0.162	0.178	0.111	0.012	0	0.105	0.02	0.031	0.057	0.022	0.088	0.093	0.155	0.191	0.071	0.166
GSM1854804	969	0	0.014	0.054	0.138	0.044	0.083	0.082	0.09	0.039	0.183	0.12	0.173	0	0	0.073	0.028	0.035	0.089	0.02	0.081	0.116	0.115	0.152	0.056	0.143
GSM1854805	833	0	0	0.07	0.138	0.039	0.081	0.083	0.058	0.062	0.273	0.155	0.103	0	0	0.098	0.023	0.063	0.073	0.031	0.08	0.124	0.08	0.08	0.052	0.099
GSM1854806	891	0	0.047	0.031	0.129	0.046	0.061	0.041	0.064	0.078	0.211	0.164	0.156	0.012	0	0.039	0.083	0.03	0.122	0.042	0.069	0.123	0.053	0.094	0.038	0.088
GSM1854807	524	1	0.041	0.051	0.136	0.058	0.054	0.081	0.063	0.069	0.196	0.091	0.161	0.019	0	0.072	0.036	0.027	0.124	0.043	0.072	0.138	0.082	0.078	0.045	0.103
GSM1854808	1035	0	0.012	0.057	0.153	0.054	0.063	0.06	0.059	0.041	0.207	0.142	0.14	0	0	0.039	0.048	0.026	0.105	0.047	0.08	0.139	0.118	0.109	0.054	0.163
GSM1854809	43	0	0.01	0.081	0.145	0.017	0.075	0.047	0.075	0.068	0.255	0.188	0.115	0.031	0	0.088	0.052	0.034	0.078	0.05	0.039	0.115	0.062	0.105	0.058	0.115
GSM1854810	925	0	0.005	0.022	0.144	0.06	0.09	0.117	0.093	0.111	0.231	0.055	0.143	0.025	0	0.09	0.057	0.091	0.101	0.046	0.051	0.13	0.061	0.084	0.057	0.045
GSM1854811	1053	0	0.019	0.1	0.109	0.043	0.075	0.058	0.072	0.126	0.187	0.202	0.158	0.004	0	0.062	0.061	0.053	0.062	0.039	0.017	0.098	0.088	0.095	0.053	0.072
GSM1854812	24	0	0.01	0.091	0.125	0.052	0.077	0.097	0.062	0.031	0.191	0.196	0.165	0.056	0	0.06	0.041	0.017	0.098	0.041	0.044	0.123	0.111	0.053	0.052	0.125
GSM1854813	825	0	0.054	0.048	0.144	0.057	0.071	0.074	0.108	0.065	0.214	0.179	0.195	0.041	0	0.057	0.059	0.053	0.114	0.063	0.034	0.076	0.055	0.071	0.043	0.069
GSM1854814	854	0	0.023	0.057	0.109	0.059	0.084	0.057	0.07	0.063	0.183	0.2	0.133	0.054	0	0.099	0.062	0.03	0.079	0.025	0.068	0.035	0.055	0.127	0.042	0.115
GSM1854815	820	0	0.005	0.031	0.162	0.087	0.088	0.101	0.08	0.115	0.213	0.148	0.182	0.033	0	0.082	0.082	0.068	0.116	0.057	0.068	0.078	0.086	0.032	0.045	0.055
GSM1854816	412	0	0	0.055	0.179	0.054	0.066	0.092	0.056	0.07	0.17	0.167	0.133	0.012	0	0.084	0.052	0.072	0.041	0.043	0.056	0.115	0.098	0.112	0.054	0.117
GSM1854817	297	0	0.029	0.087	0	0.077	0	0.059	0	0.116	0	0.25	0.001	0.045	0.025	0.076	0.053	0	0.094	0.034	0.015	0.107	0.077	0.076	0.038	0.089
GSM1854818	582	0	0.031	0.034	0.147	0.093	0.085	0.104	0.081	0.109	0.176	0.141	0.173	0.024	0	0.106	0.02	0.078	0.11	0.039	0.032	0.105	0.054	0.09	0.059	0.103
GSM1854819	28	0	0.026	0.037	0.134	0.083	0.039	0.117	0.062	0.087	0.249	0.177	0.136	0.014	0	0.044	0.054	0.083	0.057	0.045	0.055	0.075	0.055	0.123	0.048	0.145
GSM1854820	22	0	0.026	0.025	0.163	0.076	0.098	0.144	0.096	0.065	0.169	0.083	0.2	0.031	0	0.093	0.067	0.081	0.128	0.048	0.054	0.129	0.034	0.033	0.06	0.094
GSM1854821	1260	0	0.028	0.036	0.139	0.076	0.071	0.072	0.083	0.076	0.226	0.155	0.162	0.016	0	0.08	0.039	0.044	0.129	0.057	0.066	0.111	0.055	0.096	0.041	0.072
GSM1854822	1402	0	0.016	0.076	0.096	0.047	0.063	0.073	0.067	0.048	0.197	0.24	0.06	0.025	0.028	0.09	0.076	0.039	0.067	0.077	0.048	0.099	0.073	0.072	0.038	0.073
GSM1854823	799	0	0.018	0.069	0.096	0.067	0.061	0.098	0.059	0.128	0.224	0.197	0.078	0.028	0.017	0.062	0.085	0.037	0.081	0.038	0.068	0.103	0.045	0.02	0.029	0.112
GSM1854825	1329	0	0.012	0.054	0.141	0.048	0.078	0.08	0.068	0.098	0.188	0.153	0.184	0.035	0	0.068	0.037	0.049	0.103	0.045	0.044	0.09	0.037	0.106	0.047	0.134
GSM1854826	1488	0	0.023	0.053	0.085	0	0.091	0.072	0.078	0.042	0.276	0.223	0.149	0.018	0	0.083	0.026	0.038	0.088	0.042	0.067	0.076	0.098	0.191	0.044	0.133
GSM1854827	579	0	0.024	0.037	0.104	0.029	0.082	0.082	0.066	0.164	0.108	0.141	0.114	0.024	0	0.083	0.074	0.086	0.078	0.043	0.044	0.083	0.108	0.129	0.051	0.073
GSM1854828	1186	0	0.03	0.051	0.112	0.018	0.086	0.07	0.068	0.055	0.258	0.209	0.074	0.013	0	0.079	0.055	0.08	0.095	0.05	0.071	0.082	0.1	0.117	0.064	0.04
GSM1854829	1151	0	0	0.072	0.109	0.039	0.064	0.083	0.07	0.081	0.126	0.217	0.109	0.013	0	0.099	0.052	0.082	0.051	0.062	0.063	0.106	0.069	0.126	0.055	0.064
GSM1854830	1323	0	0.036	0.127	0.014	0.046	0.038	0.051	0.036	0.041	0.224	0.205	0	0.015	0.013	0.056	0.059	0.005	0.064	0.055	0.025	0.158	0	0.082	0.036	0.065
GSM1854831	314	1	0.023	0.066	0.081	0.043	0.017	0.096	0.01	0.069	0.155	0.241	0.093	0.003	0.013	0.074	0.046	0.083	0.049	0.041	0.043	0.05	0.093	0.071	0.071	0.101
GSM1854832	1110	0	0.006	0.054	0.151	0.047	0.052	0.071	0.068	0.091	0.237	0.194	0.17	0.032	0	0.084	0.085	0.071	0.045	0.08	0.043	0.07	0.071	0.104	0.051	0.084
GSM1854833	1494	0	0.007	0.034	0.164	0	0.059	0.034	0.043	0	0.221	0.153	0.139	0.018	0	0.1	0.055	0.053	0.041	0.03	0.08	0.079	0.142	0.128	0.073	0.213
GSM1854834	1024	0	0.014	0.059	0.118	0.03	0.088	0.083	0.082	0.102	0.216	0.18	0.098	0.043	0	0.068	0.064	0.066	0.084	0.043	0.041	0.112	0.057	0.148	0.056	0.089
GSM1854835	1134	0	0.016	0.023	0.135	0.029	0.091	0.087	0.09	0.071	0.26	0.194	0.192	0.027	0	0.044	0.043	0.065	0.112	0.06	0.053	0.132	0.038	0.096	0.048	0.109
GSM1854836	508	1	0.021	0.02	0.152	0.04	0.082	0.106	0.074	0.042	0.193	0.119	0.17	0	0	0.093	0.055	0.04	0.105	0.047	0.079	0.17	0.089	0.093	0.07	0.124
GSM1854837	46	1	0.002	0.072	0.102	0.041	0.007	0.098	0.038	0.059	0.192	0.195	0.092	0.012	0.024	0.088	0.07	0.011	0.033	0.04	0.082	0.109	0.085	0.119	0.044	0.074
GSM1854838	1231	1	0	0.068	0.077	0.034	0.02	0.127	0.051	0.041	0.199	0.148	0.121	0	0	0.113	0.039	0.056	0.007	0.045	0.11	0.058	0.083	0.173	0.055	0.078
GSM1854839	917	0	0.042	0.066	0.086	0.024	0.077	0.057	0.077	0.004	0.226	0.249	0.158	0.04	0	0.076	0.063	0.024	0.07	0.032	0.057	0.121	0.092	0.115	0.053	0.148
GSM1854840	488	1	0.01	0.049	0.155	0.054	0.094	0.069	0.086	0.003	0.27	0.197	0.162	0	0	0.051	0.027	0.034	0.114	0.052	0.07	0.16	0.083	0.107	0.061	0.18
GSM1854841	730	0	0.02	0.102	0.087	0.043	0.048	0.106	0.053	0.12	0.171	0.216	0.006	0.009	0	0.125	0.075	0.055	0.109	0.038	0.016	0.152	0.039	0.055	0.038	0.117
GSM1854842	1079	1	0.057	0.012	0.161	0.033	0.059	0.092	0.061	0.014	0.197	0.135	0.149	0.032	0	0.072	0.077	0.032	0.149	0.032	0.077	0.098	0.089	0.089	0.054	0.128
GSM1854843	1127	0	0.028	0.088	0.154	0.022	0.094	0.046	0.069	0.006	0.208	0.177	0.134	0.025	0	0.094	0.063	0.018	0.057	0.026	0.066	0.066	0.102	0.155	0.052	0.151
GSM1854844	193	1	0.024	0.088	0.117	0.077	0.02	0.069	0.03	0.077	0.196	0.189	0.088	0.044	0.009	0.084	0.101	0.047	0.053	0.04	0.021	0.065	0.076	0.038	0.049	0.158
GSM1854846	833	0	0	0.06	0.149	0.049	0.067	0.065	0.046	0.085	0.208	0.23	0.095	0.006	0	0.071	0.033	0.053	0.042	0.041	0.06	0.095	0.116	0.068	0.06	0.175
GSM1854847	708	0	0.037	0.056	0.182	0.076	0.045	0.071	0.059	0.032	0.201	0.06	0.142	0.017	0	0.017	0.029	0.039	0.091	0.035	0.077	0.133	0.131	0.09	0.064	0.12
GSM1854848	1240	0	0.004	0.024	0.144	0.005	0.089	0.078	0.079	0.033	0.209	0.153	0.19	0.002	0	0.104	0.046	0.046	0.053	0.009	0.078	0.125	0.153	0.158	0.054	0.154
GSM1854849	1465	0	0	0.054	0.179	0.054	0.071	0.086	0.078	0.062	0.216	0.172	0.104	0.034	0	0.094	0.07	0.083	0.036	0.069	0.041	0.026	0.087	0.11	0.054	0.155
GSM1854850	1685	0	0	0.067	0	0.092	0.063	0.044	0.062	0.063	0.137	0.206	0.047	0.037	0.036	0.079	0.038	0.013	0.062	0.026	0.061	0.059	0.095	0.089	0.061	0.121
GSM1854851	1949	0	0.014	0.042	0.127	0.025	0.104	0.071	0.103	0.089	0.218	0.149	0.161	0.052	0.002	0.075	0.057	0.047	0.069	0.042	0.058	0.069	0.07	0.113	0.05	0.119
GSM1854852	1569	0	0.015	0.041	0.105	0.029	0.097	0.066	0.121	0.099	0.224	0.194	0.167	0.034	0	0.054	0.03	0	0.094	0.032	0.059	0.12	0.11	0.095	0.051	0.14
GSM1854853	275	0	0	0.059	0.182	0.088	0.089	0.109	0.091	0.092	0.221	0.078	0.191	0.029	0	0.076	0.015	0.077	0.064	0.074	0.039	0.119	0.092	0.032	0.055	0.101
GSM1854854	1507	0	0	0.062	0.117	0	0.098	0.068	0.086	0.049	0.215	0.23	0.183	0	0	0.087	0.032	0.045	0.071	0.048	0.064	0.118	0.096	0.13	0.044	0.136
GSM1854855	307	1	0	0.026	0.124	0.05	0.068	0.099	0.064	0.089	0.251	0.144	0.138	0.024	0	0.081	0.026	0.077	0.062	0.049	0.114	0.132	0.078	0.119	0.043	0.007
GSM1854856	905	1	0.007	0.027	0.159	0.053	0.072	0.111	0.063	0.11	0.221	0.148	0.199	0.032	0	0.116	0.022	0.089	0.044	0.055	0.081	0	0.059	0.124	0.052	0.062
GSM1854857	1388	0	0	0.053	0.119	0.05	0.074	0.062	0.056	0.067	0.231	0.19	0.116	0.039	0	0.123	0.073	0.053	0.073	0.051	0.064	0.07	0.057	0.072	0.07	0.108
GSM1854859	814	1	0.016	0.038	0.135	0.073	0.088	0.135	0.083	0.065	0.191	0.159	0.232	0.016	0	0.085	0.022	0.044	0.108	0.051	0.057	0.166	0.099	0.055	0.062	0.053
GSM1854860	436	1	0	0.073	0.144	0.032	0.083	0.068	0.071	0.035	0.244	0.15	0.16	0.032	0	0.093	0.083	0.037	0.076	0.046	0.089	0.104	0.079	0.064	0.058	0.206
GSM1854861	73	1	0	0.094	0.169	0.063	0.084	0.083	0.095	0.089	0.227	0.049	0.185	0.025	0	0.095	0.044	0.071	0.053	0.032	0.063	0.082	0.101	0.06	0.055	0.107
GSM1854862	1596	0	0.025	0.037	0.159	0.066	0.068	0.11	0.082	0.075	0.199	0.07	0.222	0.02	0	0.063	0.044	0.056	0.116	0.058	0.061	0.19	0.067	0.058	0.058	0.103
GSM1854863	1488	0	0.028	0.084	0.025	0.022	0.065	0.064	0.067	0.122	0.229	0.187	0.049	0.037	0	0.095	0.052	0.027	0.064	0.075	0.054	0.089	0.057	0.105	0.03	0.039
GSM1854864	398	1	0.033	0.039	0.134	0.016	0.079	0.06	0.068	0.071	0.248	0.159	0.14	0.014	0	0.056	0.085	0.026	0.104	0.037	0.043	0.177	0.088	0.116	0.052	0.072
GSM1854865	1623	0	0.005	0.028	0.154	0.026	0.063	0.108	0.081	0.072	0.196	0.126	0.166	0.019	0	0.09	0.078	0.053	0.088	0.038	0.074	0.14	0.039	0.095	0.075	0.092
GSM1854866	1238	0	0.038	0.046	0.145	0.063	0.083	0.133	0.061	0.07	0.177	0.179	0.097	0.037	0	0.067	0.034	0.09	0.058	0.068	0.038	0.076	0.056	0.082	0.074	0.084
GSM1854867	1481	0	0.043	0.048	0.135	0.067	0.062	0.118	0.063	0.078	0.23	0.148	0.173	0.066	0.013	0.094	0.092	0.041	0.111	0.048	0.019	0.111	0.032	0	0.037	0.07
GSM1854868	430	1	0.003	0.028	0.105	0.072	0.091	0.108	0.05	0.138	0.079	0.055	0.122	0.018	0	0.138	0.077	0.113	0.053	0.057	0.067	0.078	0.028	0.093	0.053	0.094
GSM1854869	771	0	0.031	0.055	0.079	0.032	0.067	0.095	0.056	0.057	0.229	0.208	0.069	0.027	0.02	0.123	0.087	0.034	0.073	0.042	0.035	0.103	0.045	0.106	0.055	0.087
GSM1854870	1109	0	0.017	0.074	0.04	0.052	0.081	0.076	0.077	0.063	0.159	0.208	0.031	0.041	0.021	0.078	0.055	0.042	0.062	0.047	0.041	0.088	0.047	0.161	0.048	0.04
GSM1854871	1120	0	0.047	0.063	0.053	0.001	0.066	0.066	0.07	0.07	0.152	0.175	0.146	0.049	0.021	0.078	0.115	0.041	0.077	0.043	0.034	0.117	0.055	0.1	0.029	0.096
GSM1854872	844	0	0.033	0.074	0.068	0.045	0.009	0.07	0.025	0.058	0.16	0.117	0.087	0	0	0.123	0.021	0.022	0.032	0.026	0.101	0.135	0.037	0.159	0.058	0.089
GSM1854873	1086	0	0.015	0.067	0.122	0.048	0.065	0.092	0.053	0.068	0.11	0.072	0.135	0.006	0	0.144	0.059	0.046	0.029	0.045	0.061	0.185	0.163	0.017	0.06	0.103
GSM1854874	871	1	0.022	0.04	0.118	0.026	0.013	0.103	0.031	0.027	0.207	0.195	0.142	0.004	0	0.083	0.059	0.045	0.056	0.039	0.085	0.151	0.119	0.151	0.057	0.111
GSM1854875	1063	0	0.028	0.019	0.156	0.06	0.098	0.105	0.1	0.067	0.228	0.135	0.176	0.032	0	0.086	0.049	0.063	0.133	0.059	0.052	0.135	0.075	0.054	0.053	0.067
GSM1854876	907	0	0	0.095	0.127	0.004	0.089	0.123	0.072	0.106	0.214	0.099	0.177	0.004	0	0.073	0.042	0.066	0.07	0.008	0.081	0.116	0.094	0.05	0.056	0.119
GSM1854877	776	0	0.009	0.035	0.184	0.06	0.077	0.122	0.073	0.089	0.194	0.19	0.208	0.001	0	0.047	0.023	0.05	0.099	0.049	0.098	0.145	0.093	0.089	0.031	0.011
GSM1854879	974	0	0.016	0.057	0.124	0.021	0.077	0.079	0.075	0.063	0.191	0.179	0.176	0.029	0	0.094	0.026	0.044	0.036	0.054	0.054	0.105	0.107	0.11	0.054	0.14
GSM1854880	852	0	0.011	0.019	0.149	0.068	0.087	0.108	0.087	0.079	0.144	0.167	0.183	0.031	0	0.085	0.032	0.064	0.078	0.057	0.083	0.136	0.096	0.078	0.05	0.082
GSM1854881	732	1	0.022	0.028	0.148	0.07	0.063	0.11	0.072	0.057	0.213	0.193	0.166	0.017	0	0.077	0.062	0.059	0.111	0.064	0.057	0.107	0.083	0.059	0.076	0.033
GSM1854882	557	0	0.024	0.058	0.162	0.05	0.085	0.087	0.085	0.033	0.247	0.163	0.08	0.042	0	0.078	0.031	0.055	0.11	0.047	0.02	0.073	0.119	0.085	0.065	0.077
GSM1854883	1074	1	0.021	0.064	0.104	0.057	0.081	0.088	0.097	0.134	0.23	0.067	0.104	0.04	0.029	0.036	0.021	0.039	0.041	0.055	0.046	0.106	0.095	0.072	0	0.089
GSM1854884	328	1	0.024	0.024	0.164	0.054	0.08	0.113	0.078	0.091	0.173	0.06	0.194	0.029	0	0.067	0.036	0.069	0.094	0.067	0.085	0.141	0.079	0.117	0.048	0.049
GSM1854885	528	1	0.039	0.041	0.139	0.045	0.014	0.099	0.04	0.048	0.191	0.2	0.183	0.019	0	0.086	0.08	0.025	0.09	0.044	0.077	0.115	0.082	0.08	0.069	0.065
GSM1854886	415	1	0.016	0.059	0.139	0.047	0.059	0.105	0.058	0.108	0.158	0.143	0.175	0.014	0	0.073	0	0.08	0.046	0.039	0.065	0.123	0.072	0.107	0.07	0.056
GSM1854887	406	0	0.028	0.062	0.092	0.059	0.023	0.087	0.026	0.079	0.204	0.156	0.079	0.004	0.014	0.103	0.051	0.052	0.091	0.048	0.071	0.101	0.079	0.09	0.049	0.087
GSM1854888	840	0	0.006	0.048	0.114	0.06	0.058	0.076	0.061	0.045	0.243	0.22	0.161	0.019	0	0.052	0.083	0.044	0.064	0.068	0.066	0.127	0.093	0.106	0.048	0.066
GSM1854889	383	1	0.022	0.055	0.187	0.034	0.059	0.094	0.052	0.06	0.159	0.14	0.131	0.01	0	0.098	0.031	0.102	0.066	0.066	0.02	0.129	0.063	0.038	0.072	0.15
GSM1854890	1112	0	0.015	0.087	0.144	0.06	0.06	0.104	0.057	0.038	0.204	0.177	0.173	0.023	0	0.076	0.044	0.047	0.129	0.058	0.043	0.119	0.076	0.027	0.071	0.133
GSM1854891	442	1	0	0.041	0.128	0.043	0.056	0.075	0.034	0.124	0.224	0.15	0.068	0	0	0.12	0.047	0.123	0.044	0.042	0.067	0.128	0.095	0.074	0.074	0.155
GSM1854892	244	1	0.019	0.028	0.13	0.04	0.067	0.088	0.041	0.051	0.175	0.195	0.058	0.014	0.007	0.147	0.037	0.102	0.052	0.043	0.048	0.055	0.064	0.151	0.053	0.122
GSM1854893	3	1	0	0.054	0.121	0.067	0.093	0.112	0.055	0.094	0.221	0.182	0.116	0.013	0	0.125	0.072	0.071	0.104	0.04	0.059	0.084	0.08	0.133	0.057	0.037
GSM1854895	313	1	0.024	0.055	0.158	0.077	0.089	0.12	0.085	0.107	0.188	0.091	0.14	0.027	0	0.074	0.084	0.036	0.141	0.026	0.05	0.158	0.063	0.025	0.046	0.067
GSM1854896	1045	1	0	0.066	0.098	0.039	0.018	0.077	0.038	0.028	0.19	0.134	0.113	0.021	0	0.068	0.048	0.027	0.027	0.033	0.098	0.143	0.135	0.161	0.062	0.151
GSM1854897	347	1	0.041	0.041	0.152	0.056	0.077	0.103	0.079	0.128	0.127	0.119	0.162	0.021	0	0.073	0.028	0.048	0.068	0.045	0.071	0.071	0.05	0.156	0.052	0.058
GSM1854898	16	0	0.025	0.067	0.066	0.024	0.075	0.056	0.075	0.069	0.209	0.185	0.123	0.035	0.009	0.119	0.025	0.027	0.043	0.065	0.033	0.131	0.084	0.154	0.057	0.09
GSM1854899	131	1	0.003	0.048	0.143	0.064	0.064	0.07	0.04	0.06	0.198	0.155	0.172	0.012	0	0.063	0.016	0.076	0.075	0.04	0.094	0.126	0.1	0.098	0.054	0.126
GSM1854900	907	0	0.026	0.055	0.136	0.009	0.059	0.064	0.051	0.016	0.169	0.147	0.148	0	0	0.091	0.046	0.044	0.055	0.028	0.088	0.15	0.154	0.16	0.062	0.13
GSM1854902	27	0	0.003	0.023	0.125	0.03	0.035	0.057	0.034	0.023	0.192	0.248	0.127	0.016	0.003	0.111	0.082	0.034	0.124	0.056	0.067	0.123	0.085	0.094	0.062	0.121
GSM1854903	558	1	0	0.049	0.193	0.069	0.037	0.104	0.047	0.083	0.193	0.101	0.146	0.057	0	0.115	0.027	0.076	0.065	0.068	0.069	0.052	0.09	0.071	0.079	0.088
GSM1854904	1061	0	0.007	0.028	0.169	0.087	0.073	0.125	0.073	0.076	0.219	0.106	0.19	0.04	0	0.091	0.052	0.07	0.135	0.067	0.03	0.121	0.056	0.043	0.041	0.037
GSM1854906	1146	0	0.027	0.063	0.071	0.02	0.039	0.071	0.042	0.082	0.138	0.13	0.157	0.072	0.023	0.098	0.072	0.044	0.077	0.034	0.054	0.12	0.043	0.065	0.028	0.078
GSM1854907	1070	0	0.019	0.061	0.123	0.058	0.015	0.083	0.022	0.065	0.205	0.214	0.089	0.026	0.006	0.094	0.054	0.038	0.026	0.04	0.063	0.118	0.066	0.123	0.045	0.146
GSM1854908	1141	0	0.052	0.067	0.153	0.049	0.095	0.101	0.087	0.067	0.22	0.088	0.223	0.023	0	0.071	0.024	0.04	0.133	0.047	0.058	0.122	0.046	0.083	0.056	0.057
GSM1854909	889	0	0.012	0.065	0.072	0.053	0.092	0.094	0.085	0.117	0.205	0.123	0.144	0.006	0	0.089	0.07	0.021	0.112	0.037	0.044	0.134	0.041	0.163	0.031	0.097
GSM1854910	1147	0	0.01	0.039	0.164	0.06	0.083	0.078	0.081	0.083	0.205	0.097	0.168	0.008	0	0.076	0.031	0.069	0.121	0.068	0.067	0.165	0.081	0.06	0.047	0.109
GSM1854911	999	1	0.021	0.047	0.051	0.018	0.003	0.066	0.02	0.101	0.086	0.169	0.049	0.04	0.07	0.045	0.12	0.071	0.04	0.061	0	0.116	0.072	0.054	0.033	0.097
GSM1854913	676	0	0.027	0.086	0.154	0.07	0.082	0.111	0.084	0.061	0.212	0.144	0.173	0.012	0	0.092	0.03	0.039	0.095	0.045	0.051	0.155	0.078	0.055	0.077	0.104
GSM1854915	140	0	0.013	0.06	0.155	0.046	0.081	0.076	0.084	0.049	0.198	0.108	0.211	0.01	0	0.074	0.029	0.033	0.102	0.042	0.063	0.118	0.065	0.104	0.076	0.182
GSM1854916	1153	0	0.001	0.048	0.123	0.041	0.063	0.109	0.046	0.042	0.258	0.191	0.135	0.012	0	0.087	0.062	0.064	0.085	0.044	0.084	0.149	0.102	0.087	0.062	0.062
GSM1854917	1239	0	0.01	0.06	0.03	0.029	0.09	0.055	0.07	0.041	0.166	0.239	0.113	0.014	0	0.099	0.038	0.027	0.059	0.042	0.073	0.13	0.082	0.188	0.044	0.102
GSM1854918	1156	0	0.027	0.031	0.128	0.043	0.094	0.074	0.095	0.103	0.212	0.146	0.183	0.019	0	0.029	0.064	0.064	0.132	0.045	0.063	0.117	0.086	0.09	0.046	0.092
GSM1854919	982	0	0.029	0.056	0.117	0.042	0.085	0.05	0.051	0.013	0.196	0.155	0.096	0.042	0.002	0.046	0.032	0.007	0.126	0.015	0.063	0.087	0.086	0.144	0.068	0.151
GSM1854920	950	0	0.037	0.033	0.056	0.045	0.075	0.066	0.06	0.083	0.251	0.188	0.16	0.026	0	0.071	0.066	0.054	0.084	0.039	0.063	0.107	0.041	0.127	0.041	0.098
GSM1854921	50	1	0.03	0.047	0.093	0.05	0.083	0.079	0.074	0.079	0.133	0.135	0.083	0.06	0.008	0.077	0.077	0.064	0.101	0.067	0.034	0.09	0.056	0.132	0.035	0.075
GSM1854922	1150	0	0.028	0.057	0.172	0.046	0.067	0.062	0.081	0.02	0.208	0.087	0.192	0.019	0	0.071	0.053	0.049	0.094	0.066	0.073	0.136	0.099	0.162	0.038	0.068
GSM1854923	1326	0	0.034	0.022	0.15	0.032	0.091	0.09	0.083	0.04	0.212	0.131	0.177	0.029	0	0.074	0.063	0.031	0.097	0.04	0.074	0.136	0.095	0.116	0.057	0.142
GSM1854924	124	0	0.02	0.03	0.153	0.029	0.092	0.08	0.071	0.04	0.18	0.119	0.162	0.012	0	0.08	0.066	0.057	0.094	0.041	0.056	0.139	0.119	0.131	0.057	0.13
GSM1854925	268	0	0.02	0.04	0.175	0.054	0.066	0.088	0.041	0.103	0.216	0.12	0.141	0.032	0	0.084	0.051	0.077	0.1	0.065	0.041	0.145	0.07	0.037	0.031	0.132
GSM1854926	262	0	0.014	0.02	0.114	0.013	0.092	0.093	0.094	0.079	0.225	0.149	0.152	0.023	0.004	0.141	0.061	0.086	0.078	0.051	0.055	0.08	0.058	0.151	0.065	0.08
GSM1854927	76	1	0.013	0.061	0.138	0.076	0.095	0.092	0.095	0.077	0.184	0.085	0.18	0.032	0	0.095	0.033	0.085	0.12	0.06	0.074	0.09	0.066	0.074	0.047	0.056
GSM1854928	1239	0	0.032	0.032	0.124	0.055	0.079	0.092	0.081	0.074	0.192	0.148	0.198	0.016	0	0.077	0.062	0.059	0.081	0.054	0.062	0.134	0.087	0.124	0.041	0.047
GSM1854929	683	0	0.024	0.055	0.131	0.078	0.07	0.064	0.054	0.093	0.206	0.109	0.152	0.019	0	0.025	0.08	0.033	0.119	0.061	0.06	0.105	0.076	0.072	0.065	0.056
GSM1854930	926	0	0.025	0.036	0.134	0.047	0.096	0.081	0.075	0.038	0.219	0.133	0.123	0.025	0	0.068	0.097	0.025	0.12	0.034	0.083	0.085	0.097	0.077	0.079	0.096
GSM1854931	956	0	0.009	0.043	0.169	0.038	0.055	0.092	0.088	0.068	0.225	0.149	0.207	0.034	0	0.075	0.037	0.05	0.072	0.056	0.073	0.138	0.088	0.093	0.04	0.07
GSM1854932	802	0	0.007	0.086	0.116	0.068	0.092	0.071	0.077	0.106	0.208	0.192	0.158	0.024	0	0.084	0.056	0.055	0.099	0.035	0.065	0.103	0.071	0.095	0.023	0.079
GSM1854933	818	0	0	0.055	0.152	0.044	0.054	0.119	0.068	0.158	0.223	0.16	0.104	0	0	0.096	0.025	0.053	0.038	0.024	0.032	0.102	0.055	0.061	0.032	0.092
GSM1854934	849	0	0.016	0.056	0.15	0.031	0.081	0.073	0.071	0.08	0.234	0.182	0.134	0.009	0	0.056	0.051	0.032	0.075	0.042	0.078	0.083	0.108	0.135	0.048	0.107
GSM1854935	512	1	0.04	0.045	0.116	0.049	0.021	0.092	0.043	0.102	0.145	0.16	0.144	0.046	0	0.092	0.055	0.018	0.089	0.037	0.06	0.081	0.052	0.068	0.064	0.175
GSM1854936	962	0	0.052	0.059	0.079	0.066	0.006	0.061	0.033	0.048	0.178	0.242	0.087	0.045	0.024	0.078	0.068	0.03	0.039	0.072	0.037	0.096	0.091	0.042	0.032	0.074
GSM1854937	972	0	0.007	0.03	0.154	0	0.071	0.097	0.073	0.024	0.207	0.178	0.087	0	0	0.078	0.032	0.031	0.088	0.016	0.096	0.117	0.106	0.167	0.089	0.17
GSM1854938	79	0	0	0.092	0.119	0.065	0.071	0.105	0.031	0.111	0.182	0.039	0.007	0.021	0	0.163	0.006	0.089	0.018	0	0.033	0.128	0.08	0.048	0.041	0.242
GSM1854940	947	0	0.027	0.041	0.127	0.05	0.102	0.099	0.098	0.068	0.227	0.168	0.128	0.022	0	0.099	0.078	0.04	0.09	0.041	0.069	0.071	0.068	0.094	0.062	0.118
GSM1854941	689	0	0.001	0.04	0.088	0.068	0.091	0.079	0.094	0.08	0.289	0.113	0.161	0.025	0	0.109	0.033	0.048	0.084	0.037	0.038	0.137	0.071	0.095	0.054	0.135
GSM1854942	527	0	0.004	0.022	0.079	0.054	0.092	0.075	0.09	0.142	0.232	0.074	0.146	0.003	0	0.097	0.076	0.056	0.075	0.055	0.079	0.109	0.101	0.097	0.042	0.058
GSM1854944	1166	0	0.007	0.084	0.121	0.054	0.099	0.085	0.095	0.115	0.205	0.143	0.193	0.006	0	0.066	0.04	0.042	0.102	0.041	0.079	0.115	0.067	0.11	0.066	0.08
GSM1854945	1984	0	0.002	0.05	0.156	0.047	0.092	0.089	0.079	0.14	0.187	0.121	0.159	0.022	0	0.1	0.082	0.095	0.081	0.038	0.066	0.113	0.072	0.083	0.054	0.084
GSM1854947	281	1	0	0.049	0.101	0.019	0.071	0.109	0.078	0.143	0.207	0.096	0.098	0	0	0.142	0.059	0.096	0.007	0.029	0.088	0.152	0.12	0.11	0.06	0.06
GSM1854948	310	1	0.025	0.022	0.14	0.05	0.087	0.087	0.062	0.048	0.213	0.188	0.097	0.028	0	0.102	0.088	0.054	0.077	0.045	0.016	0.157	0.101	0.111	0.063	0.174
GSM1854950	874	0	0.041	0.019	0.149	0.031	0.1	0.064	0.092	0.054	0.225	0.149	0.207	0.015	0	0.067	0.041	0.024	0.151	0.033	0.062	0.176	0.076	0.061	0.059	0.143
GSM1854951	80	1	0.028	0.054	0.145	0.055	0.09	0.079	0.084	0.054	0.21	0.163	0.168	0.026	0	0.065	0.065	0.039	0.133	0.059	0.057	0.123	0.042	0.102	0.042	0.055
GSM1854952	1106	0	0.017	0.046	0.14	0.032	0.086	0.094	0.076	0.057	0.212	0.192	0.202	0.006	0	0.098	0.033	0.045	0.081	0.047	0.091	0.127	0.083	0.094	0.033	0.071
GSM1854953	1779	0	0.051	0.052	0.143	0.074	0.072	0.067	0.096	0.059	0.205	0.221	0.234	0.054	0	0.059	0.056	0.049	0.111	0.083	0.039	0.09	0.072	0.021	0.048	0.033
GSM1854954	996	0	0.04	0.049	0.075	0.034	0.082	0.133	0.079	0.11	0.192	0.097	0.18	0.01	0	0.116	0.09	0.051	0.093	0.016	0.066	0.105	0.049	0.162	0.065	0.071
GSM1854955	758	0	0.046	0.057	0.018	0.049	0.063	0.069	0.075	0.09	0.172	0.227	0.149	0.043	0.03	0.031	0.012	0.04	0.065	0.069	0.042	0.142	0.071	0.068	0.035	0.036
GSM1854956	460	1	0.097	0.009	0.155	0.051	0.076	0.094	0.116	0.149	0.255	0.032	0.108	0.018	0	0.051	0.013	0.145	0.025	0.064	0.004	0.092	0.045	0.114	0.016	0.122
GSM1854957	283	1	0.033	0.069	0.081	0.037	0.06	0.081	0.067	0.06	0.232	0.197	0.044	0.048	0	0.102	0.033	0.027	0.053	0.045	0.048	0.104	0.056	0.134	0.038	0.108
GSM1854958	921	0	0.007	0.056	0.117	0.053	0.097	0.079	0.093	0.079	0.207	0.128	0.161	0.032	0	0.084	0.03	0.032	0.068	0.028	0.069	0.132	0.11	0.133	0.038	0.072
GSM1854960	949	0	0	0.062	0.068	0.054	0.067	0.072	0.066	0.055	0.279	0.185	0.121	0.031	0.006	0.085	0.065	0.038	0.054	0.054	0.057	0.03	0.058	0.144	0.032	0.098
GSM1854961	113	1	0.01	0.06	0.174	0.042	0.045	0.101	0.049	0.136	0.241	0.082	0.095	0.029	0	0.094	0.064	0.053	0.05	0.028	0.057	0.105	0.096	0.13	0.034	0.067
GSM1854962	808	0	0.008	0.051	0.152	0.057	0.078	0.086	0.078	0.055	0.232	0.168	0.158	0.024	0	0.067	0.067	0.053	0.11	0.055	0.063	0.115	0.078	0.077	0.059	0.101
GSM1854963	35	1	0.007	0.061	0.145	0.07	0.061	0.111	0.038	0.109	0.133	0.137	0.119	0	0	0.097	0.085	0.047	0.078	0.03	0.059	0.103	0.072	0.098	0.059	0.029
GSM1854964	642	0	0	0.119	0.111	0.033	0.021	0.079	0.031	0.068	0.157	0.149	0.068	0	0	0.098	0.011	0.015	0	0.034	0.049	0.118	0.138	0.091	0.058	0.118
GSM1854965	680	1	0	0.044	0.164	0.064	0.099	0.109	0.072	0.111	0.148	0.107	0.059	0	0	0.084	0.052	0.091	0.079	0.036	0.037	0.114	0.056	0.129	0.059	0.131
GSM1854966	23	1	0.037	0.071	0.145	0.021	0.094	0.077	0.095	0.034	0.221	0.181	0.157	0.04	0	0.065	0.076	0.037	0.103	0.03	0.049	0.061	0.048	0.11	0.069	0.132
GSM1854967	924	0	0	0.085	0.102	0.029	0.082	0.076	0.079	0.087	0.199	0.125	0.058	0.013	0	0.087	0.078	0.031	0.081	0.036	0.087	0.044	0.1	0.119	0.067	0.12
GSM1854969	356	0	0	0.082	0.052	0.065	0.089	0.065	0.063	0.117	0.096	0.182	0	0.066	0	0.137	0.057	0.062	0.063	0.047	0.006	0.132	0.055	0.072	0.046	0.133
GSM1854970	392	0	0.059	0.028	0.151	0.052	0.087	0.111	0.105	0.109	0.229	0.112	0.228	0.069	0	0.033	0.016	0.054	0.149	0.061	0.003	0.127	0.05	0.01	0.032	0.014
GSM1854971	489	0	0.018	0.027	0.165	0.095	0.069	0.097	0.08	0.057	0.19	0.1	0.198	0.029	0	0.066	0.029	0.044	0.113	0.06	0.059	0.154	0.09	0.034	0.059	0.116
GSM1854972	919	0	0.04	0.049	0.125	0.043	0.07	0.073	0.071	0.002	0.214	0.205	0.164	0.029	0	0.088	0.034	0.014	0.096	0.035	0.063	0.11	0.062	0.11	0.046	0.133
GSM1854973	913	0	0.019	0.061	0.126	0.065	0.058	0.074	0.056	0.114	0.164	0.163	0.095	0.029	0	0.06	0.066	0.055	0.066	0.038	0.056	0.058	0.08	0.094	0.047	0.085
GSM1854974	840	0	0.042	0.039	0.09	0.015	0.08	0.097	0.085	0.126	0.218	0.083	0.201	0.033	0	0.054	0.054	0.052	0.079	0.035	0.101	0.096	0.091	0.177	0.041	0.067
GSM1854975	911	0	0	0.032	0.173	0.049	0.076	0.115	0.066	0.098	0.15	0.159	0.164	0	0	0.119	0.056	0.072	0.08	0.034	0.056	0.136	0.094	0.051	0.063	0.222
GSM1854977	692	0	0.07	0.011	0.177	0.063	0.083	0.088	0.104	0.071	0.186	0.056	0.22	0.032	0	0.052	0.032	0.062	0.123	0.058	0.083	0.098	0.088	0.053	0.041	0.049
GSM1854979	751	0	0.027	0.032	0.166	0.025	0.077	0.099	0.081	0.062	0.208	0.177	0.174	0	0	0.096	0.023	0.041	0.072	0.023	0.082	0.125	0.094	0.138	0.047	0.133
GSM1854980	749	0	0.059	0.071	0.129	0.037	0.079	0.073	0.077	0.038	0.231	0.095	0.18	0.04	0	0.063	0.074	0.028	0.169	0.035	0.071	0.067	0.074	0.059	0.051	0.137
GSM1854981	591	1	0.008	0.028	0.181	0.036	0.083	0.085	0.079	0.183	0.191	0.114	0.167	0.043	0	0.071	0.014	0.107	0.077	0.037	0.04	0.047	0.098	0.029	0.036	0.112
GSM1854983	116	1	0.022	0.057	0.124	0.047	0.067	0.1	0.061	0.07	0.161	0.185	0.055	0.015	0	0.133	0.087	0.072	0.103	0.058	0.034	0.104	0.059	0.072	0.047	0.073
GSM1854984	20	0	0.023	0.054	0.158	0.062	0.06	0.122	0.068	0.049	0.207	0.1	0.172	0.025	0	0.081	0.081	0.037	0.116	0.046	0.065	0.097	0.072	0.067	0.073	0.117
GSM1854985	687	0	0.026	0.061	0.144	0.037	0.081	0.072	0.09	0.092	0.245	0.144	0.188	0	0	0.071	0.055	0.031	0.095	0.055	0.056	0.166	0.108	0.093	0.038	0.131
GSM1854986	577	0	0	0.075	0.137	0.065	0.094	0.097	0.077	0.101	0.217	0.131	0.121	0.014	0	0.092	0.052	0.061	0.107	0.033	0.067	0.069	0.088	0.117	0.062	0.07
GSM1854987	937	0	0.011	0.069	0.137	0.041	0.079	0.064	0.084	0.091	0.23	0.154	0.192	0.015	0	0.069	0.083	0.029	0.076	0.036	0.052	0.123	0.082	0.095	0.038	0.122
GSM1854988	785	0	0	0.043	0.147	0.043	0.071	0.088	0.061	0	0.208	0.154	0.153	0.011	0	0.073	0.073	0.02	0.085	0.05	0.09	0.11	0.112	0.145	0.048	0.146
GSM1854989	962	0	0.023	0.057	0.12	0.036	0.06	0.057	0.062	0.046	0.253	0.227	0.125	0	0	0.076	0.035	0.032	0.052	0.037	0.075	0.126	0.115	0.16	0.061	0.116
GSM1854990	830	0	0.02	0.046	0.078	0.023	0.096	0.065	0.094	0.06	0.217	0.156	0.149	0.031	0	0.085	0.057	0.036	0.081	0.042	0.071	0.104	0.058	0.159	0.042	0.098
GSM1854992	554	0	0	0.088	0.119	0.043	0.084	0.102	0.065	0.061	0.232	0.119	0.14	0	0	0.082	0.052	0.039	0.059	0.035	0.078	0.113	0.085	0.119	0.064	0.114
GSM1854994	905	0	0.035	0.041	0.126	0.042	0.074	0.081	0.102	0.072	0.214	0.149	0.175	0.035	0	0.064	0.034	0.043	0.106	0.066	0.046	0.152	0.081	0.104	0.047	0.042
GSM1854995	496	1	0.004	0.032	0.16	0.051	0.066	0.124	0.059	0.074	0.282	0.201	0.19	0.01	0	0.111	0.064	0.1	0.074	0.076	0.029	0.099	0.078	0.062	0.057	0.094
GSM1854996	651	1	0.024	0.049	0.092	0.045	0.084	0.08	0.097	0.105	0.232	0.177	0.128	0.032	0	0.075	0.082	0.046	0.091	0.077	0.054	0.087	0.067	0.084	0.048	0.029
GSM1854997	600	1	0.044	0.057	0.141	0.041	0.069	0.075	0.075	0.052	0.228	0.197	0.111	0.035	0.003	0	0.047	0.044	0.078	0.04	0.082	0.085	0.079	0.087	0.06	0.046
GSM1854998	852	1	0.016	0.068	0.123	0.078	0.092	0.111	0.067	0.086	0.206	0.157	0.108	0.01	0	0.051	0.048	0.066	0.119	0.054	0.077	0.104	0.088	0.054	0.049	0.095
GSM1854999	897	0	0	0.037	0.1	0.02	0.089	0.085	0.083	0.078	0.205	0.163	0.162	0.044	0	0.103	0.015	0.064	0.069	0.044	0.071	0.081	0.085	0.175	0.053	0.11
GSM1855000	807	0	0.044	0.042	0.092	0.05	0.085	0.105	0.081	0.167	0.115	0.077	0.12	0.028	0	0.116	0.059	0.069	0.074	0.063	0.041	0.102	0.021	0.127	0.046	0.073
GSM1855001	487	1	0	0.053	0.137	0.055	0.089	0.101	0.054	0.048	0.213	0.234	0.094	0.018	0	0.081	0.028	0.055	0.117	0.03	0.056	0.13	0.091	0.084	0.069	0.15
GSM1855003	848	0	0.046	0.016	0.149	0.042	0.092	0.066	0.081	0.071	0.197	0.096	0.217	0.033	0	0.046	0.064	0.039	0.158	0.053	0.06	0.163	0.069	0.069	0.042	0.083
GSM1855004	1029	0	0.033	0.029	0.163	0.052	0.079	0.112	0.075	0.052	0.175	0.087	0.19	0.031	0	0.054	0.092	0.058	0.127	0.055	0.037	0.138	0.048	0.073	0.073	0.063
GSM1855005	977	0	0.006	0.06	0.157	0.063	0.067	0.122	0.086	0.105	0.151	0.111	0.172	0.024	0	0.076	0.05	0.081	0.091	0.066	0.071	0.062	0.072	0.133	0.049	0.043
GSM1855006	988	0	0.008	0.042	0.133	0.047	0.076	0.084	0.06	0.05	0.203	0.167	0.142	0.022	0	0.066	0.074	0.048	0.104	0.049	0.072	0.056	0.058	0.134	0.071	0.118
GSM1855007	1130	0	0.046	0.02	0.136	0.027	0.091	0.087	0.094	0.084	0.193	0.139	0.163	0.04	0	0.09	0.058	0.084	0.103	0.064	0.051	0.066	0.049	0.111	0.041	0.099
GSM1855008	823	0	0.031	0.054	0.087	0.024	0	0.08	0	0	0.131	0.152	0.103	0.044	0	0.14	0.078	0.047	0.038	0.04	0.104	0.085	0.111	0.177	0.072	0.127
GSM1855009	756	0	0	0.094	0.165	0.039	0.06	0.138	0.05	0.115	0.229	0.149	0.148	0.027	0	0.115	0.045	0.074	0.063	0.063	0.009	0.127	0.056	0.053	0.059	0.081
GSM1855010	681	0	0.04	0.01	0.113	0.027	0.068	0.109	0.073	0.021	0.158	0.078	0.129	0.008	0	0.128	0.045	0.058	0.1	0.02	0.087	0.13	0.118	0.15	0.069	0.149
GSM1855011	1012	0	0.007	0.043	0.09	0.052	0.101	0.097	0.083	0.083	0.233	0.114	0.144	0.024	0	0.13	0.058	0.065	0.087	0.076	0.058	0.094	0.06	0.137	0.047	0.098
GSM1855012	1079	0	0.012	0.045	0.128	0.04	0.049	0.103	0.033	0.147	0.163	0.108	0.075	0.041	0	0.103	0.081	0.109	0.042	0.047	0.027	0.077	0.071	0.118	0.055	0.082
GSM1855014	1119	1	0.011	0.041	0.159	0.055	0.088	0.071	0.092	0.047	0.204	0.125	0.194	0.026	0	0.068	0.057	0.053	0.114	0.069	0.076	0.09	0.069	0.12	0.049	0.038
GSM1855015	868	0	0.025	0.025	0.143	0.025	0.054	0.059	0.025	0.036	0.218	0.184	0.132	0.043	0	0.049	0.077	0.049	0.107	0.04	0.065	0.095	0.118	0.077	0.051	0.136
GSM1855016	994	0	0	0.045	0.174	0.064	0.08	0.089	0.06	0.096	0.212	0.149	0.153	0.014	0	0.083	0.032	0.086	0.067	0.087	0.07	0.104	0.064	0.073	0.08	0.05
GSM1855018	878	0	0.017	0.049	0.113	0.043	0.076	0.093	0.063	0.075	0.19	0.131	0.197	0.018	0	0.108	0.045	0.053	0.073	0.049	0.088	0.1	0.081	0.105	0.051	0.054
GSM1855019	358	1	0	0.069	0.147	0.055	0.092	0.086	0.072	0.049	0.214	0.134	0.164	0.026	0	0.067	0.057	0.057	0.127	0.056	0.064	0.096	0.072	0.067	0.079	0.081
GSM1855020	1189	0	0.007	0.021	0.094	0.048	0.052	0.066	0.043	0.107	0.223	0.174	0.129	0.028	0	0.061	0.039	0.048	0.075	0.047	0.089	0.135	0.066	0.127	0.051	0.096
GSM1855021	890	0	0.056	0.029	0.155	0.048	0.091	0.098	0.103	0.078	0.177	0.117	0.193	0.045	0	0.053	0.035	0.081	0.109	0.066	0.048	0.123	0.022	0.106	0.048	0.018
GSM1855022	831	0	0	0.02	0.19	0.054	0.079	0.105	0.066	0.063	0.168	0.121	0.178	0.005	0	0.083	0.074	0.108	0.099	0.055	0.079	0.077	0.087	0.093	0.06	0.124
GSM1855023	1174	0	0.011	0.077	0.135	0.052	0	0.098	0	0.145	0.148	0.173	0.016	0.01	0	0.063	0	0.1	0.025	0.036	0.018	0.142	0.043	0.094	0.047	0.063
GSM1855024	1006	0	0.031	0.029	0.146	0.053	0.073	0.134	0.075	0.05	0.182	0.161	0.179	0.034	0	0.063	0.036	0.044	0.106	0.053	0.083	0.126	0.068	0.106	0.064	0.116
GSM1855026	1038	0	0	0.008	0.158	0.063	0.082	0.091	0.09	0.115	0.206	0.089	0.23	0.025	0	0.094	0.04	0.083	0.086	0.101	0.062	0.115	0.039	0.08	0.056	0.084
GSM1855027	837	1	0.023	0.034	0.167	0.085	0.081	0.107	0.062	0.055	0.208	0.151	0.122	0.029	0	0.058	0.058	0.062	0.131	0.036	0.035	0.138	0.06	0.06	0.069	0.098
GSM1855028	911	0	0.02	0.059	0.18	0.032	0.07	0.122	0.074	0.114	0.202	0.199	0.098	0.013	0	0.086	0.027	0.081	0.11	0.046	0.029	0.017	0.063	0.111	0.055	0.045
GSM1855029	780	1	0.028	0.023	0.086	0.023	0.074	0.097	0.074	0.143	0.165	0.075	0.123	0.028	0.006	0.117	0.049	0.08	0.08	0.05	0.059	0.105	0.065	0.096	0.053	0.089
GSM1855031	1033	0	0.007	0.016	0.152	0	0.073	0.08	0.073	0.059	0.185	0.1	0.164	0.038	0	0.058	0.081	0.088	0.116	0.052	0.086	0.104	0.094	0.168	0.065	0.001
GSM1855032	818	0	0.017	0.026	0.095	0.037	0.08	0.081	0.071	0.077	0.217	0.158	0.151	0.031	0	0.078	0.041	0.052	0.109	0.064	0.096	0.132	0.085	0.088	0.057	0.071
GSM1855033	1011	0	0.002	0.087	0.066	0.022	0.05	0.046	0.06	0.118	0.252	0.122	0.098	0.007	0.012	0.105	0.041	0.082	0.087	0.038	0.085	0.126	0.069	0.098	0.056	0.09
GSM1855034	809	0	0.01	0.067	0.138	0.022	0.056	0.024	0.05	0.026	0.149	0.184	0.048	0.01	0	0.08	0.016	0.033	0.115	0.045	0.074	0.177	0.135	0.115	0.025	0.052
GSM1855035	1074	0	0.022	0.041	0.139	0.043	0.072	0.101	0.075	0.067	0.194	0.112	0.201	0.036	0	0.073	0.046	0.065	0.144	0.066	0.084	0.113	0.04	0.089	0.044	0.047
GSM1855036	932	1	0.02	0.03	0.112	0	0.095	0.045	0.063	0.024	0.194	0.175	0.153	0.001	0	0.091	0.022	0.042	0.106	0.046	0.098	0.099	0.091	0.15	0.07	0.181
GSM1855037	1057	0	0.016	0.063	0.182	0.042	0.077	0.126	0.072	0.115	0.137	0.18	0.099	0.032	0	0.075	0.033	0.076	0.07	0.028	0.001	0.091	0.044	0.046	0.056	0.163
GSM1855038	871	0	0	0.031	0.184	0.031	0.071	0.137	0.064	0.08	0.233	0.228	0.162	0.013	0	0.102	0.061	0.101	0.084	0.029	0.022	0.042	0.022	0.104	0.087	0.07
GSM1855039	267	1	0	0.002	0.179	0.064	0.116	0.113	0.065	0.08	0.254	0.076	0.214	0.034	0	0.103	0.074	0.1	0.082	0.019	0.08	0.047	0.066	0.102	0.083	0.083
GSM1855040	807	0	0	0.015	0.205	0.059	0.112	0.079	0.075	0.091	0.251	0.153	0.211	0.031	0	0.095	0.026	0.103	0.121	0.014	0.098	0.05	0.072	0.022	0.107	0.062
GSM1855041	373	0	0	0.021	0.19	0.073	0.112	0.109	0.093	0.034	0.259	0.147	0.233	0.029	0	0.079	0.011	0.071	0.102	0.025	0.039	0.112	0.038	0.068	0.096	0.14
GSM1855042	937	0	0	0.016	0.172	0.039	0.125	0.069	0.105	0.062	0.23	0.171	0.24	0.039	0	0.068	0.044	0.092	0.122	0.014	0.101	0.081	0.061	0.072	0.073	0.029
GSM1855043	1029	0	0	0.011	0.219	0.025	0.085	0.121	0.063	0.033	0.255	0.153	0.212	0.02	0	0.105	0.038	0.101	0.079	0.02	0.064	0.136	0.076	0.028	0.085	0.136
GSM1855044	987	0	0	0.024	0.118	0.028	0.101	0.045	0.075	0.004	0.274	0.23	0.189	0.07	0	0.092	0.063	0.055	0.078	0.038	0.066	0.094	0.033	0.1	0.096	0.095
GSM1855045	860	0	0	0.024	0.135	0.015	0.082	0.06	0.039	0	0.256	0.2	0.148	0.032	0	0.13	0.021	0.081	0.051	0.028	0.076	0.099	0.101	0.127	0.101	0.147
GSM1855046	939	0	0	0.053	0.117	0.054	0.105	0.063	0.066	0.072	0.247	0.204	0.169	0.065	0	0.064	0.077	0.036	0.086	0.004	0.053	0.032	0.031	0.099	0.08	0.094
GSM1855047	1019	0	0	0	0.189	0.035	0.104	0.12	0.091	0.043	0.254	0.14	0.167	0.017	0	0.099	0.037	0.109	0.113	0	0.087	0.089	0.079	0.07	0.097	0.107
GSM1855048	652	1	0.02	0.08	0.013	0.047	0.056	0.071	0.021	0.066	0.003	0.318	0.085	0.069	0	0.132	0.043	0.012	0.099	0	0.002	0.104	0	0.011	0	0.146
GSM1855049	219	1	0	0.017	0.127	0.06	0.123	0.082	0.097	0.06	0.306	0.19	0.148	0.035	0	0.07	0.027	0.126	0.1	0.029	0.062	0.103	0.052	0.087	0.092	0.098
GSM1855050	698	0	0	0.028	0.094	0.023	0.123	0.079	0.104	0.05	0.292	0.17	0.22	0.041	0	0.064	0.061	0.094	0.11	0.038	0.069	0.091	0.046	0.097	0.069	0.032
GSM1855051	622	0	0	0.017	0.161	0.018	0.096	0.057	0.067	0.051	0.248	0.216	0.21	0.037	0	0.088	0.027	0.083	0.073	0.016	0.111	0.046	0.085	0.096	0.098	0.09
GSM1855052	951	1	0	0.022	0.176	0.039	0.115	0.09	0.088	0.025	0.218	0.141	0.243	0.027	0	0.095	0.016	0.081	0.104	0.031	0.072	0.07	0.061	0.135	0.087	0.038
GSM1855053	1015	0	0	0.033	0.162	0.034	0.111	0.046	0.091	0.043	0.247	0.215	0.177	0.059	0	0.074	0.019	0.055	0.115	0.012	0.066	0.071	0.097	0.114	0.079	0.069
GSM1855054	900	0	0	0.045	0.1	0.033	0.083	0.051	0.083	0.047	0.277	0.222	0.215	0.045	0	0.114	0	0.061	0.068	0.047	0.07	0.054	0.068	0.086	0.08	0.117
GSM1855055	1076	0	0	0.004	0.207	0.04	0.109	0.059	0.104	0.045	0.24	0.172	0.282	0.034	0	0.066	0	0.091	0.097	0.027	0.079	0.158	0.097	0.067	0.08	0.078
GSM1855056	1061	0	0.017	0.057	0.104	0.046	0.072	0.073	0.068	0.071	0.166	0.291	0.148	0.071	0.022	0.071	0.058	0.059	0.069	0.058	0.003	0.057	0.043	0.032	0.071	0.009
GSM1855057	76	0	0	0.058	0.113	0.025	0.078	0.07	0.079	0.054	0.276	0.241	0.175	0.059	0	0.065	0.054	0.059	0.078	0.019	0.041	0.094	0.056	0.121	0.061	0.051
GSM1855059	588	0	0	0.027	0.164	0.006	0.127	0.05	0.078	0.06	0.232	0.168	0.126	0.047	0	0.071	0.076	0.075	0.098	0.008	0.027	0.074	0.058	0.111	0.086	0.13
GSM1855060	1033	0	0	0.074	0.171	0.013	0.081	0.051	0.071	0.051	0.265	0.152	0.071	0.002	0	0.115	0.037	0.088	0.083	0	0.085	0.108	0.052	0.091	0.082	0.12
GSM1855061	759	1	0.001	0.018	0.158	0.066	0.108	0.069	0.111	0.054	0.274	0.154	0.274	0.055	0	0.065	0.046	0.082	0.111	0.04	0.043	0.131	0.046	0.023	0.078	0.077
GSM1855062	600	1	0.003	0.033	0.133	0.044	0.115	0.093	0.083	0.093	0.202	0.144	0.23	0.028	0	0.106	0.05	0.087	0.065	0.011	0.078	0.058	0.077	0.106	0.078	0.101
GSM1855063	349	1	0	0.015	0.15	0.068	0.106	0.085	0.089	0.03	0.248	0.23	0.256	0.055	0	0.081	0.035	0.084	0.096	0.041	0.064	0.069	0.053	0.067	0.087	0.07
GSM1855064	980	0	0	0.009	0.166	0.028	0.111	0.06	0.056	0	0.264	0.177	0.165	0.013	0	0.073	0.038	0.068	0.093	0.007	0.114	0.098	0.109	0.127	0.097	0.159
GSM1855065	724	0	0	0.041	0.113	0.074	0.105	0.06	0.063	0.032	0.236	0.147	0.149	0.033	0	0.055	0.074	0.07	0.12	0.013	0.065	0.078	0.078	0.076	0.096	0.019
GSM1855066	997	0	0.003	0.057	0.14	0.027	0.09	0.074	0.053	0.019	0.207	0.212	0.168	0.068	0	0.085	0.062	0.032	0.069	0.008	0.076	0.073	0.069	0.083	0.099	0.105
GSM1855067	987	0	0	0.054	0.167	0.024	0.096	0.083	0.083	0.014	0.256	0.21	0.219	0.038	0	0.051	0.039	0.067	0.065	0.014	0.083	0.068	0.097	0.085	0.099	0.109
GSM1855068	1031	1	0	0.038	0.19	0.027	0.053	0.078	0.06	0.061	0.202	0.114	0.156	0.001	0	0.118	0.034	0.086	0.072	0	0.079	0.043	0.072	0.161	0.089	0.094
GSM1855069	305	0	0.004	0.041	0.116	0.086	0.091	0.065	0.076	0.08	0.227	0.204	0.142	0.057	0	0.072	0.065	0.078	0.084	0.069	0.04	0.04	0.058	0.085	0.075	0.06
GSM1855070	994	0	0.004	0.041	0.182	0.014	0.106	0.075	0.104	0.045	0.249	0.159	0.259	0.05	0	0.067	0.02	0.072	0.102	0.011	0.08	0.084	0.073	0.075	0.081	0.059
GSM1855071	597	0	0	0.024	0.122	0.009	0.123	0.081	0.105	0.035	0.217	0.175	0.248	0.057	0	0.094	0.036	0.051	0.092	0.003	0.094	0.065	0.088	0.139	0.077	0.102
GSM1855072	679	0	0	0.048	0.19	0.057	0.116	0.058	0.08	0.039	0.237	0.145	0.246	0.017	0	0.088	0.038	0.078	0.103	0.033	0.045	0.191	0.064	0.043	0.09	0.107
GSM1855073	1042	0	0.013	0.017	0.136	0.026	0.1	0.067	0.09	0.053	0.262	0.197	0.217	0.071	0	0.098	0.036	0.038	0.098	0.02	0.068	0.038	0.059	0.077	0.092	0.085
GSM1855074	733	0	0.005	0.012	0.129	0.072	0.105	0.09	0.09	0.027	0.278	0.255	0.228	0.029	0	0.088	0.021	0.073	0.08	0.028	0.078	0.075	0.06	0.049	0.081	0.055
GSM1855075	897	0	0	0.028	0.166	0.034	0.1	0.071	0.081	0.028	0.226	0.174	0.174	0.045	0	0.087	0.036	0.061	0.094	0.002	0.062	0.077	0.063	0.107	0.075	0.069
GSM1855076	917	0	0.004	0.014	0.197	0.061	0.111	0.084	0.1	0.021	0.237	0.166	0.248	0.051	0	0.056	0.016	0.107	0.128	0.046	0.051	0.097	0.021	0.035	0.086	0.089
GSM1855077	855	0	0	0.035	0.109	0.049	0.096	0.063	0.079	0.043	0.236	0.139	0.169	0.02	0	0.095	0.062	0.068	0.056	0.041	0.078	0.056	0.044	0.082	0.084	0.058
GSM1855078	882	0	0	0.015	0.197	0.046	0.095	0.115	0.067	0.096	0.228	0.192	0.244	0.027	0	0.084	0.006	0.119	0.062	0.045	0.065	0.038	0.071	0.072	0.085	0.083
GSM1855079	336	1	0	0.034	0.108	0.019	0.107	0.09	0.101	0.046	0.238	0.217	0.18	0.044	0	0.107	0.06	0.081	0.082	0.039	0.087	0.061	0.033	0.142	0.077	0.021
GSM1855080	671	0	0	0.068	0.151	0.041	0.099	0.074	0.08	0.003	0.25	0.188	0.169	0.046	0	0.08	0.043	0.066	0.116	0.024	0.065	0.076	0.045	0.123	0.092	0.046
GSM1855081	777	0	0	0.025	0.143	0.02	0.117	0.087	0.087	0.057	0.275	0.167	0.181	0.044	0	0.104	0.063	0.119	0.091	0.037	0.063	0.075	0.049	0.071	0.079	0.042
GSM1855082	595	0	0	0.035	0.14	0.043	0.114	0.065	0.086	0.03	0.243	0.19	0.248	0.029	0	0.086	0.034	0.071	0.103	0.023	0.081	0.098	0.058	0.145	0.091	0.087
GSM1855083	832	0	0	0.086	0.156	0.015	0.089	0.113	0.066	0.12	0.103	0.173	0.119	0	0.005	0.079	0.032	0.143	0.021	0.05	0.019	0.002	0.037	0.032	0.061	0.091
GSM1855084	919	0	0.019	0.016	0.102	0.058	0.114	0.068	0.091	0.072	0.271	0.242	0.229	0.062	0	0.096	0.012	0.076	0.102	0.033	0.064	0.099	0.081	0.03	0.059	0.097
GSM1855085	971	0	0	0.056	0.119	0.042	0.051	0.088	0.044	0.053	0.207	0.215	0.177	0.03	0	0.137	0.042	0.098	0.009	0.027	0.081	0.027	0.07	0.074	0.082	0.138
GSM1855086	882	0	0.002	0.042	0.18	0.036	0.104	0.094	0.075	0.051	0.284	0.233	0.189	0.037	0	0.074	0.035	0.087	0.088	0.045	0.042	0.111	0.044	0.03	0.074	0.11
GSM1855087	938	0	0	0	0.183	0.043	0.08	0.048	0.05	0.001	0.244	0.203	0.188	0.019	0	0.091	0.018	0.05	0.136	0.003	0.1	0.079	0.08	0.072	0.109	0.251
GSM1855088	468	0	0.015	0.027	0.111	0.069	0.125	0.067	0.103	0.023	0.296	0.235	0.213	0.065	0	0.062	0.037	0.036	0.12	0.027	0.031	0.081	0.025	0.049	0.086	0.087
GSM1855089	834	0	0	0.051	0.105	0.029	0.114	0.09	0.08	0.045	0.223	0.207	0.238	0.046	0	0.099	0.035	0.046	0.123	0.03	0.098	0.078	0.038	0.097	0.092	0.109
GSM1855091	936	1	0	0.044	0.158	0.047	0.118	0.114	0.089	0.024	0.169	0.187	0.272	0.021	0	0.07	0.048	0.075	0.099	0.019	0.086	0.105	0.057	0.111	0.094	0.05
GSM1855092	732	0	0.004	0.008	0.156	0.014	0.122	0.06	0.082	0	0.249	0.208	0.226	0.033	0	0.097	0.08	0.064	0.091	0.02	0.092	0.121	0.103	0.065	0.099	0.148
GSM1855093	766	0	0	0.019	0.167	0.07	0.106	0.064	0.109	0.055	0.224	0.196	0.298	0.041	0	0.063	0.011	0.086	0.094	0.032	0.09	0.101	0.058	0.071	0.072	0.1
GSM1855094	607	0	0.002	0.092	0.15	0.011	0.092	0.025	0.064	0.081	0.228	0.185	0.107	0.034	0.006	0.099	0.024	0.073	0.061	0.029	0.027	0.027	0.051	0.098	0.056	0.025
GSM1855095	578	0	0	0.017	0.1	0.013	0.117	0.081	0.097	0.108	0.207	0.142	0.151	0.018	0	0.103	0.041	0.114	0.05	0.014	0.089	0.114	0.057	0.089	0.093	0.059
GSM1855096	816	0	0.016	0.003	0.197	0.064	0.101	0.111	0.082	0.052	0.268	0.094	0.241	0.036	0	0.046	0.032	0.113	0.078	0.032	0.047	0.076	0.056	0.05	0.062	0.072
GSM1855097	853	0	0.012	0.033	0.139	0.019	0.102	0.08	0.078	0.004	0.298	0.232	0.171	0.037	0	0.098	0.025	0.082	0.105	0.006	0.106	0.017	0.078	0.11	0.077	0.045
GSM1855098	759	0	0.003	0	0.165	0	0.133	0.036	0.094	0.014	0.261	0.195	0.215	0.031	0	0.075	0.075	0.062	0.101	0.003	0.078	0.086	0.099	0.118	0.087	0.146
GSM1855099	917	1	0.011	0.048	0.083	0.051	0.094	0.069	0.073	0.053	0.246	0.259	0.126	0.043	0	0.069	0.024	0.054	0.077	0.028	0.05	0.079	0.077	0.065	0.081	0.071
GSM1855100	868	0	0	0.043	0.143	0.061	0.085	0.099	0.075	0.029	0.298	0.231	0.21	0.042	0	0.103	0.026	0.095	0.079	0.034	0.08	0.065	0.046	0.038	0.079	0.064
GSM1855101	920	1	0	0.037	0.156	0.014	0.119	0.046	0.082	0.077	0.248	0.205	0.206	0.059	0	0.094	0.066	0.091	0.088	0.028	0.026	0.054	0.059	0.06	0.083	0.076
GSM1855102	607	0	0	0.017	0.195	0.049	0.105	0.098	0.095	0.034	0.281	0.154	0.25	0.032	0	0.059	0.024	0.098	0.096	0.037	0.092	0.099	0.079	0.067	0.076	0.069
GSM1855103	568	0	0	0.035	0.183	0.016	0.037	0.117	0.051	0.06	0.208	0.156	0.184	0.034	0	0.062	0.024	0.076	0.018	0.028	0.043	0.135	0.048	0.072	0.077	0.083
GSM1855104	98	1	0	0.084	0.1	0.04	0.108	0.094	0.066	0.023	0.185	0.219	0.197	0.088	0.008	0.056	0.092	0.015	0.13	0	0	0.122	0.068	0	0.091	0.111
GSM1855105	555	0	0	0.037	0.165	0.011	0.099	0.06	0.1	0.022	0.244	0.214	0.254	0.034	0	0.068	0.072	0.064	0.086	0.015	0.073	0.098	0.053	0.061	0.105	0.127
GSM1855106	306	1	0	0.022	0.215	0.061	0.111	0.104	0.099	0.086	0.261	0.194	0.236	0.037	0	0.073	0.001	0.118	0.075	0.038	0.05	0.02	0.085	0.012	0.097	0.062
GSM1855107	906	0	0.013	0.022	0.173	0.024	0.122	0.118	0.089	0.049	0.232	0.109	0.226	0.031	0	0.067	0.025	0.077	0.135	0	0.097	0.053	0.062	0.089	0.098	0.109
GSM1855108	918	0	0.003	0.024	0.094	0.03	0.078	0.099	0.061	0.091	0.227	0.193	0.104	0.008	0	0.099	0.091	0.066	0.068	0.006	0.076	0.066	0.025	0.076	0.092	0.142
GSM1855109	693	1	0.001	0.005	0.169	0.034	0.121	0.09	0.099	0.098	0.249	0.126	0.18	0.027	0	0.127	0.03	0.111	0.087	0.034	0.05	0.079	0.055	0.044	0.077	0.118
GSM1855110	680	0	0	0.045	0.194	0.055	0.125	0.086	0.1	0.021	0.222	0.126	0.225	0.033	0	0.079	0.003	0.1	0.103	0.048	0.059	0.106	0.035	0.073	0.097	0.099
GSM1855111	539	0	0.02	0.077	0.122	0.015	0.077	0.051	0.077	0.073	0.269	0.245	0.116	0.049	0	0.044	0.041	0.066	0.091	0	0.016	0.054	0.061	0.094	0.108	0.051
GSM1855112	820	0	0.008	0.051	0.176	0.014	0.102	0.059	0.078	0.043	0.255	0.185	0.226	0.027	0	0.074	0.049	0.064	0.134	0.033	0.068	0.128	0.04	0.068	0.09	0.056
GSM1855113	750	0	0.011	0.038	0.131	0	0.099	0.057	0.081	0	0.281	0.233	0.2	0.05	0	0.097	0.039	0.047	0.087	0.017	0.042	0.113	0.057	0.127	0.058	0.116
GSM1855114	708	0	0.014	0	0.178	0.013	0.092	0.102	0.07	0.065	0.26	0.202	0.261	0.036	0	0.089	0.045	0.122	0.074	0.044	0.095	0.012	0.068	0.051	0.09	0.104
GSM1855116	672	0	0.003	0.036	0.142	0.061	0.092	0.052	0.061	0.061	0.147	0.285	0.202	0.029	0	0.104	0.024	0.027	0.097	0.055	0.04	0.055	0.012	0.062	0.041	0.103
GSM1855117	470	0	0	0.009	0.155	0.026	0.087	0.105	0.053	0.083	0.2	0.222	0.213	0.046	0	0.1	0.009	0.138	0.082	0	0.079	0.072	0.063	0.04	0.08	0.124
GSM1855118	54	0	0	0	0.174	0.047	0.098	0.077	0.064	0.06	0.28	0.214	0.143	0.02	0	0.105	0.045	0.124	0.083	0.028	0.074	0.083	0.09	0.047	0.08	0.102
GSM1855119	780	0	0.022	0.053	0.116	0.018	0.066	0.085	0.058	0.083	0.25	0.227	0.146	0.047	0	0.08	0.041	0.069	0.09	0.031	0.022	0.056	0.073	0.08	0.093	0.048
GSM1855120	216	1	0	0.01	0.179	0.046	0.123	0.088	0.103	0.072	0.245	0.111	0.253	0.03	0	0.074	0.045	0.088	0.118	0.022	0.065	0.075	0.061	0.078	0.102	0.147
GSM1855121	294	1	0.012	0.024	0.171	0.049	0.111	0.117	0.099	0.049	0.23	0.177	0.289	0.033	0	0.046	0.036	0.069	0.136	0.023	0.082	0.12	0.053	0.038	0.092	0.023
GSM1855122	757	0	0.007	0.051	0.13	0.03	0.103	0.068	0.075	0.022	0.24	0.213	0.19	0.078	0	0.061	0.052	0.04	0.118	0.005	0.031	0.092	0.064	0.076	0.082	0.102
GSM1855123	760	0	0.019	0.04	0.17	0.012	0.117	0.071	0.098	0.019	0.283	0.166	0.257	0.048	0	0.095	0.04	0.088	0.119	0.039	0.072	0.072	0.082	0.032	0.091	0.065
GSM1855124	1089	0	0	0.029	0.14	0.043	0.1	0.111	0.066	0.085	0.261	0.287	0.067	0.052	0	0.086	0.07	0.082	0.083	0.006	0.024	0.066	0.035	0.066	0.087	0.114
GSM1855125	17	1	0	0.061	0.045	0.038	0.087	0.04	0.052	0.075	0.181	0.237	0	0.012	0	0.116	0.084	0.052	0.092	0.003	0.085	0.089	0.023	0.145	0.1	0.099
GSM1855126	577	0	0	0.051	0.118	0.029	0.095	0.051	0.057	0.029	0.304	0.246	0.037	0.067	0	0.091	0.08	0.072	0.104	0.03	0.016	0.056	0.071	0.096	0.088	0.047
GSM1855127	539	0	0.017	0.012	0.19	0.031	0.118	0.055	0.086	0.03	0.253	0.199	0.251	0.02	0	0.055	0.032	0.051	0.133	0	0.083	0.11	0.078	0.098	0.097	0.152
GSM1855128	906	0	0	0.061	0.186	0.009	0.103	0.045	0.088	0.037	0.243	0.105	0.17	0.023	0	0.054	0.073	0.071	0.092	0	0.073	0.108	0.119	0.136	0.076	0.115
GSM1855129	628	0	0	0.046	0.183	0.04	0.109	0.057	0.098	0.035	0.272	0.129	0.244	0.042	0	0.042	0.047	0.069	0.116	0.007	0.103	0.144	0.083	0.046	0.094	0.077
GSM1855131	696	1	0	0.07	0.148	0.047	0.088	0.041	0.043	0.089	0.251	0.286	0.125	0.041	0	0.049	0.068	0.063	0.065	0.023	0.043	0.044	0.076	0.047	0.081	0.088
GSM1855132	858	0	0	0.021	0.164	0.019	0.097	0.06	0.076	0	0.274	0.178	0.204	0.017	0	0.085	0.046	0.062	0.107	0.019	0.087	0.085	0.086	0.112	0.108	0.232
GSM1855133	701	0	0.002	0.057	0.189	0.003	0.108	0.061	0.099	0.026	0.232	0.227	0.246	0.034	0	0.066	0.041	0.046	0.088	0.022	0.071	0.096	0.096	0.084	0.098	0.127
GSM1855134	382	1	0	0.02	0.165	0.009	0.114	0.043	0.093	0	0.239	0.184	0.199	0.007	0	0.096	0.035	0.057	0.065	0.009	0.104	0.091	0.115	0.141	0.087	0.183
GSM1855135	539	0	0	0.042	0.107	0.061	0.111	0.058	0.086	0.08	0.264	0.216	0.255	0.037	0	0.07	0.041	0.08	0.111	0.037	0.058	0.035	0.056	0.068	0.07	0.069
GSM1855136	4	1	0.003	0.033	0.142	0.04	0.102	0.068	0.079	0.06	0.273	0.25	0.224	0.052	0	0.053	0.063	0.035	0.121	0.013	0.057	0.066	0.048	0.07	0.095	0.071
GSM1855137	557	0	0	0.027	0.178	0.048	0.118	0.065	0.095	0.092	0.275	0.178	0.195	0.056	0	0.036	0.032	0.087	0.091	0.023	0.094	0.022	0.057	0.068	0.063	0.077
GSM1855138	619	0	0	0.017	0.194	0.03	0.098	0.098	0.096	0.076	0.269	0.129	0.132	0.049	0	0.076	0.041	0.105	0.058	0.042	0.043	0.107	0.056	0.066	0.089	0.095
GSM1855140	830	0	0	0.031	0.133	0	0.126	0.072	0.108	0.058	0.245	0.189	0.234	0.01	0	0.089	0.041	0.046	0.065	0.01	0.083	0.101	0.085	0.158	0.091	0.086
GSM1855141	821	0	0.025	0.017	0.155	0	0.095	0.044	0.091	0.027	0.27	0.225	0.159	0.074	0	0.069	0.054	0.053	0.075	0.03	0.07	0.088	0.065	0.088	0.094	0.073
GSM1855142	831	0	0	0.004	0.145	0.068	0.129	0.084	0.099	0.088	0.21	0.149	0.233	0.05	0	0.103	0.043	0.109	0.089	0.04	0.038	0.084	0.04	0.088	0.078	0.055
GSM1855143	591	0	0.011	0.02	0.147	0.022	0.119	0.059	0.122	0.043	0.234	0.227	0.295	0.067	0	0.065	0.039	0.061	0.11	0.035	0.054	0.108	0.021	0.046	0.073	0.082
GSM1855144	850	0	0	0.033	0.117	0.031	0.104	0.036	0.062	0.041	0.238	0.217	0.15	0.043	0	0.096	0.032	0.054	0.138	0.017	0.052	0.073	0.055	0.109	0.081	0.159
GSM1855145	809	1	0	0.009	0.163	0.031	0.119	0.088	0.081	0.013	0.228	0.208	0.185	0.033	0	0.084	0.028	0.066	0.079	0.013	0.101	0.113	0.102	0.113	0.101	0.14
GSM1855146	142	0	0	0.015	0.21	0.037	0.108	0.058	0.089	0.046	0.231	0.186	0.229	0.025	0	0.081	0.016	0.065	0.062	0.017	0.091	0.128	0.117	0.081	0.096	0.103
GSM1855147	807	0	0	0.055	0.165	0.069	0.112	0.09	0.086	0.049	0.193	0.189	0.241	0.033	0	0.09	0.052	0.084	0.11	0.029	0.059	0.096	0.05	0.061	0.078	0.066
GSM1855149	832	0	0.004	0.075	0.202	0.021	0.116	0.058	0.098	0.015	0.27	0.188	0.24	0.039	0	0	0.035	0.067	0.125	0.01	0.057	0.108	0.096	0.056	0.087	0.051
GSM1855150	98	1	0	0.069	0.085	0.071	0.089	0.144	0.064	0.075	0.291	0.207	0.175	0.014	0	0.034	0.031	0.088	0.074	0.027	0.032	0.085	0.011	0.011	0.067	0.003
GSM1855151	798	0	0.01	0.043	0.11	0.014	0.087	0.03	0.055	0.021	0.198	0.217	0.148	0.074	0	0.069	0.023	0.072	0.061	0.019	0.072	0.077	0.074	0.088	0.108	0.117
GSM1855152	799	0	0	0.021	0.13	0.056	0.113	0.074	0.093	0.044	0.272	0.253	0.256	0.043	0	0.087	0.027	0.069	0.098	0.036	0.073	0.034	0.05	0.1	0.108	0.059
GSM1855153	325	1	0.005	0.023	0.159	0.046	0.106	0.063	0.12	0.071	0.267	0.244	0.151	0.069	0	0.044	0.07	0.088	0.086	0.055	0.033	0.056	0.033	0.014	0.087	0.024
GSM1855156	978	0	0	0	0.193	0.048	0.114	0.112	0.116	0.078	0.221	0.1	0.241	0.049	0	0.09	0.003	0.09	0.126	0.027	0.092	0.072	0.065	0.06	0.073	0.055
GSM1855157	806	0	0.014	0.061	0.149	0.026	0.118	0.069	0.096	0.028	0.273	0.195	0.223	0.027	0	0.05	0.055	0.032	0.107	0.006	0.071	0.071	0.071	0.079	0.091	0.08
GSM1855158	698	0	0	0.044	0.138	0.036	0.096	0.041	0.079	0.026	0.25	0.248	0.177	0.09	0	0.005	0.08	0.043	0.14	0.012	0.001	0.132	0.059	0.037	0.092	0.09
GSM1855159	861	0	0.004	0.03	0.111	0.029	0.124	0.064	0.105	0.057	0.261	0.218	0.247	0.061	0	0.054	0.047	0.053	0.12	0.032	0.043	0.066	0.04	0.078	0.06	0.088
GSM1855160	325	0	0	0.074	0.168	0.057	0.091	0.076	0.059	0.059	0.208	0.219	0.193	0.055	0	0.053	0.062	0.073	0.102	0.009	0.033	0.104	0.026	0.055	0.07	0.096
GSM1855161	332	1	0	0.01	0.152	0.036	0.116	0.117	0.116	0.088	0.263	0.144	0.274	0.037	0	0.084	0.012	0.107	0.107	0.037	0.04	0.139	0.056	0.032	0.074	0.09
GSM1855162	734	0	0.012	0.007	0.166	0.033	0.112	0.043	0.1	0.067	0.266	0.232	0.232	0.048	0	0.071	0.052	0.064	0.106	0.033	0.077	0.076	0.081	0.077	0.063	0.084
GSM1855163	867	0	0	0.01	0.188	0.031	0.127	0.06	0.095	0.041	0.293	0.159	0.192	0.052	0	0.079	0.023	0.098	0.097	0.029	0.042	0.123	0.049	0.044	0.076	0.152
GSM1855164	830	0	0	0.048	0.144	0.037	0.118	0.063	0.088	0.076	0.226	0.176	0.178	0.039	0	0.105	0.039	0.1	0.077	0.016	0.061	0.095	0.023	0.091	0.09	0.079
GSM1855165	541	1	0	0.068	0.114	0.037	0.067	0.081	0.055	0.025	0.246	0.272	0.131	0.04	0	0.076	0.06	0.065	0.062	0.048	0.045	0.062	0.058	0.068	0.111	0.092
GSM1855166	679	0	0.005	0.014	0.143	0.072	0.11	0.116	0.102	0.095	0.228	0.157	0.217	0.049	0	0.118	0.046	0.105	0.083	0.038	0.058	0.06	0.019	0.062	0.068	0.094
GSM1855168	40	1	0.03	0.069	0.172	0.029	0.11	0.087	0.086	0.034	0.2	0.177	0.268	0.048	0	0.032	0.058	0.051	0.122	0.007	0.095	0.081	0.074	0.067	0.085	0.017
GSM1855169	740	0	0	0.045	0.196	0.026	0.056	0.054	0.052	0	0.224	0.178	0.213	0.041	0	0.073	0.078	0.074	0.072	0.025	0.046	0.127	0.102	0.072	0.088	0.115
GSM1855170	540	0	0	0.029	0.181	0.078	0.081	0.093	0.065	0.036	0.228	0.241	0.2	0.021	0	0.117	0.029	0.056	0.059	0.033	0.06	0.033	0.09	0.094	0.081	0.077
GSM1855171	1155	0	0	0.032	0.167	0.072	0.115	0.083	0.105	0.072	0.31	0.142	0.256	0.017	0	0.059	0.024	0.079	0.075	0.026	0.069	0.079	0.049	0.077	0.09	0.121
GSM1855172	797	0	0.01	0	0.155	0.035	0.119	0.07	0.116	0.05	0.283	0.181	0.229	0.049	0	0.098	0.078	0.1	0.084	0.047	0.066	0.041	0.079	0.068	0.077	0.081
GSM1855173	676	1	0.013	0.046	0	0.087	0.086	0.132	0.085	0.073	0.175	0.276	0.121	0.063	0	0.119	0.006	0.022	0.088	0.032	0.025	0.057	0.044	0.007	0.049	0.038
GSM1855174	540	0	0	0.03	0.166	0.04	0.079	0.07	0.086	0.047	0.279	0.205	0.207	0.048	0	0.079	0.01	0.087	0.088	0.042	0.048	0.045	0.053	0.071	0.071	0.117
GSM1855175	380	1	0	0.019	0.195	0.053	0.127	0.099	0.11	0.074	0.223	0.163	0.254	0.037	0	0.075	0.03	0.079	0.131	0.029	0.063	0.071	0.058	0.082	0.073	0.05
GSM1855176	1350	0	0	0.012	0.152	0.052	0.104	0.099	0.102	0.082	0.209	0.159	0.243	0.053	0	0.084	0.033	0.139	0.098	0.043	0.074	0	0.068	0.101	0.079	0.072
GSM1855177	570	0	0.031	0.018	0.178	0.033	0.106	0.072	0.114	0.051	0.252	0.134	0.262	0.062	0	0.019	0.017	0.066	0.139	0.04	0.027	0.166	0.038	0.056	0.091	0.032
GSM1855178	58	1	0	0.013	0.154	0.022	0.086	0.097	0.058	0.061	0.271	0.211	0.173	0.031	0	0.081	0.028	0.114	0.07	0.025	0.081	0.034	0.127	0.068	0.101	0.092
GSM1855179	5	0	0	0.013	0.201	0.034	0.079	0.122	0.076	0.044	0.207	0.235	0.196	0.016	0	0.044	0.06	0.094	0.109	0.026	0.093	0.052	0.065	0.088	0.082	0.046
GSM1855180	554	0	0	0.058	0.191	0.04	0.132	0.071	0.092	0.011	0.277	0.188	0.177	0.041	0	0.065	0.032	0.067	0.132	0.02	0.052	0.089	0.083	0.033	0.092	0.109
GSM1855181	534	0	0	0.018	0.161	0.056	0.085	0.068	0.065	0.074	0.284	0.215	0.19	0.04	0	0.06	0.037	0.06	0.095	0.024	0.057	0.126	0.085	0.039	0.095	0.104
GSM1855182	4	0	0.008	0.029	0.107	0.016	0.121	0.055	0.115	0.06	0.254	0.19	0.192	0.036	0	0.079	0.026	0.002	0.1	0.015	0.041	0.127	0.077	0.117	0.052	0.129
GSM1855183	1692	0	0	0.04	0.2	0.081	0.115	0.09	0.092	0.061	0.25	0.194	0.28	0.049	0	0.048	0	0.104	0.087	0.034	0.066	0.126	0.074	0.026	0.063	0.078
GSM1855184	223	1	0	0.018	0.142	0.071	0.135	0.09	0.104	0.029	0.232	0.186	0.259	0.021	0	0.066	0.016	0.072	0.131	0.033	0.06	0.104	0.058	0.103	0.077	0.089
GSM1855185	1085	0	0	0.019	0.163	0.039	0.129	0.104	0.108	0.058	0.221	0.21	0.207	0.033	0	0.086	0	0.087	0.103	0.029	0.079	0.056	0.055	0.109	0.09	0.095
GSM1855187	912	1	0	0.07	0.054	0.075	0.075	0.079	0.042	0.056	0.229	0.291	0.115	0.036	0.024	0.08	0.003	0.089	0.038	0.021	0.021	0.107	0.062	0.052	0.052	0.066
GSM1855188	1357	1	0.015	0.03	0.161	0.025	0.127	0.075	0.095	0.009	0.338	0.216	0.145	0.036	0	0.085	0.059	0.042	0.105	0.003	0.074	0.006	0.055	0.146	0.07	0.106
GSM1855189	844	1	0.017	0.022	0.134	0.05	0.087	0.09	0.085	0.042	0.285	0.231	0.227	0.028	0	0.086	0.04	0.088	0.114	0.027	0.075	0.036	0.068	0.067	0.062	0.04
GSM1855190	520	1	0.013	0.028	0.166	0.043	0.117	0.124	0.098	0.095	0.18	0.183	0.256	0	0	0.051	0.05	0.075	0.112	0.007	0.084	0.025	0.061	0.124	0.101	0.07
GSM1855192	239	1	0	0.024	0.132	0.036	0.089	0.069	0.073	0.047	0.258	0.17	0.194	0.029	0	0.056	0.062	0.08	0.099	0.004	0.086	0.05	0.086	0.136	0.075	0.058
GSM1855193	349	0	0	0.037	0.135	0.011	0.123	0.081	0.102	0.061	0.248	0.231	0.232	0.056	0	0.114	0.058	0.066	0.101	0.012	0.05	0	0.007	0.122	0.066	0.08
GSM1855195	1025	1	0	0.065	0.067	0.018	0.063	0.057	0.063	0.021	0.201	0.238	0.07	0.041	0	0.093	0.042	0.041	0.068	0.033	0.087	0.061	0.062	0.136	0.095	0.056
GSM1855196	1560	1	0.001	0.022	0.143	0.003	0.119	0.066	0.071	0.053	0.237	0.258	0.159	0.039	0	0.12	0.089	0.058	0.084	0.014	0.088	0.034	0.071	0.103	0.082	0.134
GSM1855198	564	1	0	0.031	0.124	0.05	0.116	0.07	0.09	0.062	0.329	0.134	0.173	0.03	0	0.051	0.055	0.116	0.05	0.011	0.084	0.064	0.11	0.086	0.055	0.054
GSM1855199	293	1	0	0.018	0.116	0.026	0.075	0.108	0.066	0.074	0.171	0.245	0.109	0.013	0	0.106	0.017	0.146	0.043	0	0.096	0.073	0.061	0.062	0.074	0.087
GSM1855200	1053	1	0	0.033	0.181	0.078	0.096	0.099	0.072	0.047	0.255	0.193	0.103	0.028	0	0.091	0.062	0.076	0.084	0.023	0.034	0.083	0.019	0.065	0.076	0.142
GSM1855202	627	1	0	0.042	0.122	0.053	0.088	0.104	0.083	0.078	0.342	0.252	0.134	0.025	0	0.06	0.02	0.043	0.064	0.019	0.034	0.075	0.053	0.052	0.048	0.108
GSM1855203	395	0	0	0.01	0.168	0.058	0.125	0.127	0.09	0.037	0.277	0.258	0.177	0.033	0	0.092	0.012	0.105	0.083	0.022	0.066	0.059	0.075	0.03	0.071	0.101
GSM1855204	1007	1	0	0.066	0.136	0.029	0.077	0.048	0.052	0.077	0.302	0.181	0.135	0.051	0	0.098	0.051	0.042	0.097	0.02	0.076	0.056	0.039	0.053	0.059	0.081
GSM1855206	681	1	0	0.028	0.145	0.05	0.087	0.104	0.055	0.089	0.278	0.226	0.117	0.066	0	0.115	0	0.104	0.04	0.048	0.041	0.103	0.036	0.033	0.044	0.108
GSM1855207	1293	0	0	0.036	0.1	0.068	0.092	0.161	0.093	0.094	0.212	0.063	0.136	0.062	0	0.122	0	0.118	0	0.034	0.053	0.032	0.045	0.108	0.029	0.145
GSM1855208	1293	1	0	0.026	0.197	0.05	0.112	0.089	0.109	0.1	0.248	0.155	0.239	0.039	0	0.06	0.015	0.11	0.095	0.039	0.074	0.044	0.074	0.085	0.071	0.04
GSM1855209	968	1	0	0.13	0.117	0.027	0	0	0	0.116	0	0	0.042	0.05	0	0.034	0	0.085	0.002	0.009	0	0.056	0.091	0.051	0.05	0.126
GSM1855210	1843	0	0	0.016	0.18	0.03	0.082	0.094	0.085	0.031	0.305	0.206	0.215	0.031	0	0.071	0.027	0.105	0.07	0.027	0.072	0.089	0.096	0.09	0.068	0.093
GSM1855211	1616	0	0	0.01	0.224	0.069	0.118	0.127	0.09	0.077	0.243	0.242	0.215	0.033	0	0.075	0.002	0.103	0.109	0.015	0.076	0.077	0.017	0.041	0.067	0.07
GSM1855212	1559	0	0.035	0.014	0.15	0.037	0.11	0.097	0.117	0.021	0.233	0.198	0.311	0.056	0	0.049	0.025	0.085	0.1	0.047	0.081	0.093	0.036	0.017	0.064	0.069
GSM1855213	1703	0	0.024	0.057	0.12	0.038	0.108	0.049	0.079	0	0.24	0.227	0.174	0.042	0	0.078	0.059	0.063	0.071	0.009	0.083	0.061	0.033	0.1	0.083	0.109
GSM1855214	1834	0	0.007	0.028	0.185	0.035	0.112	0.055	0.085	0.03	0.24	0.19	0.269	0.043	0	0.064	0.059	0.039	0.103	0.023	0.063	0.143	0.084	0.051	0.067	0.114
GSM1855215	1551	0	0	0.04	0.193	0.04	0.122	0.057	0.114	0.067	0.307	0.192	0.227	0.046	0	0.081	0.045	0.052	0.076	0.042	0.037	0.117	0.092	0.083	0.083	0.066
GSM1855217	1554	0	0.015	0.035	0.165	0.03	0.111	0.043	0.087	0.032	0.261	0.232	0.207	0.057	0	0.042	0.082	0.04	0.139	0.01	0.062	0.035	0.034	0.052	0.088	0.12
GSM1855218	489	1	0.006	0.078	0.145	0.04	0.112	0.05	0.099	0.012	0.268	0.234	0.209	0.038	0	0.07	0.008	0.019	0.127	0.012	0.064	0.087	0.05	0.087	0.077	0.114
GSM1855219	216	1	0	0.022	0.156	0.018	0.112	0.064	0.098	0.052	0.253	0.223	0.188	0.023	0	0.064	0.016	0.062	0.083	0.029	0.065	0.079	0.074	0.094	0.112	0.043
GSM1855220	1510	0	0	0.084	0.224	0.022	0.061	0.124	0.052	0.092	0.161	0.221	0.128	0.023	0	0.068	0.048	0.131	0.006	0.038	0.022	0.075	0.102	0.026	0.059	0.132
GSM1855221	701	0	0	0.021	0.189	0.069	0.111	0.097	0.104	0.032	0.299	0.24	0.257	0.045	0	0.089	0	0.062	0.108	0.033	0.044	0.066	0.056	0.07	0.081	0.133
GSM1855222	1363	0	0	0.008	0.189	0.076	0.103	0.063	0.114	0.06	0.27	0.163	0.299	0.055	0	0.054	0.015	0.094	0.108	0.036	0.041	0.085	0.067	0.04	0.074	0.094
GSM1855223	1135	1	0	0.024	0.14	0.042	0.114	0.071	0.104	0.074	0.298	0.221	0.215	0.037	0	0.078	0.046	0.066	0.108	0.052	0.063	0.129	0.052	0.026	0.063	0.058
GSM1855224	618	1	0.005	0.003	0.143	0.049	0.118	0.114	0.102	0.081	0.199	0.215	0.183	0.036	0	0.065	0.037	0.069	0.098	0.011	0.049	0.11	0.048	0.137	0.065	0.033
GSM1855225	1037	1	0	0.064	0.128	0.048	0.121	0.078	0.113	0.173	0.263	0.04	0.226	0.05	0	0.025	0.013	0.133	0.055	0.054	0.04	0.04	0.068	0.04	0.103	0.035
GSM1855226	1599	0	0	0.043	0.164	0.043	0.084	0.076	0.083	0.066	0.29	0.218	0.235	0.027	0	0.036	0.03	0.061	0.103	0.021	0.073	0.051	0.09	0.065	0.083	0.132
GSM1855228	171	1	0	0.035	0.166	0.012	0.111	0.076	0.079	0.033	0.253	0.218	0.196	0	0	0.1	0	0.065	0.06	0	0.102	0.099	0.132	0.082	0.082	0.145
GSM1855229	2077	0	0.014	0.016	0.165	0.036	0.112	0.077	0.11	0.019	0.256	0.202	0.3	0.06	0	0.05	0.034	0.048	0.152	0.045	0.052	0.132	0.03	0.054	0.053	0.028
GSM1855230	1652	0	0	0.031	0.166	0.066	0.108	0.085	0.099	0.085	0.251	0.148	0.238	0.036	0	0.091	0	0.072	0.1	0.028	0.077	0.048	0.074	0.077	0.115	0.072
GSM1855231	489	1	0	0.031	0.186	0.08	0.096	0.122	0.067	0.069	0.201	0.242	0.156	0.041	0	0.054	0.035	0.065	0.075	0.019	0.026	0.097	0.026	0.053	0.092	0.151
GSM1855232	762	1	0.008	0.026	0.141	0.045	0.096	0.101	0.091	0.09	0.206	0.192	0.261	0.029	0	0.083	0.002	0.11	0.065	0.004	0.093	0.048	0.052	0.125	0.071	0.065
GSM1855234	1693	0	0	0.01	0.175	0.078	0.089	0.085	0.083	0.071	0.236	0.208	0.214	0.018	0	0.069	0.048	0.092	0.086	0.011	0.052	0.099	0.055	0.08	0.104	0.093
GSM1855235	713	1	0.007	0.032	0.12	0.06	0.104	0.045	0.064	0.047	0.24	0.191	0.149	0.043	0	0.047	0.048	0.056	0.085	0.019	0.046	0.069	0.061	0.08	0.09	0.057
GSM1855236	1652	0	0	0.005	0.19	0.08	0.12	0.075	0.109	0.017	0.271	0.2	0.247	0.044	0	0.068	0.019	0.081	0.099	0.042	0.094	0.043	0.065	0.082	0.113	0.028
GSM1855237	181	1	0.001	0.027	0.154	0.043	0.104	0.082	0.067	0.063	0.237	0.244	0.135	0.026	0	0.015	0.048	0.07	0.086	0.016	0.088	0.097	0.08	0.089	0.065	0.073
GSM1855238	1629	1	0	0.03	0.2	0.062	0.065	0.104	0.043	0.086	0.215	0.25	0.171	0.021	0	0.052	0	0.071	0.053	0.042	0.034	0.057	0.048	0.085	0.08	0.114
GSM302996	1326	1	0.033	0.043	0.055	0.061	0	0.065	0.03	0.012	0.011	0.049	0.051	0.031	0	0.058	0.034	0.072	0.014	0.018	0.072	0.08	0.038	0.112	0.065	0.079
GSM302997	3275	0	0.046	0.031	0.03	0.005	0	0.075	0.037	0.025	0.031	0.114	0.06	0.047	0.005	0.069	0.059	0.021	0.024	0.018	0.058	0.072	0.045	0.099	0.039	0.079
GSM302998	1687	1	0.028	0.045	0.012	0.015	0.005	0.058	0.047	0.052	0.048	0.093	0.053	0.069	0	0.039	0.063	0.003	0.034	0.018	0.049	0.065	0.037	0.09	0.082	0.06
GSM302999	3214	0	0.047	0.033	0.036	0.026	0	0.087	0.03	0.018	0.002	0.053	0.053	0.034	0.008	0.042	0.019	0.052	0.033	0.018	0.076	0.063	0.038	0.104	0.074	0.078
GSM303000	1200	1	0.049	0.014	0.01	0.024	0.007	0.048	0.055	0.039	0.041	0.141	0.025	0.028	0	0.013	0.022	0.007	0.025	0.024	0.06	0.114	0.033	0.092	0.063	0.12
GSM303001	223	1	0.018	0.057	0.041	0.011	0	0.075	0.029	0.066	0.036	0.087	0.049	0.045	0.006	0.041	0.028	0.04	0.025	0.027	0.056	0.065	0.038	0.071	0.053	0.097
GSM303002	3245	0	0.024	0.032	0.062	0.02	0.009	0.062	0.02	0.012	0.069	0.105	0.076	0.052	0.009	0.066	0.042	0.053	0.012	0.025	0.063	0.066	0.038	0.101	0.064	0.062
GSM303003	3274	0	0.036	0.045	0.063	0	0.005	0.068	0.032	0.029	0.032	0.1	0.064	0.075	0	0.073	0.041	0.031	0.009	0.016	0.046	0.056	0.035	0.098	0.052	0.097
GSM303004	511	1	0	0.042	0.006	0.055	0.015	0.025	0	0.065	0.105	0.031	0.076	0.066	0.02	0.064	0.065	0.028	0.02	0.052	0.04	0.083	0.048	0.136	0.039	0.048
GSM303005	3245	0	0.009	0.017	0.029	0.054	0.012	0.032	0	0.028	0.089	0.006	0.087	0.045	0.008	0.103	0.064	0.053	0.014	0.031	0.08	0.084	0.049	0.143	0.063	0.037
GSM303006	3295	0	0.015	0.011	0.038	0.016	0.003	0.037	0.007	0.025	0.103	0.075	0.077	0.031	0.056	0.099	0.041	0.072	0.02	0.031	0.059	0.072	0.06	0.139	0.055	0.015
GSM303007	3260	0	0.007	0.048	0.018	0.095	0.001	0.031	0.009	0.1	0.075	0.032	0.086	0.01	0.012	0.053	0.05	0.063	0.026	0.044	0.044	0.073	0.044	0.062	0.105	0.055
GSM303008	1855	1	0.023	0.015	0.046	0.038	0.005	0.06	0.016	0.045	0.054	0.068	0.134	0.013	0.018	0.07	0.046	0.049	0.011	0.029	0.07	0.062	0.054	0.105	0.098	0.042
GSM303009	694	1	0.04	0.052	0.05	0.048	0	0.076	0.023	0.028	0.051	0.039	0.067	0.032	0.003	0.059	0.047	0.089	0.022	0.026	0.059	0.085	0.046	0.091	0.066	0.015
GSM303010	3246	0	0.02	0.026	0.038	0.01	0.009	0.038	0.011	0.008	0.07	0.063	0.069	0.025	0.003	0.091	0.034	0.061	0.006	0.013	0.087	0.03	0.073	0.239	0.066	0.036
GSM303011	3169	0	0.044	0.027	0.066	0.018	0	0.077	0.023	0.043	0.016	0.107	0.071	0.039	0.007	0.034	0.056	0.061	0.039	0.017	0.066	0.031	0.038	0.05	0.058	0.092
GSM303012	3161	0	0.035	0.021	0.032	0.036	0.004	0.058	0.036	0.022	0.029	0.147	0.054	0.038	0	0.048	0.048	0.035	0.035	0.025	0.061	0.092	0.046	0.048	0.019	0.123
GSM303013	1030	1	0.005	0.005	0.039	0.017	0.013	0.029	0.029	0.056	0.092	0.104	0.07	0.049	0	0.101	0.049	0.033	0.022	0.028	0.063	0.06	0.064	0.111	0.074	0.054
GSM303014	2102	1	0.052	0.029	0.054	0.029	0.007	0.081	0.058	0.03	0.048	0.12	0.06	0.03	0	0.012	0	0.058	0.012	0.024	0.075	0.07	0.024	0.092	0.026	0.111
GSM303015	3057	0	0.018	0.056	0.018	0.03	0.006	0.044	0.04	0.037	0.103	0.064	0.036	0.025	0.002	0.073	0.026	0.019	0.027	0.029	0.06	0.072	0.056	0.146	0.053	0.041
GSM303016	3182	0	0.006	0.018	0.056	0.014	0.018	0.024	0.003	0.051	0.083	0.118	0.094	0.044	0.01	0.073	0.037	0.087	0.004	0.03	0.052	0.045	0.058	0.176	0.079	0.019
GSM303017	3009	0	0.03	0.031	0.037	0	0.01	0.049	0.036	0.035	0.075	0.128	0.069	0.022	0	0.08	0.068	0.042	0.029	0.025	0.05	0.081	0.048	0.088	0.031	0.111
GSM303018	3004	0	0.033	0.055	0.012	0.063	0	0.076	0.027	0.051	0.022	0.046	0.064	0.06	0.013	0.064	0.029	0.021	0.022	0.032	0.064	0.047	0.04	0.086	0.026	0.08
GSM303019	3170	0	0.027	0.018	0.058	0.068	0.009	0.08	0.037	0.039	0.025	0.098	0.044	0.065	0	0.046	0.062	0.049	0.036	0.016	0.068	0.057	0.042	0.054	0.058	0.067
GSM303020	2974	0	0.028	0.054	0.029	0.044	0	0.063	0.033	0.096	0.102	0.083	0.038	0.05	0.007	0.072	0.026	0.038	0.018	0.039	0.049	0.049	0.045	0.08	0.048	0.041
GSM303021	2879	0	0.016	0.014	0.022	0.02	0.012	0.028	0.039	0.026	0.084	0.138	0.059	0.049	0.02	0.092	0.064	0.022	0.014	0.035	0.05	0.067	0.06	0.123	0.041	0.07
GSM303022	1271	1	0.043	0.008	0.038	0.038	0.022	0.035	0.032	0.026	0.057	0.052	0.097	0.053	0.002	0.084	0.06	0.043	0.023	0.018	0.065	0.062	0.054	0.126	0.065	0.039
GSM303023	2873	0	0.002	0.017	0.02	0.028	0.012	0.03	0.031	0.074	0.088	0.104	0.041	0.034	0.008	0.102	0.059	0.048	0.027	0.017	0.052	0.064	0.056	0.129	0.07	0.063
GSM303024	2979	0	0.029	0.013	0.051	0.081	0.01	0.064	0.021	0.069	0.083	0.089	0.065	0.036	0	0.066	0.065	0.075	0.026	0.031	0.058	0.068	0.042	0.056	0.081	0.021
GSM303025	2905	0	0.026	0.017	0.081	0.043	0.006	0.06	0.037	0.003	0.062	0.069	0.057	0.035	0	0.042	0.042	0.105	0.023	0.01	0.081	0.066	0.038	0.099	0.035	0.1
GSM303026	2885	1	0.018	0.028	0	0.069	0	0.063	0.033	0.04	0.106	0.082	0.028	0.032	0.006	0.082	0.014	0	0.038	0.025	0.06	0.087	0.062	0.098	0.044	0.072
GSM303027	2701	0	0.039	0.026	0.036	0.061	0.004	0.05	0.021	0.042	0.079	0.068	0.07	0.033	0	0.04	0.046	0.082	0.029	0.025	0.064	0.092	0.047	0.085	0.056	0.044
GSM303028	896	1	0.006	0.023	0.022	0.046	0.018	0.033	0.041	0.029	0.059	0.114	0.05	0.05	0	0.082	0.069	0.02	0.02	0.028	0.056	0.046	0.054	0.092	0.061	0.108
GSM303029	2910	0	0.038	0.022	0.027	0.085	0	0.064	0.033	0.042	0.059	0.052	0.087	0.021	0	0.031	0.047	0.058	0.026	0.024	0.067	0.075	0.038	0.09	0.054	0.06
GSM303030	2813	0	0.034	0.03	0.036	0.033	0	0.069	0.026	0.054	0.039	0.107	0.074	0.056	0	0.072	0.043	0.021	0.014	0.038	0.04	0.059	0.048	0.125	0.056	0.044
GSM303031	2749	0	0.006	0.038	0.027	0.001	0.02	0.025	0.045	0.072	0.094	0.093	0.051	0.064	0	0.094	0.05	0.014	0.003	0.025	0.057	0.084	0.065	0.1	0.043	0.063
GSM303032	2932	0	0.015	0.062	0.018	0.037	0.011	0.057	0.045	0.048	0.088	0.101	0.02	0.073	0.007	0.05	0.023	0.017	0.03	0.025	0.049	0.068	0.042	0.04	0.034	0.09
GSM303033	1389	1	0.019	0.025	0.029	0.023	0.012	0.018	0.027	0.018	0.078	0.089	0.098	0.029	0.016	0.053	0.057	0.048	0.017	0.034	0.069	0.09	0.05	0.086	0.054	0.08
GSM303034	2796	0	0	0.028	0.004	0.066	0.02	0	0.016	0.043	0.122	0.114	0.067	0.026	0.012	0.055	0.037	0.028	0.025	0.029	0.063	0.112	0.049	0.082	0.041	0.086
GSM303035	361	1	0.013	0.032	0.008	0.033	0.007	0.038	0.011	0.035	0.037	0.09	0.055	0.03	0.002	0.018	0.079	0.019	0.034	0.022	0.077	0.082	0.045	0.109	0.063	0.102
GSM303036	397	1	0.018	0.044	0.041	0.057	0.015	0.041	0.041	0.046	0.053	0.122	0.054	0.045	0	0.016	0.048	0.039	0.021	0.031	0.064	0.064	0.043	0.057	0.036	0.108
GSM303037	2506	0	0.001	0.018	0.04	0.07	0.014	0.014	0.006	0.021	0.099	0.055	0.092	0.059	0.016	0.071	0.04	0.062	0	0.043	0.07	0.078	0.052	0.117	0.065	0.044
GSM303038	2426	0	0.041	0.036	0.061	0.051	0	0.058	0.024	0.012	0.042	0.093	0.074	0.023	0	0.027	0.031	0.08	0.022	0.03	0.084	0.064	0.054	0.069	0.064	0.067
GSM303039	2193	1	0.043	0.026	0.056	0.058	0	0.081	0.026	0.023	0.046	0.07	0.082	0.039	0	0.051	0.011	0.094	0.014	0.038	0.067	0.093	0.04	0.082	0.036	0.056
GSM303040	2797	0	0.042	0.017	0.055	0.063	0.001	0.065	0.01	0.061	0.035	0.061	0.083	0.056	0.009	0.065	0.047	0.062	0.029	0.046	0.067	0.036	0.035	0.068	0.068	0.045
GSM303041	2355	0	0.043	0.01	0.039	0.037	0.001	0.061	0.028	0.02	0.056	0.046	0.063	0.042	0.004	0.064	0.046	0.045	0.032	0.016	0.072	0.066	0.059	0.138	0.043	0.062
GSM303042	2729	0	0.029	0.031	0.016	0.044	0.004	0.061	0.028	0.041	0.018	0.09	0.043	0.055	0.014	0.046	0.038	0.015	0.033	0.025	0.07	0.057	0.047	0.119	0.057	0.069
GSM303043	2702	0	0.056	0.019	0.027	0.026	0	0.072	0.028	0.034	0.004	0.078	0.069	0.039	0.019	0.051	0.045	0.023	0.021	0.019	0.057	0.07	0.037	0.118	0.057	0.09
GSM303044	636	1	0.031	0.015	0.069	0.043	0	0.06	0.017	0.037	0.073	0.075	0.093	0.02	0.022	0.05	0.008	0.075	0.01	0.056	0.07	0.078	0.062	0.082	0.065	0.045
GSM303045	828	1	0.028	0.052	0.015	0.024	0.001	0.075	0.031	0.04	0.053	0.024	0.051	0.068	0.01	0.067	0.037	0.021	0.033	0.047	0.051	0.042	0.059	0.068	0.083	0.058
GSM303046	2702	0	0	0.015	0.072	0.048	0.012	0.049	0.016	0.04	0.026	0.097	0.036	0.043	0	0.029	0.061	0.077	0.03	0.027	0.07	0.067	0.049	0.117	0.046	0.068
GSM303047	2456	0	0.022	0.033	0.028	0.017	0	0.066	0.019	0.036	0.037	0.071	0.074	0.015	0	0.071	0.044	0.045	0.033	0.017	0.071	0.074	0.068	0.149	0.081	0.022
GSM303048	784	1	0.03	0.065	0.039	0.033	0.002	0.045	0.025	0.046	0.098	0.074	0.07	0.06	0.017	0.048	0.019	0.026	0.028	0.029	0.04	0.042	0.067	0.127	0.052	0.034
GSM303049	596	1	0.013	0.06	0.01	0.1	0.007	0.047	0.031	0.079	0.04	0.085	0.042	0.055	0.006	0.064	0.024	0.009	0.044	0.026	0.038	0.039	0.057	0.076	0.074	0.055
GSM303050	2520	0	0.021	0.053	0.016	0.058	0.004	0.058	0.031	0.077	0.058	0.051	0.063	0.022	0.011	0.02	0.026	0.022	0.029	0.038	0.05	0.074	0.031	0.099	0.094	0.056
GSM303051	2347	1	0.028	0.048	0.028	0.041	0.005	0.067	0.035	0.042	0.083	0.07	0.049	0.048	0.008	0.061	0.044	0.009	0.029	0.029	0.049	0.088	0.05	0.043	0.065	0.067
GSM303052	1880	1	0.018	0.041	0.036	0.023	0	0.033	0.027	0.051	0.069	0.066	0.083	0.018	0.023	0.058	0.038	0.042	0.015	0.032	0.036	0.097	0.059	0.114	0.082	0.06
GSM303053	2050	1	0.02	0.062	0.043	0.028	0	0.056	0.033	0.059	0.072	0.098	0.088	0.044	0.011	0.061	0.007	0.053	0.015	0.033	0.031	0.06	0.046	0.102	0.064	0.026
GSM303054	2072	0	0.039	0.03	0.026	0.073	0	0.065	0.03	0.05	0.069	0.07	0.06	0.038	0.008	0.043	0.042	0.034	0.022	0.033	0.055	0.072	0.036	0.071	0.071	0.068
GSM303055	440	1	0.044	0.035	0.018	0.045	0.004	0.07	0.049	0.106	0.09	0.048	0.045	0.054	0.038	0.022	0.015	0.015	0.022	0.042	0.056	0.062	0.034	0.047	0.041	0.034
GSM303056	2525	0	0.045	0.032	0.01	0.062	0.001	0.046	0.02	0	0.066	0.043	0.083	0.013	0.007	0.055	0.047	0.048	0.026	0.033	0.062	0.104	0.056	0.13	0.072	0.033
GSM303057	482	1	0.042	0.044	0.021	0.054	0	0.034	0.019	0.04	0.088	0.035	0.07	0.034	0.016	0.063	0.015	0.053	0.017	0.033	0.059	0.092	0.052	0.102	0.073	0.025
GSM303058	1164	1	0.025	0.039	0.041	0.026	0.006	0.027	0.022	0.051	0.072	0.059	0.101	0.036	0.013	0.065	0.014	0.06	0.011	0.039	0.03	0.091	0.057	0.132	0.073	0.037
GSM303059	2533	0	0.03	0.019	0.044	0.084	0	0.048	0.014	0.026	0.096	0.04	0.099	0.01	0	0.059	0.05	0.098	0.017	0.032	0.065	0.082	0.062	0.109	0.07	0.02
GSM303060	2528	0	0.026	0.062	0.045	0.03	0.001	0.036	0.038	0.069	0.065	0.083	0.095	0.024	0.015	0.031	0.041	0.05	0.019	0.02	0.04	0.103	0.05	0.076	0.054	0.037
GSM303061	2353	0	0.016	0.066	0.027	0.024	0	0.064	0.032	0.029	0.047	0.06	0.048	0.032	0	0.08	0.041	0.057	0.032	0.032	0.06	0.055	0.061	0.12	0.064	0.029
GSM303062	2507	0	0.027	0.048	0.011	0.018	0.003	0.064	0.056	0.047	0.074	0.096	0.025	0.055	0.006	0.063	0.039	0.019	0.028	0.027	0.051	0.075	0.036	0.043	0.035	0.102
GSM303063	2519	0	0.011	0.088	0	0.029	0.002	0.042	0.038	0.079	0.066	0.076	0.004	0.05	0.015	0.071	0.001	0.025	0.025	0.024	0.04	0.077	0.046	0.084	0.06	0.06
GSM303064	2521	0	0.039	0.042	0.026	0.014	0	0.065	0.025	0.042	0.045	0.079	0.07	0.062	0.028	0.032	0	0.012	0.029	0.038	0.043	0.079	0.03	0.094	0.106	0.042
GSM303065	1501	1	0.049	0.043	0.044	0.017	0	0.079	0.022	0.027	0.053	0.057	0.039	0.044	0.023	0.031	0.034	0.041	0.035	0.016	0.058	0.082	0.048	0.065	0.057	0.067
GSM303066	2260	0	0.026	0.025	0.015	0.029	0.002	0.053	0.016	0.033	0.122	0.132	0.056	0.024	0.042	0.057	0.021	0.003	0.03	0.025	0.052	0.079	0.05	0.139	0.053	0.042
GSM303067	2339	0	0.008	0.024	0.049	0.073	0.013	0.03	0.032	0.072	0.049	0.128	0.051	0.084	0	0.026	0.033	0.041	0.02	0.04	0.056	0.045	0.055	0.064	0.044	0.063
GSM303068	1229	1	0.019	0.035	0.026	0.028	0.013	0.047	0.019	0.054	0.071	0.101	0.079	0.054	0.002	0.066	0.057	0.02	0.019	0.035	0.062	0.042	0.053	0.106	0.072	0.055
GSM303069	2341	0	0.024	0.034	0.048	0.015	0	0.067	0.036	0.019	0.083	0.07	0.027	0.061	0.014	0.066	0.026	0.046	0.035	0.011	0.055	0.069	0.064	0.05	0.06	0.066
GSM303070	777	1	0.006	0.015	0.035	0.039	0.015	0.037	0.025	0.114	0.116	0.065	0.067	0.075	0	0.026	0.044	0.063	0.017	0.049	0.042	0.042	0.054	0.063	0.067	0.09
GSM303071	1333	1	0.009	0.049	0.033	0.06	0.007	0.033	0.009	0.026	0.097	0.053	0.071	0.057	0.009	0.059	0.039	0.046	0.017	0.013	0.078	0.045	0.052	0.158	0.049	0.04
GSM303072	2348	0	0.012	0.065	0.036	0.06	0.003	0.039	0.016	0.069	0.077	0.035	0.077	0.05	0.007	0.058	0.048	0.05	0.023	0.021	0.051	0.046	0.043	0.119	0.062	0.042
GSM303073	1008	1	0	0.026	0.017	0.024	0.02	0.005	0.021	0.104	0.143	0.062	0.055	0.083	0.037	0.005	0.041	0.031	0.017	0.05	0.031	0.055	0.075	0.059	0.078	0.061
GSM303074	1201	1	0.011	0.062	0.027	0.02	0	0.067	0.035	0.041	0.087	0.043	0.078	0.027	0.013	0.053	0.059	0.037	0.018	0.029	0.067	0.052	0.068	0.06	0.072	0.049
GSM303075	1956	0	0.014	0.018	0.039	0.056	0.006	0.024	0.004	0.01	0.086	0.063	0.104	0.037	0.01	0.088	0.043	0.083	0.02	0.035	0.053	0.097	0.052	0.094	0.064	0.061
GSM303076	749	1	0.064	0.04	0.025	0.029	0	0.079	0.038	0.044	0.083	0.06	0.059	0.044	0.024	0.039	0.046	0.03	0.031	0.036	0.059	0.067	0.056	0.022	0.034	0.042
GSM303077	2335	0	0.04	0.045	0.021	0.029	0	0.07	0.042	0.028	0.073	0.094	0.056	0.038	0	0.033	0.001	0.006	0.027	0.013	0.055	0.109	0.039	0.096	0.075	0.071
GSM303078	860	1	0.032	0.04	0.053	0.023	0	0.049	0.024	0.027	0.039	0.054	0.061	0.021	0.022	0.041	0.026	0.07	0.026	0.029	0.081	0.087	0.03	0.127	0.058	0.035
GSM303079	186	1	0.032	0.018	0.057	0.056	0	0.06	0.01	0.067	0.06	0.03	0.073	0.031	0.008	0.065	0.021	0.105	0.027	0.023	0.077	0.068	0.039	0.084	0.079	0.018
GSM303080	2342	0	0.023	0.024	0.044	0.053	0	0.061	0.02	0.049	0.078	0.064	0.091	0.044	0.013	0.056	0.045	0.059	0.021	0.028	0.062	0.035	0.06	0.083	0.083	0.037
GSM303081	1074	1	0.006	0.036	0.026	0.061	0.008	0.011	0.008	0.062	0.086	0.075	0.087	0.033	0.018	0.045	0.038	0.033	0.028	0.031	0.068	0.091	0.036	0.088	0.051	0.073
GSM303082	867	1	0.024	0.058	0.012	0.016	0.006	0.02	0.049	0.042	0.061	0.073	0.017	0.05	0.028	0.05	0.103	0	0.022	0.03	0.051	0.066	0.05	0.086	0.074	0.054
GSM303083	304	1	0.005	0.046	0.033	0.035	0.004	0.048	0.021	0.11	0.125	0.089	0.07	0.05	0	0.037	0.04	0.052	0.023	0.026	0.058	0.053	0.077	0.05	0.067	0.046
GSM303084	906	1	0	0.033	0.031	0.107	0.006	0.026	0.031	0.089	0.211	0.07	0.08	0.013	0.025	0.04	0.04	0.057	0.011	0.056	0.063	0.025	0.072	0.052	0.064	0.011
GSM303085	477	1	0.018	0.04	0.039	0.031	0.001	0.043	0.016	0.034	0.071	0.088	0.075	0.03	0.021	0.071	0.04	0.052	0.021	0.026	0.058	0.061	0.056	0.16	0.075	0.009
GSM370913	3109.8	0	0	0.149	0.038	0.022	0.048	0.008	0.034	0.131	0.088	0.134	0.012	0.114	0.011	0.063	0.07	0.055	0.02	0.087	0.031	0.006	0.02	0	0.034	0.129
GSM370917	3003.95	0	0.028	0.086	0.045	0.143	0.05	0.002	0.022	0.077	0.124	0.078	0.06	0.074	0	0.106	0.101	0.064	0.066	0.076	0.029	0.074	0	0.056	0.049	0.04
GSM370920	10.95	1	0.016	0.078	0.077	0.072	0.037	0.012	0.029	0.082	0.085	0.084	0.054	0.023	0	0.098	0.082	0.067	0.036	0.062	0.093	0.046	0.036	0.103	0.037	0.045
GSM370921	3139	0	0.006	0.087	0.038	0.02	0	0.007	0.027	0.122	0.154	0.078	0.033	0.028	0.053	0.098	0.081	0.087	0.008	0.061	0.064	0.036	0.063	0.041	0.051	0.066
GSM370928	580.35	1	0.018	0.08	0.034	0.108	0.035	0	0.023	0.059	0.12	0.087	0.056	0.056	0	0.112	0.089	0.053	0.046	0.062	0.077	0.049	0.03	0.106	0.053	0.02
GSM370931	2222.85	1	0	0.097	0.07	0.099	0.037	0	0.031	0.084	0.158	0.113	0	0.047	0	0.089	0.095	0.041	0.044	0.071	0.058	0.053	0.014	0.085	0.05	0.056
GSM370933	69.35	1	0.013	0.115	0.055	0.069	0.052	0.007	0.027	0.07	0.121	0.106	0.038	0.072	0	0.095	0.073	0.047	0.061	0.061	0.04	0.078	0.02	0.067	0.043	0.054
GSM370934	2529.45	0	0.001	0.112	0.019	0.062	0.057	0.004	0.034	0.104	0.149	0.125	0.005	0.076	0.008	0.088	0.11	0.024	0.009	0.068	0.047	0.056	0.035	0.084	0.047	0.062
GSM370935	2814.15	0	0	0.085	0.047	0.097	0.023	0.002	0.015	0.095	0.114	0.096	0.031	0.034	0	0.097	0.084	0.065	0.028	0.08	0.08	0.057	0.045	0.095	0.036	0.052
GSM370939	328.5	1	0	0.082	0.019	0.108	0.039	0	0.01	0.087	0.073	0.123	0.017	0.071	0.009	0.128	0.098	0.046	0.06	0.033	0.083	0.037	0.029	0.1	0.029	0.044
GSM370941	1365.1	1	0.002	0.087	0.053	0.095	0.006	0.003	0.01	0.093	0.137	0.115	0.036	0.05	0.002	0.127	0.085	0.048	0.009	0.058	0.068	0.064	0.061	0.11	0.024	0.058
GSM370944	2628	0	0.022	0.108	0.063	0.092	0.039	0.007	0.024	0.094	0.124	0.093	0.053	0.072	0	0.08	0.093	0.061	0.023	0.062	0.059	0.041	0.021	0.094	0.039	0.061
GSM370951	2142.55	0	0.005	0.131	0.075	0.004	0.017	0.009	0.023	0.089	0.108	0.133	0.03	0.045	0	0.091	0.079	0.044	0.027	0.068	0.067	0.099	0.038	0.098	0.033	0.051
GSM370956	1978.3	0	0.002	0.129	0.063	0.074	0.039	0	0.021	0.103	0.095	0.095	0.032	0.06	0	0.076	0.101	0.034	0.071	0.049	0.07	0.062	0.033	0.051	0.037	0.081
GSM370958	1835.95	0	0.016	0.078	0.088	0.097	0.037	0.039	0.034	0.027	0.124	0.088	0.127	0.076	0	0.092	0	0.062	0.058	0.073	0.017	0.133	0.011	0.036	0.013	0.061
GSM370962	832.2	1	0	0.148	0.062	0.027	0.03	0.011	0.041	0.059	0.083	0.137	0.043	0.06	0	0.089	0.093	0.014	0.074	0.046	0.02	0.112	0.032	0.041	0.047	0.085
GSM370976	678.9	1	0	0.192	0.069	0.036	0.05	0.014	0.055	0.015	0.074	0.173	0.059	0.039	0	0.067	0.057	0.009	0.062	0.044	0.026	0.102	0.057	0.036	0.027	0.11
GSM370979	1029.3	1	0.002	0.157	0.021	0.068	0.03	0.019	0.026	0.088	0.025	0.164	0.04	0.056	0	0.109	0.072	0	0.05	0.046	0.043	0.098	0.011	0.081	0.048	0.054
GSM370984	547.5	1	0	0.184	0.1	0	0.056	0	0.118	0.035	0.105	0.03	0.105	0	0	0	0.003	0.05	0.033	0	0.037	0.068	0.139	0	0.037	0.169
GSM370985	1627.9	0	0.031	0.072	0.046	0.066	0.03	0.009	0.019	0.079	0.091	0.101	0.057	0.085	0	0.063	0.092	0.056	0.041	0.062	0.084	0.028	0.03	0.098	0.05	0.061
GSM370986	1441.75	0	0.028	0.086	0.041	0.048	0.022	0.016	0.03	0	0.101	0.121	0.032	0.077	0	0.125	0.106	0.011	0.051	0.076	0.074	0.077	0.053	0.079	0.037	0.027
GSM370987	1281.15	0	0.014	0.117	0.069	0.046	0.026	0.016	0.025	0.059	0.083	0.114	0.086	0.047	0	0.067	0.072	0.063	0.075	0.088	0.056	0.077	0.018	0.058	0.04	0.053
GSM370992	1784.85	0	0	0.08	0.058	0.078	0.016	0.013	0.017	0.046	0.146	0.103	0.069	0.034	0	0.096	0.12	0.05	0.037	0.074	0.054	0.112	0.035	0.068	0.052	0.052
GSM370997	1737.4	1	0.02	0.09	0.049	0.048	0.017	0.016	0.018	0.098	0.037	0.122	0.086	0.026	0.013	0.106	0.102	0.06	0.054	0.062	0.091	0.047	0.022	0.076	0.029	0.078
GSM370999	2460.1	0	0.04	0.028	0.007	0.082	0.037	0.006	0.019	0.062	0.146	0.102	0.027	0.098	0.041	0.13	0.078	0.041	0.023	0.072	0.065	0.036	0.017	0.121	0.013	0.064
GSM371000	1963.7	0	0	0.074	0.04	0.088	0.024	0.009	0.031	0.078	0.128	0.118	0.032	0.07	0	0.076	0.094	0.037	0.024	0.053	0.066	0.099	0.032	0.115	0.034	0.051
GSM371001	744.6	1	0.035	0.055	0.027	0.071	0.039	0.008	0.029	0.146	0.138	0.092	0	0.112	0.026	0.116	0.11	0.004	0.066	0.065	0.039	0.016	0.012	0.064	0.018	0.076
GSM371002	2200.95	1	0.066	0.036	0.028	0.118	0.021	0.005	0.026	0.057	0.15	0.102	0.071	0.109	0.007	0.121	0.086	0.035	0.057	0.085	0.034	0.042	0.03	0.069	0.011	0.035
GSM475679	3810	0	0.038	0.064	0.098	0.088	0.039	0.071	0.025	0.081	0.185	0.182	0.083	0.049	0	0.038	0.049	0.072	0.134	0.043	0.026	0.095	0.04	0.084	0.077	0.066
GSM475681	377.1	1	0.004	0.038	0.082	0.125	0.043	0.043	0.041	0.025	0.13	0.059	0.14	0.012	0	0.053	0.02	0.144	0.124	0.053	0.072	0.133	0.089	0.107	0.099	0.071
GSM475683	20.1	1	0	0.046	0.055	0.041	0.039	0.025	0.015	0.093	0.152	0.072	0.087	0.024	0	0.096	0.041	0.091	0.065	0.042	0.076	0.054	0.1	0.213	0.129	0.098
GSM475685	2967.9	0	0.001	0.045	0.06	0.077	0.053	0.025	0.028	0.07	0.154	0.122	0.185	0.014	0	0.059	0.051	0.123	0.101	0.053	0.046	0.124	0.094	0.132	0.106	0.034
GSM475687	2631	1	0.008	0.076	0.048	0.047	0.019	0.07	0.016	0.076	0.144	0.158	0.116	0.068	0	0.071	0.026	0.107	0.115	0.033	0.036	0.074	0.07	0.107	0.089	0.091
GSM475689	309.9	1	0.035	0.09	0.138	0.007	0	0.121	0.048	0.122	0.093	0.183	0.068	0.025	0	0	0.01	0.133	0.108	0.068	0.02	0.1	0.101	0.069	0.089	0.043
GSM475691	146.1	1	0.011	0.08	0.052	0.064	0.038	0.12	0.011	0.124	0.127	0.215	0.091	0.019	0	0.085	0.113	0.059	0.082	0.05	0.052	0.052	0.067	0.137	0.097	0.04
GSM475692	611.1	1	0.014	0.038	0.069	0.122	0.065	0.038	0.03	0.069	0.178	0.049	0.158	0.037	0.008	0.001	0.027	0.097	0.053	0.074	0.069	0.066	0.098	0.151	0.074	0.036
GSM475696	1994.1	1	0.005	0.055	0.046	0.17	0.046	0.037	0.041	0.063	0.124	0.056	0.209	0.011	0	0.04	0.027	0.154	0.082	0.023	0.078	0.16	0.105	0.101	0.076	0.031
GSM475698	3324	0	0	0.065	0.041	0.09	0.08	0.018	0.011	0.119	0.131	0.209	0.068	0.058	0	0.065	0.046	0.083	0.107	0.025	0.042	0.089	0.058	0.13	0.1	0.062
GSM475700	677.1	1	0	0.054	0.079	0.093	0.058	0	0.012	0.101	0.132	0.143	0.134	0.032	0	0.046	0.045	0.09	0.057	0.012	0.072	0.069	0.108	0.17	0.088	0.102
GSM475701	3111	0	0.005	0.077	0.054	0.098	0.034	0.074	0.006	0.119	0.091	0.163	0.116	0.026	0	0.078	0.076	0.135	0.102	0.04	0.063	0.065	0.058	0.076	0.088	0.089
GSM475703	3744.9	0	0	0.066	0.104	0.064	0.037	0.08	0.022	0.088	0.143	0.183	0.063	0.014	0	0.087	0.066	0.099	0.063	0.026	0.037	0.079	0.092	0.073	0.102	0.146
GSM475706	639	1	0.003	0.038	0.049	0	0.039	0.02	0.022	0.018	0.152	0.076	0.092	0.019	0	0.082	0.053	0.145	0.017	0.07	0.042	0.072	0.14	0.211	0.083	0.179
GSM475708	26.1	1	0.018	0.039	0.051	0.15	0.032	0.084	0.012	0.061	0.12	0.091	0.186	0	0	0.048	0.041	0.103	0.131	0.036	0.066	0.141	0.077	0.11	0.09	0.091
GSM475709	248.1	1	0.021	0.061	0	0.027	0.018	0.011	0	0.074	0.062	0.208	0.018	0.07	0.027	0.066	0.042	0.09	0.071	0.068	0.058	0.08	0.062	0.114	0.066	0.1
GSM475710	3504.9	0	0.004	0.062	0.08	0.078	0.027	0.033	0.001	0.057	0.125	0.079	0.111	0.022	0	0.057	0.086	0.13	0.102	0.045	0.073	0.067	0.069	0.161	0.109	0.059
GSM475712	519	1	0.018	0.054	0.038	0.049	0.063	0.055	0.02	0.174	0.185	0.119	0.034	0.037	0	0.104	0.09	0.084	0.06	0.055	0.047	0.093	0.043	0.125	0.117	0.13
GSM475715	2396.1	1	0	0.018	0.06	0.165	0.043	0.085	0.039	0.102	0.126	0.058	0.173	0.004	0	0.063	0.054	0.163	0.053	0.039	0.067	0.098	0.075	0.141	0.072	0.064
GSM475747	501	1	0.011	0.051	0.045	0.086	0.062	0.029	0.044	0.046	0.126	0.094	0.121	0.027	0	0.078	0.069	0.095	0.121	0.034	0.067	0.064	0.094	0.168	0.109	0.022
GSM475761	725.1	1	0.016	0.05	0.054	0.138	0.035	0.069	0.023	0.038	0.129	0.159	0.139	0.045	0	0.049	0.043	0.129	0.088	0.029	0.053	0.106	0.055	0.122	0.088	0.052
GSM475765	1401	1	0.032	0.07	0.022	0.107	0.045	0.026	0.019	0.101	0.117	0.055	0.099	0.047	0.009	0.011	0.062	0.127	0.053	0.059	0.05	0.107	0.077	0.121	0.054	0.01
GSM475768	75.9	1	0	0.029	0.076	0.124	0.068	0.015	0.019	0.054	0.154	0.065	0.124	0.029	0	0.036	0.002	0.161	0.087	0.037	0.088	0.077	0.079	0.14	0.08	0.115
GSM475770	1916.1	0	0.003	0.088	0.063	0.122	0.026	0.122	0.023	0.071	0.096	0.217	0.04	0.054	0.007	0.078	0.02	0.056	0.071	0.044	0.022	0.087	0.058	0.141	0.056	0.091
GSM475772	839.1	0	0	0.044	0.061	0.12	0.044	0.074	0.006	0.078	0.134	0.113	0.148	0.017	0	0.036	0.028	0.144	0.111	0.036	0.059	0.119	0.076	0.133	0.096	0.064
GSM475773	2691.9	0	0	0.091	0.095	0.066	0.026	0.048	0.013	0.113	0.108	0.071	0.09	0.012	0	0.057	0	0.111	0.058	0.039	0.062	0.101	0.108	0.174	0.084	0.05
GSM475779	3324	0	0	0.063	0.056	0.071	0.051	0.046	0.008	0.12	0.122	0.201	0.108	0.041	0	0.084	0	0.117	0.077	0.041	0.089	0.086	0.083	0.129	0.083	0.053
GSM475780	615.9	1	0	0.047	0.056	0.013	0.007	0.051	0.014	0.048	0.098	0.106	0.121	0.024	0	0.078	0.043	0.117	0.033	0.075	0.058	0.064	0.157	0.154	0.099	0.156
GSM475784	2036.1	0	0	0	0.043	0.13	0.03	0.093	0.028	0.042	0.167	0.098	0.212	0.031	0	0.046	0	0.184	0.104	0.054	0.086	0.104	0.073	0.091	0.076	0.049
GSM475787	627.9	0	0	0.07	0.036	0.076	0.031	0.057	0.019	0.097	0.156	0.073	0.147	0.023	0.01	0	0.017	0.144	0.108	0.071	0.035	0.128	0.07	0.073	0.081	0.152
GSM475788	693.9	0	0.062	0.085	0.013	0.064	0	0.018	0.016	0.025	0	0.154	0	0.075	0.025	0.055	0.103	0.056	0.076	0.072	0.004	0.085	0.07	0.028	0.075	0.095
GSM475792	611.1	1	0.012	0.048	0.035	0.079	0.055	0.041	0.03	0.072	0.159	0.082	0.137	0.044	0.009	0.057	0.03	0.098	0.051	0.078	0.069	0.092	0.084	0.187	0.065	0.009
GSM475794	165.9	1	0.002	0.078	0.072	0.126	0.052	0.006	0.022	0.114	0.134	0.069	0.152	0.037	0	0.027	0.044	0.134	0.108	0.021	0.044	0.1	0.072	0.113	0.09	0.076
GSM475795	411.9	1	0.022	0.034	0.082	0.152	0.026	0.03	0.02	0.035	0.13	0.07	0.189	0.034	0	0.025	0.04	0.131	0.122	0.023	0.043	0.147	0.085	0.12	0.092	0.072
GSM475796	3729	0	0	0.046	0.033	0.047	0.074	0.011	0.021	0.122	0.107	0.114	0.038	0.013	0	0.07	0.058	0.085	0.098	0.027	0.073	0.066	0.087	0.216	0.134	0.118
GSM475797	2670.9	0	0	0.068	0.098	0.1	0.04	0.058	0.033	0.122	0.18	0.153	0.084	0.012	0	0.053	0.066	0.065	0.105	0.026	0.039	0.083	0.069	0.145	0.09	0.096
GSM475799	2358.9	0	0.028	0.081	0.037	0.114	0.01	0.087	0	0.051	0.129	0.174	0.064	0.041	0.003	0.08	0.025	0.083	0.091	0.051	0.02	0.07	0.069	0.134	0.096	0.103
GSM475803	1821.9	1	0	0.047	0.064	0.105	0.037	0.083	0	0.057	0.131	0.129	0.113	0	0	0.045	0.084	0.163	0.088	0.075	0.074	0.069	0.086	0.142	0.089	0.067
GSM475808	75	1	0.026	0.091	0.029	0.055	0.05	0	0	0.109	0.15	0.096	0.003	0.055	0.02	0.099	0.088	0.108	0.079	0.053	0.041	0.092	0.066	0.084	0.094	0.103
GSM475810	213.9	1	0.009	0.062	0.039	0.075	0.027	0.066	0.034	0.001	0.125	0.195	0.103	0.043	0	0.08	0.098	0.087	0.12	0.046	0.043	0.068	0.078	0.151	0.098	0.059
GSM663284	1309.9	1	0	0.171	0.127	0.081	0.03	0.08	0.036	0.067	0.189	0.09	0.073	0.017	0.007	0	0.028	0.092	0.097	0.023	0.095	0.168	0.044	0.065	0.06	0.1
GSM663285	539.138	1	0	0.142	0.106	0.063	0.033	0.038	0.064	0.063	0.139	0.1	0.077	0.013	0	0.022	0.006	0.064	0.123	0.007	0.151	0.095	0.028	0.229	0.075	0.073
GSM663286	159.671	0	0	0.189	0.122	0.045	0.037	0.06	0.047	0.079	0.221	0.141	0.058	0.014	0	0.007	0.003	0.022	0.097	0.015	0.112	0.176	0.019	0.15	0.051	0.121
GSM663287	377.495	1	0	0.139	0.114	0.01	0.03	0.063	0.051	0.119	0.217	0.148	0.066	0.043	0	0.013	0.028	0.056	0.124	0.004	0.14	0.098	0.004	0.16	0.068	0.117
GSM663288	222.752	1	0	0.174	0.146	0.024	0.011	0.038	0.02	0.109	0.151	0.126	0.065	0.031	0	0	0.038	0.055	0.064	0.021	0.144	0.152	0.013	0.202	0.059	0.064
GSM663289	415.934	1	0.017	0.157	0.115	0.043	0.046	0.035	0.029	0.072	0.062	0.092	0.026	0.03	0	0.052	0.075	0.031	0.121	0	0.118	0.092	0.035	0.212	0.06	0.12
GSM663290	535.195	0	0	0.19	0.151	0.041	0.021	0.059	0.003	0.088	0.155	0.111	0.08	0.012	0	0.048	0.046	0.032	0.107	0.015	0.106	0.142	0.029	0.103	0.074	0.157
GSM663291	2343.82	0	0.027	0.107	0.119	0.012	0.025	0.038	0.075	0.087	0.124	0.13	0.08	0.027	0	0.037	0.083	0.082	0.114	0.028	0.125	0.113	0.041	0.079	0.068	0.109
GSM663292	1491.25	1	0	0.096	0.115	0.011	0.03	0.026	0.06	0.053	0.134	0.134	0.05	0.037	0	0.032	0.089	0.053	0.092	0	0.115	0.111	0.061	0.185	0.08	0.205
GSM663293	1470.55	1	0	0.13	0.063	0.012	0.031	0.044	0.043	0.095	0.128	0.135	0.022	0.037	0.028	0.07	0.05	0.005	0.07	0.016	0.115	0.098	0.05	0.234	0.059	0.09
GSM663294	106.448	0	0.04	0.096	0.144	0.068	0.035	0.054	0.055	0.053	0.16	0.139	0.069	0.038	0	0.02	0.041	0.101	0.108	0.028	0.081	0.19	0.003	0.085	0.059	0.129
GSM663295	1799.75	0	0	0.119	0.142	0.019	0.024	0.048	0.058	0.071	0.179	0.112	0.054	0.028	0.001	0.019	0.087	0.05	0.119	0.024	0.11	0.133	0.015	0.156	0.066	0.136
GSM663296	1207.39	1	0	0.179	0.114	0.058	0.021	0.042	0.029	0.085	0.244	0.117	0.053	0.04	0.006	0.039	0.01	0.007	0.108	0.004	0.09	0.119	0.061	0.111	0.065	0.147
GSM663297	116.304	0	0	0.16	0.147	0.084	0.022	0.054	0	0.129	0.133	0.137	0.07	0.029	0	0.002	0.059	0.069	0.107	0	0.155	0.085	0.022	0.165	0.071	0.057
GSM663298	690.924	0	0	0.156	0.126	0.055	0.028	0.037	0.045	0.077	0.212	0.109	0.078	0.03	0	0.026	0.053	0.05	0.137	0.012	0.117	0.121	0.028	0.138	0.068	0.068
GSM663299	606.16	0	0	0.151	0.134	0.006	0.015	0.065	0.033	0.054	0.181	0.098	0.058	0.011	0	0.008	0.09	0.034	0.105	0.002	0.113	0.134	0.099	0.115	0.079	0.158
GSM663300	816.099	1	0	0.17	0.119	0.042	0.023	0.044	0.016	0.059	0.174	0.128	0.079	0.013	0	0.041	0.068	0.045	0.079	0.004	0.144	0.09	0.046	0.177	0.087	0.147
GSM663301	327.228	1	0.006	0.157	0.138	0.093	0.036	0.051	0.045	0.058	0.14	0.105	0.082	0.003	0	0	0.036	0.113	0.093	0.006	0.128	0.149	0.029	0.125	0.065	0.063
GSM663302	268.09	1	0	0.174	0.134	0.043	0.039	0.043	0.032	0.099	0.172	0.128	0.051	0.034	0	0.037	0.063	0.036	0.097	0.009	0.112	0.092	0.039	0.153	0.047	0.137
GSM663303	781.602	1	0	0.146	0.125	0.065	0.033	0.038	0.046	0.078	0.152	0.135	0.083	0.029	0.007	0.05	0.075	0.079	0.072	0.009	0.126	0.065	0.035	0.116	0.085	0.128
GSM663304	59.1376	1	0	0.192	0.11	0.037	0.012	0.039	0.011	0.114	0.142	0.162	0.042	0.021	0.023	0.011	0.054	0.063	0.085	0.008	0.093	0.092	0.045	0.1	0.067	0.121
GSM663305	421.848	1	0.016	0.131	0.132	0.027	0.01	0.032	0.047	0.071	0.146	0.062	0.01	0.047	0.071	0.055	0.071	0.041	0.063	0.021	0.064	0.049	0.103	0.139	0.063	0.11
GSM663306	4681.72	0	0.008	0.143	0.143	0.041	0.03	0.019	0.043	0.075	0.179	0.135	0.044	0.052	0.014	0.082	0.076	0.064	0.085	0.028	0.108	0.038	0.033	0.115	0.068	0.099
GSM663307	1197.54	1	0	0.086	0.115	0.019	0.021	0.039	0.048	0.047	0.127	0.054	0.049	0.044	0.01	0.054	0.081	0.072	0.101	0.017	0.131	0.089	0.055	0.241	0.081	0.077
GSM663308	1157.13	1	0.009	0.081	0.127	0.098	0.043	0.051	0.075	0.078	0.131	0.045	0.046	0.066	0	0.019	0.079	0.131	0.098	0.025	0.113	0.076	0.022	0.154	0.067	0.048
GSM663309	348.912	1	0	0.11	0.143	0.067	0.033	0.027	0.042	0.097	0.136	0.065	0.045	0.014	0.018	0.035	0.092	0.085	0.084	0.04	0.092	0.129	0.065	0.105	0.065	0.114
GSM663310	4207.64	0	0.002	0.077	0.133	0.07	0.037	0.028	0.061	0.058	0.192	0.044	0.057	0.037	0.012	0.081	0.059	0.081	0.081	0.028	0.103	0.178	0.034	0.139	0.075	0.083
GSM663311	2800.16	1	0	0.101	0.139	0.038	0.041	0.026	0.095	0.029	0.167	0.086	0.066	0.02	0	0.009	0.07	0.079	0.106	0.024	0.085	0.187	0.027	0.127	0.073	0.169
GSM663312	1222.18	1	0.035	0.055	0.147	0.093	0.022	0.045	0.071	0.009	0.125	0.033	0.085	0.053	0	0	0.077	0.09	0.112	0.041	0.102	0.157	0.035	0.148	0.063	0.081
GSM663313	436.632	1	0	0.141	0.133	0.057	0.017	0.033	0.032	0.018	0.161	0.121	0.061	0.041	0.026	0.034	0.087	0.027	0.085	0.024	0.114	0.101	0.043	0.155	0.063	0.101
GSM663314	1321.72	1	0.007	0.131	0.143	0.037	0.037	0.052	0.041	0.064	0.147	0.074	0.037	0.055	0.068	0.015	0.066	0.039	0.111	0.018	0.069	0.09	0.035	0.089	0.077	0.131
GSM663315	515.483	1	0	0.109	0.094	0.063	0.037	0.024	0.04	0.082	0.135	0.079	0.032	0.045	0.039	0.08	0.079	0.021	0.12	0.016	0.095	0.09	0.042	0.153	0.083	0.127
GSM663316	2553.76	1	0	0.076	0.109	0.058	0.037	0.032	0.061	0.079	0.162	0.077	0.053	0.022	0.016	0.051	0.059	0.046	0.103	0.029	0.104	0.103	0.064	0.173	0.066	0.179
GSM663317	479.014	1	0.02	0.054	0.117	0.053	0.039	0.033	0.068	0.061	0.075	0.045	0.061	0.052	0.032	0	0.092	0.109	0.104	0.035	0.109	0.169	0.033	0.162	0.071	0.022
GSM663318	2581.36	1	0	0.166	0.115	0.094	0.037	0	0.047	0.085	0.198	0.113	0.017	0.071	0.039	0	0.055	0.045	0.038	0.034	0.065	0.077	0.064	0.063	0.059	0.076
GSM663319	2101.36	1	0	0.063	0.089	0.077	0.018	0.04	0.044	0.079	0.152	0.079	0.076	0.039	0.016	0.05	0.035	0.103	0.119	0.015	0.12	0.133	0.014	0.151	0.085	0.149
GSM663320	218.809	1	0	0.12	0.154	0.046	0.029	0.042	0.064	0.052	0.096	0.111	0.074	0.035	0.017	0.036	0.047	0.091	0.076	0.009	0.105	0.127	0.03	0.122	0.074	0.153
GSM663321	630.801	1	0.013	0.052	0.093	0.106	0.032	0.029	0.076	0.097	0.077	0.084	0.062	0.069	0	0.016	0.051	0.099	0.125	0.035	0.109	0.214	0	0.137	0.044	0.07
GSM663322	811.17	1	0.003	0.102	0.106	0.023	0.024	0.045	0.061	0.033	0.14	0.123	0.076	0.058	0.025	0.067	0.026	0.108	0.098	0.04	0.119	0.13	0.03	0.156	0.069	0.045
GSM663323	989.569	0	0.02	0.078	0.107	0.044	0.025	0.037	0.074	0.025	0.096	0.089	0.073	0.047	0.014	0.053	0.045	0.101	0.123	0.034	0.122	0.121	0.028	0.173	0.066	0.075
GSM663324	3064.31	0	0.02	0.121	0.133	0.069	0.028	0.05	0.048	0.041	0.145	0.126	0.097	0.026	0.014	0.044	0.035	0.065	0.125	0.024	0.092	0.167	0.02	0.133	0.057	0.059
GSM663325	1958.44	0	0.01	0.076	0.11	0.095	0.024	0.045	0.066	0.043	0.128	0.072	0.086	0.056	0	0.033	0.054	0.084	0.141	0.046	0.084	0.204	0.018	0.097	0.061	0.096
GSM663326	1003.37	1	0	0.08	0.101	0.03	0.017	0.048	0.06	0.08	0.142	0.094	0.055	0.032	0	0.059	0.02	0.047	0.104	0.027	0.104	0.161	0.025	0.217	0.072	0.149
GSM663327	897.906	0	0.007	0.086	0.125	0.017	0.021	0.078	0.023	0.098	0.127	0.066	0.071	0.062	0.047	0.027	0.036	0.103	0.06	0.025	0.106	0.081	0.056	0.097	0.063	0.179
GSM663328	470.144	0	0.037	0.067	0.097	0.051	0.025	0.058	0.026	0.057	0.078	0.042	0.063	0.054	0.036	0.052	0.044	0.079	0.087	0.042	0.147	0.146	0.058	0.152	0.048	0.077
GSM663329	766.817	0	0	0.157	0.112	0.062	0.002	0.069	0.018	0.092	0.155	0.163	0.036	0.054	0.073	0.066	0.045	0.017	0.082	0.026	0.071	0.093	0.072	0.068	0.044	0.066
GSM663330	42.3819	0	0.046	0.136	0.13	0.079	0.001	0.052	0.01	0.046	0.093	0.111	0.05	0.048	0.044	0.046	0.075	0.01	0.071	0.02	0.119	0.121	0.067	0.112	0.071	0.072
GSM663331	464.23	0	0.059	0.085	0.104	0.045	0.006	0.033	0.008	0.046	0.069	0.126	0.089	0.046	0.047	0.046	0.094	0.04	0.104	0.005	0.129	0.149	0.062	0.08	0.061	0.121
GSM663332	395.236	1	0.016	0.135	0.139	0.03	0.012	0.035	0	0.064	0.106	0.079	0.063	0.036	0.031	0.096	0.054	0.029	0.095	0.007	0.115	0.111	0.051	0.152	0.071	0.15
GSM663333	820.041	0	0.03	0.062	0.139	0.075	0.019	0.054	0.069	0.031	0.06	0.074	0.058	0.031	0	0.024	0.049	0.117	0.102	0.037	0.154	0.154	0.049	0.147	0.066	0.025
GSM663334	78.8501	0	0.057	0.051	0.034	0.077	0	0.04	0.047	0.048	0.144	0.071	0.02	0.074	0.07	0.003	0.036	0.052	0.075	0.009	0.091	0.055	0.106	0.144	0.087	0.112
GSM663335	1255.69	1	0	0.143	0.103	0.04	0.041	0.064	0.039	0.12	0.148	0.025	0.039	0.058	0.086	0.013	0.034	0.066	0.005	0.048	0.091	0.076	0.054	0.093	0.078	0.126
GSM663336	1124.6	1	0.022	0.061	0.125	0.077	0.035	0.058	0.027	0.021	0.108	0.054	0.061	0.06	0.039	0.014	0.086	0.099	0.089	0.015	0.148	0.123	0.012	0.192	0.075	0.061
GSM663337	2236.39	1	0	0.082	0.119	0.052	0.038	0.041	0.001	0.039	0.132	0.181	0.041	0.048	0.029	0.068	0.049	0.05	0.096	0	0.136	0.108	0.057	0.199	0.078	0.102
GSM663338	1850.02	1	0.001	0.078	0.143	0.043	0.043	0.056	0.033	0.028	0.137	0.162	0.06	0.03	0.027	0.036	0.048	0.082	0.101	0.018	0.132	0.132	0.045	0.142	0.08	0.093
GSM663339	1057.58	1	0	0.1	0.109	0.019	0.027	0.047	0.022	0.098	0.155	0.084	0.049	0.067	0.06	0.007	0.031	0.077	0.052	0.017	0.123	0.095	0.048	0.216	0.057	0.057
GSM663340	1427.19	1	0.056	0.112	0.115	0.033	0.017	0.076	0.021	0.07	0.099	0.127	0.026	0.01	0.028	0.035	0.067	0.027	0.082	0	0.164	0.057	0.062	0.182	0.076	0.081
GSM663341	1848.05	1	0.05	0.103	0.075	0.076	0	0.057	0.058	0.093	0.13	0.038	0.013	0.065	0.063	0.016	0.057	0.017	0.018	0.045	0.086	0.081	0.071	0.046	0.043	0.132
GSM663342	2995.32	0	0.013	0.05	0.107	0.057	0.022	0.046	0.027	0.026	0.132	0.069	0.07	0.045	0.023	0.036	0.062	0.061	0.127	0.026	0.144	0.141	0.036	0.185	0.061	0.14
GSM663343	12.8131	1	0.048	0.136	0.081	0.073	0.018	0.075	0.085	0.119	0.099	0.084	0.022	0.064	0.055	0.033	0.061	0.034	0.042	0.022	0.05	0.05	0.107	0.017	0.032	0.073
GSM663344	1248.79	1	0	0.128	0.092	0.046	0.01	0.057	0.025	0.081	0.127	0.127	0	0.037	0.055	0.033	0.089	0.055	0.117	0.019	0.107	0.062	0.035	0.106	0.054	0.095
GSM663345	143.901	1	0.024	0.147	0.176	0.033	0.034	0.091	0.014	0.099	0.163	0.201	0.053	0.018	0.032	0.035	0.052	0.025	0.079	0.018	0.105	0.075	0.061	0.084	0.053	0.137
GSM663346	379.466	1	0.033	0.081	0.118	0.059	0.024	0.052	0.042	0.066	0.117	0.094	0.062	0.047	0.029	0.038	0.039	0.087	0.092	0	0.134	0.087	0.061	0.161	0.074	0.069
GSM663347	1483.37	1	0.003	0.075	0.101	0.04	0.03	0.036	0.051	0.034	0.144	0.135	0.068	0.038	0	0.03	0.084	0.086	0.119	0.048	0.112	0.159	0.05	0.154	0.076	0.095
GSM663348	1427.19	0	0.001	0.091	0.1	0.035	0.03	0.035	0.036	0.055	0.162	0.151	0.049	0.051	0	0.057	0.089	0.083	0.101	0.025	0.124	0.121	0.067	0.142	0.088	0.07
GSM663349	2557.7	0	0	0.136	0.13	0.025	0.014	0.041	0.033	0.088	0.161	0.124	0.038	0.028	0	0.064	0.096	0.043	0.074	0.017	0.118	0.099	0.05	0.151	0.063	0.122
GSM663350	851.581	1	0.039	0.094	0.11	0.076	0.02	0.039	0.02	0.083	0.085	0.056	0.044	0.03	0.042	0.041	0.051	0.1	0.046	0	0.134	0.102	0.104	0.132	0.083	0.062
GSM663351	1452.81	0	0.021	0.061	0.09	0.006	0.029	0.046	0.051	0	0.164	0.114	0.046	0.037	0.016	0.055	0.07	0.042	0.123	0.024	0.129	0.151	0.052	0.179	0.071	0.156
GSM663352	1687.39	0	0.025	0.092	0.129	0.006	0.031	0.061	0.064	0	0.21	0.11	0.033	0.03	0	0	0.037	0.056	0.132	0.043	0.096	0.208	0.067	0.13	0.057	0.13
GSM663353	338.07	1	0.026	0.081	0.092	0.031	0.045	0.04	0.028	0.022	0.114	0.074	0.017	0.048	0.04	0.032	0.044	0.012	0.136	0.012	0.133	0.119	0.043	0.249	0.069	0.111
GSM663354	2303.41	0	0.009	0.086	0.146	0.02	0.044	0.062	0.022	0.107	0.248	0.01	0.041	0.04	0.069	0.03	0.035	0.116	0.057	0.032	0.111	0.08	0.058	0.128	0.073	0.052
GSM663355	1999.84	1	0	0.141	0.117	0.041	0.025	0.063	0.019	0.053	0.133	0.073	0.056	0	0.003	0.056	0.057	0.01	0.089	0.003	0.123	0.143	0.067	0.182	0.089	0.187
GSM663356	716.55	1	0.019	0.057	0.125	0	0.028	0.032	0.061	0.05	0.187	0.111	0.054	0.031	0	0.039	0.068	0.052	0.136	0.01	0.134	0.108	0.084	0.151	0.081	0.166
GSM663357	636.715	1	0.034	0.084	0.109	0.048	0.022	0.061	0.028	0.063	0.087	0.061	0.059	0.008	0.026	0.06	0.072	0.071	0.121	0.027	0.142	0.173	0.028	0.14	0.062	0.075
GSM663358	476.057	1	0	0.168	0.113	0.043	0.005	0.051	0.015	0.033	0.126	0.132	0.029	0.016	0	0.03	0.073	0.003	0.07	0.011	0.13	0.142	0.068	0.218	0.075	0.142
GSM663359	1215.28	0	0.014	0.125	0.133	0.032	0.031	0.08	0.024	0.016	0.176	0.065	0.023	0.031	0.041	0.064	0.098	0.034	0.131	0.019	0.113	0.123	0.044	0.108	0.08	0.098
GSM663360	3.94251	1	0.013	0.08	0.13	0.006	0.013	0.055	0.011	0.078	0.117	0.13	0.029	0.011	0.031	0.074	0.052	0.02	0.089	0	0.152	0.121	0.071	0.228	0.089	0.079
GSM663362	1004.35	0	0.023	0.156	0.111	0.064	0.027	0.04	0.011	0.109	0.137	0.075	0.073	0.021	0.024	0.004	0.024	0.042	0.057	0.02	0.119	0.13	0.092	0.151	0.079	0.041
GSM663363	1749.49	1	0.001	0.041	0.128	0.077	0.031	0.043	0.031	0.104	0.071	0.099	0.061	0.048	0.022	0.05	0.087	0.136	0.079	0.024	0.141	0.078	0.035	0.188	0.085	0.044
GSM663364	3221.03	0	0.048	0.113	0.093	0.061	0.01	0.064	0.018	0.153	0.114	0.095	0.075	0.039	0.056	0.057	0.058	0.04	0.113	0.005	0.112	0.102	0.03	0.045	0.05	0.096
GSM663365	1988.01	0	0.031	0.062	0.135	0.059	0.024	0.049	0.052	0.052	0.102	0.093	0.071	0.021	0	0	0.074	0.115	0.161	0.019	0.14	0.156	0.024	0.16	0.068	0.064
GSM663366	300.616	0	0.029	0.113	0.101	0	0	0.065	0.011	0.012	0.11	0.068	0.054	0.045	0.055	0.07	0.048	0.046	0.099	0.028	0.128	0.102	0.068	0.198	0.076	0.076
GSM663367	128.131	0	0.048	0.12	0.095	0	0.009	0.056	0.046	0.168	0.114	0.147	0.001	0.013	0.043	0.043	0.026	0.04	0.079	0.023	0.137	0.11	0.05	0.081	0.051	0.138
GSM663368	1935.77	0	0.021	0.119	0.131	0	0.027	0.044	0.046	0.04	0.168	0.051	0.08	0.029	0.064	0	0.05	0.044	0.089	0.034	0.098	0.107	0.05	0.148	0.078	0.152
GSM663369	339.055	1	0	0.144	0.081	0.033	0.018	0.052	0.015	0.068	0.116	0.061	0.059	0.031	0.052	0.016	0.084	0.087	0.073	0.007	0.116	0.07	0.076	0.178	0.082	0.087
GSM663370	1876.63	0	0.019	0.035	0.043	0.012	0.026	0.032	0.041	0.042	0.126	0.12	0	0.079	0.062	0.064	0.056	0.074	0.089	0.026	0.097	0.097	0.077	0.22	0.066	0.112
GSM663371	1076.3	0	0	0.128	0.116	0	0.015	0.053	0.017	0.048	0.101	0.074	0.057	0.019	0.026	0.07	0.05	0.042	0.073	0.009	0.151	0.106	0.078	0.208	0.079	0.117
GSM663372	978.727	0	0.021	0.12	0.125	0.048	0.03	0.048	0.046	0.053	0.125	0.082	0.073	0.005	0.02	0.024	0.071	0.108	0.101	0	0.125	0.099	0.051	0.168	0.08	0.077
GSM663373	237.536	1	0.03	0.157	0.143	0.093	0.024	0.076	0.031	0.02	0.193	0.101	0.081	0.021	0	0.038	0.063	0.062	0.097	0	0.101	0.125	0.066	0.102	0.079	0.064
GSM663374	1707.1	0	0	0.134	0.115	0.034	0.028	0.092	0.009	0.058	0.18	0.149	0.059	0.023	0.037	0.047	0.044	0.014	0.122	0.017	0.126	0.148	0.028	0.126	0.064	0.084
GSM663375	1801.72	0	0	0.138	0.156	0.025	0.022	0.047	0.004	0.044	0.074	0.103	0.049	0.023	0.03	0.064	0.065	0.063	0.108	0.019	0.135	0.119	0.039	0.189	0.063	0.103
GSM663376	1657.82	0	0.046	0.012	0.113	0.088	0.026	0.06	0.046	0.025	0.084	0.077	0.074	0.058	0.018	0.03	0.076	0.118	0.124	0.042	0.126	0.188	0.03	0.106	0.069	0.046
GSM663377	146.858	0	0.02	0.15	0.105	0.093	0.03	0.067	0.029	0.02	0.064	0.19	0.086	0.016	0.002	0.007	0.071	0.07	0.126	0.012	0.122	0.139	0.046	0.107	0.075	0.068
GSM663378	356.797	1	0.03	0.144	0.101	0.065	0.015	0.043	0.038	0	0.165	0.066	0.082	0.028	0	0.026	0.081	0.031	0.097	0.036	0.114	0.167	0.077	0.119	0.075	0.081
GSM663379	1048.71	0	0	0.115	0.09	0	0.006	0.045	0.007	0.071	0.178	0.154	0.035	0.026	0.074	0.043	0.057	0.024	0.065	0.015	0.132	0.108	0.041	0.214	0.071	0.095
GSM663380	788.501	1	0.006	0.152	0.12	0.072	0	0.042	0.007	0.066	0.093	0.147	0.104	0.031	0.014	0.046	0.091	0.038	0.085	0.02	0.124	0.121	0.04	0.098	0.083	0.102
GSM663381	243.45	1	0.013	0.165	0.15	0.034	0.017	0.117	0.015	0.097	0.126	0.049	0.043	0.038	0.045	0.014	0.071	0.04	0.102	0.03	0.097	0.156	0.019	0.086	0.057	0.025
GSM663382	4.92813	1	0.035	0.149	0.139	0.061	0.026	0.044	0.033	0.062	0.119	0.095	0.041	0.031	0.017	0.052	0.091	0.015	0.101	0.006	0.137	0.11	0.071	0.09	0.064	0.068
GSM663383	1075.32	0	0.018	0.171	0.096	0.033	0.013	0.047	0.009	0.046	0.069	0.124	0.081	0.026	0	0.02	0.051	0.035	0.112	0.016	0.147	0.123	0.045	0.182	0.073	0.096
GSM663384	191.211	0	0.024	0.063	0.15	0.064	0.022	0.053	0.043	0.014	0.068	0.063	0.078	0.052	0	0.028	0.072	0.152	0.094	0.008	0.144	0.185	0.02	0.146	0.067	0.052
GSM663385	697.823	1	0.019	0.142	0.169	0.07	0.011	0.08	0.001	0.066	0.11	0.128	0.073	0.032	0	0.02	0.101	0.073	0.075	0.041	0.109	0.137	0.044	0.095	0.077	0.061
GSM663386	512.526	1	0.032	0.131	0.119	0.104	0.007	0.06	0.03	0.03	0.003	0.117	0.117	0.019	0	0	0.089	0.096	0.12	0.022	0.129	0.182	0.047	0.151	0.043	0.043
GSM663387	315.4	0	0.01	0.115	0.133	0.063	0.03	0.067	0.011	0.059	0.105	0.061	0.069	0.012	0	0.031	0.069	0.059	0.118	0.019	0.143	0.173	0.05	0.176	0.077	0.074
GSM663388	518.439	0	0.005	0.156	0.106	0.024	0.014	0.06	0.002	0.069	0.155	0.155	0.071	0.036	0.014	0.06	0.096	0	0.086	0.026	0.099	0.136	0.069	0.14	0.035	0.096
GSM663389	2169.36	1	0.032	0.083	0.132	0.013	0.024	0.031	0.012	0.077	0.078	0.124	0.02	0.036	0.025	0.072	0.077	0.051	0.106	0	0.156	0.091	0.065	0.231	0.068	0.029
GSM663390	4213.55	0	0.033	0.108	0.118	0.036	0.019	0.037	0.029	0.042	0.178	0.053	0.042	0.042	0.045	0.018	0.069	0.108	0.079	0.021	0.115	0.136	0.045	0.133	0.067	0.065
GSM663391	1067.43	1	0.027	0.089	0.111	0.018	0.012	0.045	0.016	0.014	0.173	0.122	0.073	0.036	0.031	0.051	0.058	0.04	0.1	0.012	0.126	0.121	0.06	0.175	0.075	0.147
GSM663392	360.739	1	0.005	0.133	0.118	0.048	0.038	0.072	0.042	0.06	0.174	0.109	0.005	0.025	0.05	0.037	0.051	0.015	0.073	0.001	0.121	0.057	0.039	0.146	0.074	0.164
GSM663393	3107.68	1	0.007	0	0.125	0.098	0.023	0.063	0.071	0.108	0	0.026	0.102	0.057	0	0.015	0.05	0.19	0.098	0.035	0.146	0.131	0.041	0.131	0.081	0
GSM663394	4116.96	0	0.02	0.055	0.094	0.026	0.023	0.057	0.032	0	0.147	0.07	0.045	0.057	0.045	0.071	0.08	0.058	0.078	0.031	0.126	0.14	0.044	0.19	0.077	0.116
GSM663395	3781.85	0	0.043	0.086	0.116	0.043	0.022	0.075	0.04	0.002	0.098	0.03	0.053	0.056	0.035	0.033	0.061	0.094	0.138	0.025	0.111	0.219	0.029	0.126	0.059	0.017
GSM663396	425.791	1	0	0.144	0.124	0.052	0.011	0.046	0.007	0.065	0.157	0.113	0.024	0.066	0.057	0.019	0.062	0.024	0.089	0.029	0.093	0.091	0.071	0.064	0.081	0.148
GSM663397	1102.92	1	0	0.112	0.143	0.035	0.019	0.06	0	0.022	0.143	0.071	0.049	0.017	0.048	0.065	0.03	0.043	0.102	0.004	0.126	0.171	0.04	0.197	0.066	0.123
GSM663398	3648.79	0	0.001	0.146	0.092	0.044	0.017	0.033	0.02	0.055	0.181	0.13	0.041	0.027	0.06	0.035	0.035	0.087	0.074	0.017	0.103	0.089	0.01	0.169	0.079	0.122
GSM663399	2855.36	1	0.018	0.054	0.111	0.036	0.037	0.057	0.035	0.057	0.179	0.104	0.057	0.043	0.049	0.066	0.051	0.056	0.117	0.054	0.108	0.115	0.057	0.097	0.081	0.099
GSM718903	1484	1	0.021	0.021	0.036	0.016	0.055	0.049	0.015	0	0.093	0.236	0.099	0.026	0	0.109	0.016	0.082	0.106	0.053	0.091	0.047	0	0.176	0.041	0.085
GSM718904	502	1	0.013	0.092	0	0.008	0.026	0.05	0.041	0.049	0.056	0.256	0.018	0.039	0	0.124	0	0.021	0.104	0.009	0.067	0.014	0.052	0.141	0.047	0.064
GSM718905	1694	1	0.054	0.102	0.036	0	0.006	0.022	0.012	0.055	0.037	0.177	0.064	0.008	0.031	0.04	0.044	0.075	0.074	0.047	0.038	0.032	0.055	0.069	0.064	0.047
GSM718906	3670	1	0.033	0.063	0.023	0.058	0.03	0.021	0.01	0.075	0.148	0.218	0.1	0.024	0	0.095	0.045	0.098	0.102	0.021	0.071	0.043	0.049	0.065	0.04	0.03
GSM718908	458	1	0.004	0.056	0.045	0.068	0.029	0.045	0.022	0.056	0.134	0.183	0.076	0.032	0	0.118	0.016	0.071	0.071	0.018	0.04	0.066	0.066	0.116	0.05	0.105
GSM718909	5655	0	0.035	0.012	0.046	0.072	0.022	0.047	0.018	0.025	0.08	0.112	0.142	0.011	0	0.092	0.014	0.092	0.08	0.042	0.062	0.097	0.046	0.121	0.078	0.093
GSM718910	659	1	0.044	0.153	0.039	0.008	0.01	0	0.019	0.036	0.085	0.253	0	0.069	0	0.092	0.042	0.031	0.061	0.064	0.006	0.016	0.067	0.005	0.01	0.062
GSM718913	286	1	0.023	0.102	0.031	0.064	0.012	0.024	0.031	0.084	0.003	0.213	0.102	0	0	0.14	0.03	0.06	0.086	0.019	0.061	0.092	0.033	0.089	0.036	0.043
GSM718914	5205	0	0.012	0.051	0.035	0.05	0.031	0.03	0.018	0.027	0.102	0.168	0.105	0.015	0	0.104	0.03	0.072	0.123	0.011	0.043	0.021	0.079	0.142	0.06	0.142
GSM718915	382	1	0.014	0.043	0.053	0.087	0.03	0.016	0.016	0.068	0.009	0.174	0.092	0.002	0	0.103	0.037	0.091	0.093	0.006	0.059	0.039	0.066	0.108	0.064	0.091
GSM718916	283	1	0.011	0.023	0.032	0.065	0.022	0.038	0.025	0.037	0.105	0.11	0.119	0.045	0	0.07	0.02	0.107	0.066	0.024	0.064	0.067	0.074	0.104	0.062	0.101
GSM718920	1312	1	0.021	0.05	0	0.006	0.031	0.036	0.006	0.002	0.098	0.17	0.143	0.046	0	0.091	0.021	0.068	0.091	0.07	0.03	0.118	0.07	0.104	0.048	0.065
GSM718921	171	1	0	0.049	0.046	0.044	0.009	0.036	0.02	0.074	0.098	0.164	0.092	0	0	0.113	0.031	0.084	0.071	0.031	0.093	0.015	0.09	0.145	0.057	0.097
GSM718922	2699	1	0	0.112	0.028	0.015	0.034	0.032	0.031	0.016	0.051	0.21	0.042	0.012	0	0.059	0.054	0.056	0.098	0	0.023	0.032	0.071	0.105	0.064	0.143
GSM718923	290	1	0.051	0.063	0.028	0.049	0.03	0.007	0.028	0.038	0.108	0.242	0.007	0.033	0	0.097	0.014	0.067	0.067	0.043	0.059	0.016	0.047	0.094	0.034	0.099
GSM718925	435	1	0.012	0.079	0.038	0.055	0.054	0.037	0.006	0.035	0.025	0.208	0.083	0.009	0	0.097	0.027	0.062	0.09	0.041	0.072	0.046	0.048	0.159	0.067	0.049
GSM718926	308	1	0	0.124	0.049	0.02	0	0.032	0.033	0.079	0.092	0.24	0.059	0.005	0	0.111	0.054	0.069	0.065	0.018	0.04	0.011	0.047	0.037	0.026	0.141
GSM718927	1450	1	0	0.078	0.06	0.057	0.027	0.019	0.033	0.058	0.218	0.164	0.037	0	0	0.087	0.03	0.074	0.071	0.004	0.048	0.042	0.064	0.142	0.062	0.103
GSM718930	1570	1	0.008	0.114	0.037	0.027	0.026	0.005	0.024	0.022	0.154	0.236	0	0.018	0	0.065	0.022	0.077	0.051	0.019	0.019	0.064	0.085	0.081	0.058	0.133
GSM718935	2197	1	0.034	0.048	0	0.039	0.02	0.052	0.017	0.004	0.075	0.234	0.134	0.049	0	0.078	0.01	0.04	0.111	0.068	0.046	0.062	0.057	0.097	0.047	0.077
GSM718936	996	1	0.006	0.104	0.013	0.055	0	0.008	0.012	0.019	0.163	0.245	0.072	0.016	0	0.081	0.028	0.044	0.064	0.023	0.061	0.001	0.123	0.102	0.039	0.076
GSM718941	4366	1	0.02	0.049	0.042	0	0.027	0.039	0.034	0.047	0.079	0.108	0.144	0.009	0	0.075	0.014	0.129	0.095	0.01	0.08	0.026	0.038	0.126	0.058	0.107
GSM718942	2708	1	0.028	0.046	0.037	0.044	0.031	0.029	0.001	0.031	0.109	0.167	0.106	0.031	0	0.11	0	0.102	0.096	0.031	0.07	0.034	0.026	0.12	0.07	0.074
GSM718943	4340	0	0	0.089	0.044	0.056	0.029	0.042	0.035	0.067	0.138	0.146	0.082	0.026	0	0.086	0.051	0.066	0.093	0.006	0.029	0.029	0.036	0.118	0.077	0.119
GSM718944	4316	0	0.009	0.091	0.011	0.071	0.029	0.012	0.026	0.086	0.145	0.216	0.056	0.028	0	0.091	0.042	0.03	0.067	0.013	0.047	0.014	0.092	0.121	0.053	0.065
GSM718947	3075	1	0.008	0.113	0.056	0.001	0.006	0.025	0.031	0.029	0	0.215	0.047	0.035	0	0.117	0.028	0.056	0.088	0.04	0.06	0.039	0.052	0.071	0.052	0.121
GSM718949	2110	1	0	0.062	0.029	0.022	0.044	0.049	0.01	0.062	0.115	0.173	0.055	0.068	0	0.123	0.031	0.041	0.05	0.039	0.039	0.042	0.059	0.116	0.049	0.113
GSM718950	4238	0	0.022	0.082	0.039	0.031	0.045	0.014	0.004	0.032	0.068	0.241	0.079	0.033	0	0.078	0.028	0.062	0.086	0.049	0.044	0.07	0.043	0.087	0.054	0.131
GSM718952	4192	0	0.034	0.067	0	0.058	0.002	0.012	0.022	0.015	0.103	0.254	0.079	0.019	0	0.089	0.019	0.011	0.08	0.058	0.048	0.053	0.079	0.132	0.045	0.066
GSM718954	4158	0	0	0.073	0.053	0	0.014	0.05	0.013	0.014	0.088	0.247	0.074	0.026	0	0.084	0	0.074	0.083	0.032	0.075	0.016	0.106	0.139	0.05	0.085
GSM718957	4085	0	0.019	0.088	0.023	0.047	0.038	0.006	0.048	0.039	0.087	0.229	0.033	0.016	0.004	0.078	0.042	0.102	0.074	0.023	0.026	0.085	0.049	0.056	0.049	0.107
GSM718958	3842	0	0.019	0.091	0.001	0.032	0.009	0.032	0.023	0.031	0.171	0.335	0.048	0.03	0	0.118	0.036	0	0.128	0.057	0.023	0.01	0.03	0.058	0.026	0.096
GSM718960	1604	1	0.032	0.054	0.04	0.002	0.006	0.025	0.018	0.075	0.08	0.213	0.092	0.024	0	0.111	0	0.053	0.054	0.052	0.075	0.051	0.062	0.172	0.052	0.084
GSM718961	4255	1	0.024	0.029	0.021	0.038	0.002	0.042	0.009	0.064	0.127	0.148	0.106	0.024	0	0.101	0.002	0.082	0.076	0.037	0.088	0.01	0.076	0.154	0.062	0.095
GSM718962	804	1	0.017	0.104	0	0	0.038	0.024	0.042	0.007	0.07	0.262	0.004	0.038	0	0.11	0.02	0.053	0.058	0.041	0.066	0	0.037	0.154	0.028	0.055
GSM718967	2812	0	0	0.039	0.043	0.055	0.016	0.033	0.001	0.043	0.115	0.205	0.11	0.043	0	0.098	0.008	0.065	0.13	0.026	0.031	0.072	0.096	0.083	0.056	0.096
GSM718968	2585	1	0.042	0.018	0.011	0.059	0.054	0.046	0.056	0	0.135	0.129	0.143	0.045	0	0.109	0.011	0.053	0.141	0.054	0.055	0.045	0.028	0.131	0.052	0.061
GSM718969	3328	1	0.042	0.012	0.006	0.094	0.031	0.074	0.043	0	0.12	0.131	0.168	0.05	0	0.083	0.02	0.073	0.133	0.05	0.044	0.074	0.044	0.08	0.036	0.038
GSM773540	437	1	0	0.109	0.067	0.046	0.047	0.02	0.011	0.058	0.028	0.14	0.026	0.058	0	0.019	0.018	0.05	0.024	0.048	0.033	0.065	0.049	0.063	0.022	0.118
GSM773541	743	0	0	0.071	0.072	0.044	0.047	0.005	0.017	0.054	0.078	0.053	0.038	0.023	0	0.055	0.027	0.047	0.037	0.018	0.077	0.032	0.088	0.162	0.051	0.056
GSM773542	2601	0	0	0.1	0.077	0.078	0.055	0	0	0.059	0.068	0.118	0.026	0.037	0	0.039	0	0.041	0.01	0.027	0.052	0.067	0.061	0.132	0.028	0.072
GSM773543	1173	0	0	0.076	0.08	0.045	0.031	0.054	0.001	0.102	0.044	0.127	0.056	0.03	0.012	0.036	0.014	0.059	0.024	0.018	0.055	0.052	0.044	0.093	0.053	0.054
GSM773544	2369	0	0.016	0.067	0.062	0.077	0.026	0.015	0	0.066	0	0.099	0.047	0.04	0	0.052	0.004	0.057	0.061	0.028	0.065	0.039	0.046	0.1	0.024	0.057
GSM773545	1879	0	0.007	0.03	0.114	0.088	0.035	0.011	0.017	0.028	0.092	0.083	0.077	0.02	0	0.028	0.008	0.086	0.06	0.023	0.087	0	0.085	0.1	0.032	0.065
GSM773546	606	0	0	0.107	0.053	0.065	0.031	0.008	0.011	0.053	0.059	0.076	0.097	0.012	0	0.034	0	0.05	0.049	0.019	0.077	0.049	0.075	0.113	0.035	0.02
GSM773547	300	1	0.021	0.051	0.081	0.072	0.029	0.005	0.013	0.06	0.083	0.098	0.093	0.035	0	0.03	0.007	0.082	0.044	0.034	0.065	0.035	0.065	0.056	0.037	0.072
GSM773548	1919	0	0.039	0.079	0.052	0.06	0.031	0.019	0.01	0.053	0.053	0.13	0.059	0.057	0.001	0.033	0.044	0.034	0.044	0.031	0.056	0.039	0.041	0.064	0.032	0.055
GSM773549	1835	0	0.01	0.052	0.086	0.079	0.032	0.007	0.027	0.052	0.078	0.055	0.095	0.015	0	0.03	0.032	0.077	0.026	0.017	0.093	0.025	0.065	0.123	0.03	0.062
GSM773550	1828	0	0.012	0.058	0.089	0.076	0.033	0.006	0.007	0.061	0.051	0.109	0.027	0.026	0	0.04	0.043	0.05	0.064	0.027	0.066	0.041	0.048	0.063	0.034	0.066
GSM773551	1841	1	0.009	0.035	0.048	0.097	0.047	0.022	0.03	0.051	0.092	0.079	0.079	0.024	0	0.02	0	0.082	0.058	0.02	0.086	0.029	0.056	0.085	0.043	0.102
GSM773552	639	1	0.016	0.041	0.108	0.071	0.042	0	0.035	0.082	0.099	0	0.063	0.022	0.008	0.041	0.035	0.122	0.052	0.013	0.082	0.035	0.061	0.037	0.049	0.025
GSM773553	1311	1	0	0.096	0.098	0.097	0.005	0.075	0	0.082	0.116	0.122	0.061	0.013	0.007	0.063	0.012	0.05	0.015	0.034	0.063	0.046	0.047	0.08	0.022	0.034
GSM773554	1098	0	0	0.076	0.063	0.058	0	0.073	0.004	0.051	0.089	0.117	0.032	0.039	0.015	0.054	0.017	0.02	0.018	0.051	0.07	0.049	0.057	0.081	0.028	0.065
GSM773555	1189	0	0.005	0.044	0.092	0.081	0.067	0.051	0.048	0.09	0.105	0.098	0.079	0.017	0	0.034	0.024	0.107	0.076	0.028	0.08	0.009	0.039	0.018	0.037	0.035
GSM773556	3863	0	0.001	0.075	0.066	0.047	0.027	0.044	0.021	0.05	0.12	0.147	0.055	0.023	0.012	0.01	0.028	0.051	0.018	0.043	0.088	0.037	0.028	0.106	0.032	0.04
GSM773557	1475	0	0.008	0.044	0.061	0.071	0.04	0.009	0.042	0.056	0.157	0.017	0.076	0.039	0.009	0.024	0.02	0.087	0.08	0.035	0.062	0.038	0.053	0.039	0.06	0.026
GSM773558	1856	0	0.023	0.105	0.022	0.033	0.013	0.098	0.005	0.083	0.044	0.102	0.012	0.022	0.024	0.051	0.085	0.032	0.05	0.031	0	0.038	0.069	0.045	0.035	0.088
GSM773559	3067	0	0.001	0.031	0.112	0.092	0.049	0.025	0.023	0.086	0.064	0.033	0.052	0.014	0	0.038	0.024	0.123	0.022	0.02	0.098	0.02	0.049	0.139	0.056	0.015
GSM773560	1142	0	0.037	0.026	0.072	0.107	0.048	0.004	0.034	0.074	0.061	0	0.082	0.017	0	0.056	0.068	0.076	0.105	0.013	0.062	0.076	0.02	0.033	0.056	0.02
GSM773561	1825	0	0.045	0.019	0.095	0.071	0.032	0.009	0.037	0.003	0.091	0.056	0.093	0.036	0.003	0.006	0.011	0.063	0.086	0.037	0.081	0.028	0.049	0.047	0.037	0.09
GSM773562	1610	0	0.02	0.038	0.075	0.087	0.041	0.053	0.047	0.043	0.095	0.058	0.097	0.032	0	0.038	0.024	0.09	0.086	0.01	0.09	0.047	0.052	0.009	0.036	0.064
GSM773563	2014	0	0	0.047	0.079	0.057	0.064	0.017	0.028	0.061	0.094	0.084	0.07	0.035	0.003	0.026	0.032	0.107	0.057	0.02	0.089	0.039	0.038	0.089	0.057	0.005
GSM773564	1826	0	0.006	0.034	0.082	0.086	0.025	0.068	0.015	0.08	0.055	0.134	0.07	0.013	0	0.035	0.004	0.05	0.025	0.025	0.099	0.049	0.051	0.128	0.039	0.063
GSM773565	2191	0	0	0.087	0.091	0.094	0.043	0.038	0.025	0.068	0.025	0.01	0.054	0.013	0	0.05	0.018	0.086	0.066	0	0.077	0.022	0.071	0.114	0.038	0.085
GSM773566	3342	0	0.017	0.03	0.087	0.102	0.028	0.032	0.017	0.044	0.096	0.049	0.086	0.011	0	0.028	0.007	0.062	0.096	0.014	0.079	0.049	0.059	0.059	0.055	0.089
GSM773567	1328	0	0.019	0.045	0.088	0.071	0.036	0.021	0.033	0.003	0.057	0.046	0.055	0.021	0	0.023	0.007	0.046	0.054	0.02	0.097	0.043	0.08	0.167	0.044	0.067
GSM773568	2925	0	0.005	0.066	0.071	0.027	0.036	0.033	0.023	0.071	0.079	0.071	0.032	0.014	0	0.055	0.026	0.038	0.047	0	0.092	0.018	0.061	0.192	0.04	0.033
GSM773569	2880	0	0.024	0.039	0.07	0.073	0.039	0.011	0.045	0.032	0.115	0.106	0.067	0.026	0	0.031	0.009	0.041	0.064	0.031	0.069	0.102	0.037	0.079	0.036	0.055
GSM773570	1724	0	0.018	0.036	0.075	0.118	0.045	0.018	0.049	0.019	0.073	0.057	0.125	0.032	0	0.023	0.024	0.072	0.096	0.034	0.056	0.089	0.042	0.005	0.034	0.041
GSM773571	2765	0	0.015	0.069	0.083	0.037	0.047	0.011	0.029	0.045	0.072	0.022	0.073	0.019	0	0.018	0.018	0.059	0.048	0.004	0.084	0.024	0.074	0.143	0.039	0.047
GSM773572	1529	0	0.012	0.035	0.094	0.111	0.048	0.02	0.037	0.072	0.121	0	0.087	0.017	0	0.023	0.025	0.11	0.093	0.021	0.085	0.048	0.045	0.067	0.053	0
GSM773573	221	1	0	0.105	0.106	0.037	0.011	0.035	0.01	0.056	0.102	0.121	0	0.01	0	0.019	0.021	0.064	0.013	0.016	0.101	0.053	0.073	0.121	0.066	0.003
GSM773574	546	1	0.018	0.033	0.057	0.088	0.038	0.023	0.029	0.027	0.112	0.071	0.09	0.013	0	0.044	0.016	0.068	0.069	0.015	0.09	0.024	0.052	0.128	0.052	0.029
GSM773575	346	1	0.003	0.039	0.107	0.101	0.04	0.008	0.027	0.094	0.131	0.038	0.113	0.021	0	0.014	0.001	0.085	0.051	0.026	0.085	0.022	0.062	0.077	0.046	0.046
GSM773576	853	1	0.011	0.063	0.094	0.138	0.035	0.01	0.033	0.017	0.08	0.008	0.091	0.012	0	0.023	0.023	0.094	0.095	0.037	0.063	0.098	0.062	0.033	0.033	0.033
GSM773577	2661	1	0.016	0.037	0.063	0.084	0.046	0.018	0.037	0.027	0.097	0.051	0.093	0.019	0	0.008	0.037	0.037	0.089	0.026	0.062	0.099	0.025	0.079	0.041	0.095
GSM773578	817	0	0.002	0.053	0.06	0.084	0.052	0.029	0.013	0.1	0.096	0.092	0.06	0.04	0.012	0.027	0.024	0.091	0.035	0.027	0.063	0.022	0.035	0.081	0.033	0.043
GSM773579	425	1	0.009	0.075	0.071	0.068	0.015	0.027	0.014	0.053	0.095	0.073	0.031	0.027	0	0.044	0.011	0.097	0.04	0.039	0.078	0.015	0.068	0.084	0.038	0.059
GSM773580	1281	0	0.022	0.054	0.088	0.118	0.039	0.009	0.04	0.027	0.072	0.023	0.086	0.015	0	0.025	0.036	0.076	0.094	0.033	0.067	0.087	0.048	0.058	0.054	0.014
GSM773581	1044	0	0	0.047	0.095	0.054	0.051	0.026	0.013	0.072	0.083	0.084	0.028	0.031	0.012	0.04	0.032	0.086	0.037	0.026	0.08	0.05	0.049	0.122	0.041	0.019
GSM773582	565	0	0	0.073	0.085	0.069	0.049	0.019	0.007	0.118	0.092	0.116	0.009	0.026	0	0.038	0.035	0.079	0.05	0.049	0.06	0.03	0.035	0.137	0.041	0.02
GSM773583	1059	1	0.002	0.027	0.086	0.097	0.041	0.006	0.031	0.061	0.087	0.022	0.101	0.005	0	0.022	0.024	0.074	0.077	0.003	0.086	0.062	0.065	0.119	0.058	0.09
GSM773584	1625	1	0.013	0.066	0.097	0.037	0.021	0.023	0.022	0.04	0.021	0.079	0.023	0.029	0	0.029	0.008	0.034	0.034	0.009	0.103	0.035	0.076	0.224	0.036	0.028
GSM773585	1695	1	0	0.094	0.088	0.045	0.043	0.011	0.007	0.046	0.038	0.093	0.054	0.016	0	0.032	0	0.064	0.039	0.002	0.082	0.032	0.078	0.189	0.042	0.053
GSM773586	2976	0	0.005	0.073	0.072	0.103	0.035	0.012	0.022	0.068	0.099	0.033	0.053	0.019	0.004	0.042	0.007	0.1	0.06	0.024	0.076	0.04	0.069	0.06	0.031	0.046
GSM773587	1143	1	0.007	0.067	0.083	0.057	0.02	0.027	0.027	0.044	0.08	0.075	0.073	0.017	0	0.037	0.008	0.037	0.063	0.028	0.097	0.044	0.036	0.119	0.043	0.096
GSM773588	1682	0	0.028	0.012	0.102	0.088	0.039	0.008	0.037	0.011	0.101	0.006	0.092	0.02	0	0.019	0.066	0.071	0.091	0.022	0.093	0.052	0.053	0.029	0.055	0.085
GSM773589	1242	1	0	0.051	0.084	0.105	0.041	0.01	0.026	0.076	0.092	0.012	0.07	0.013	0	0.014	0	0.107	0.045	0.027	0.087	0.046	0.051	0.123	0.046	0.055
GSM773590	2252	0	0.014	0.023	0.069	0.113	0.044	0.035	0.038	0.049	0.11	0.049	0.096	0.027	0	0.019	0.002	0.093	0.087	0.03	0.079	0.047	0.036	0.067	0.037	0.022
GSM773591	943	1	0	0.06	0.089	0.058	0.038	0.017	0.017	0.088	0.113	0.052	0.047	0.013	0	0.056	0.02	0.098	0.03	0.002	0.107	0.014	0.066	0.129	0.055	0.042
GSM773592	1346	1	0.008	0.098	0.04	0.082	0.036	0.027	0.024	0.068	0.057	0.121	0.049	0.028	0	0.054	0.017	0.039	0.028	0.034	0.062	0.035	0.036	0.09	0.051	0.022
GSM773593	1482	1	0.005	0.055	0.075	0.052	0.054	0.007	0.03	0.06	0.073	0.098	0.081	0.038	0	0.017	0.008	0.076	0.034	0.013	0.076	0.03	0.053	0.126	0.037	0.07
GSM773594	2386	0	0.032	0.043	0.087	0.093	0.036	0.029	0.029	0.031	0.101	0.093	0.081	0.026	0	0.009	0	0.044	0.09	0.029	0.033	0.081	0.056	0.036	0.042	0.085
GSM773595	1560	0	0.026	0.047	0.081	0.057	0.036	0	0.04	0.107	0.102	0.029	0.064	0.03	0.006	0.036	0.02	0.051	0.045	0.035	0.074	0.043	0.05	0.09	0.042	0.025
GSM773596	1001	1	0.028	0.039	0.063	0.044	0.045	0	0.055	0.06	0.12	0.086	0.082	0.008	0	0.024	0.004	0.069	0.076	0.013	0.096	0.015	0.057	0.092	0.05	0.044
GSM773597	259	1	0.022	0.04	0.063	0.102	0.037	0.002	0.03	0.043	0.079	0.083	0.088	0.03	0	0.024	0.013	0.054	0.056	0.028	0.067	0.039	0.062	0.091	0.04	0.062
GSM773598	2289	0	0.032	0.075	0.153	0.052	0.015	0.07	0.007	0.096	0.094	0.024	0.094	0.011	0.001	0.043	0.063	0.093	0	0.03	0.06	0.051	0.048	0.036	0.031	0.029
GSM773599	1916	0	0.008	0.038	0.135	0.118	0.031	0.053	0.048	0.048	0.098	0.075	0.069	0.026	0	0.016	0.04	0.088	0.082	0.035	0.061	0.016	0.041	0.055	0.027	0.038
GSM773600	2048	0	0	0.054	0.096	0.113	0.04	0.027	0.039	0.085	0.085	0.01	0.085	0.013	0	0.021	0.021	0.084	0.054	0.027	0.105	0.018	0.043	0.096	0.037	0.021
GSM773601	1475	0	0.012	0.059	0.134	0.044	0.026	0.062	0.011	0.09	0.043	0.118	0.025	0.025	0	0.01	0.025	0.106	0.017	0.028	0.092	0.047	0.063	0.057	0.022	0.048
GSM773602	1539	0	0.032	0.054	0.103	0.073	0.03	0.013	0.028	0.011	0.091	0.051	0.07	0.034	0	0.028	0.029	0.049	0.055	0.034	0.071	0.02	0.071	0.081	0.045	0.074
GSM773603	636	0	0.009	0.058	0.059	0.072	0.033	0.006	0.044	0.104	0.092	0.123	0.048	0.01	0	0.039	0.039	0.08	0.069	0.022	0.086	0.037	0.075	0.081	0.037	0.025
GSM773604	1275	0	0	0.018	0.114	0.096	0.028	0.059	0.04	0.133	0.056	0.054	0.11	0.004	0	0.027	0.01	0.117	0.052	0.033	0.097	0.017	0.062	0.035	0.048	0.037
GSM773605	2005	0	0.025	0.042	0.056	0.085	0.045	0.008	0.044	0.024	0.092	0.042	0.112	0.017	0	0.027	0.034	0.047	0.094	0.033	0.047	0.118	0.044	0.051	0.045	0.055
GSM773606	1965	0	0.026	0.049	0.12	0.014	0.011	0.011	0	0.025	0.085	0.058	0.051	0.024	0	0.025	0.039	0.075	0.048	0.028	0.062	0.017	0.102	0.069	0.05	0.122
GSM773607	2425	0	0.015	0.049	0.104	0.029	0.019	0.024	0.01	0	0.063	0.033	0.04	0.019	0	0.025	0.015	0.067	0.043	0.007	0.113	0.024	0.112	0.156	0.047	0.075
GSM773608	1566	0	0.05	0.058	0.081	0.073	0.026	0.007	0.03	0.026	0.122	0.075	0.042	0.036	0	0.02	0.024	0.042	0.076	0.034	0.058	0.063	0.053	0.034	0.049	0.053
GSM773609	990	0	0.015	0.04	0.103	0.053	0.032	0.008	0.028	0.055	0.097	0.108	0.066	0.025	0	0.03	0.033	0.06	0.061	0.025	0.059	0.021	0.061	0.072	0.038	0.104
GSM773610	729	0	0.005	0.05	0.088	0.076	0.044	0.003	0.026	0.113	0.094	0.105	0.076	0.032	0	0.017	0.01	0.067	0.057	0.014	0.08	0.023	0.039	0.092	0.043	0.077
GSM773611	2354	0	0.026	0.025	0.091	0.06	0.044	0.02	0.043	0.042	0.096	0.045	0.063	0.018	0	0.015	0.004	0.039	0.073	0.025	0.079	0.063	0.064	0.121	0.035	0.064
GSM773612	818	0	0.021	0.017	0.088	0.109	0.046	0.014	0.05	0.004	0.101	0.002	0.1	0.028	0	0.015	0.024	0.085	0.092	0.027	0.08	0.108	0.039	0.044	0.042	0.008
GSM773613	2009	0	0.004	0.033	0.102	0.106	0.037	0.018	0.035	0.074	0.089	0.012	0.093	0.008	0	0.03	0	0.123	0.057	0.003	0.108	0.048	0.055	0.076	0.038	0.032
GSM773614	2549	0	0.016	0.057	0.058	0.046	0.049	0	0.031	0.074	0.114	0.083	0.064	0.03	0.003	0.026	0.039	0.021	0.065	0.025	0.071	0.006	0.053	0.104	0.037	0.081
GSM773615	3411	0	0	0.124	0.075	0.051	0.026	0.061	0.006	0.062	0.089	0.124	0.066	0.035	0.005	0.064	0.014	0.043	0.017	0.026	0.06	0.03	0.041	0.052	0.033	0.092
GSM773616	1806	0	0	0.025	0.083	0.082	0.028	0.034	0.028	0.119	0.108	0.058	0.085	0	0.005	0.033	0.034	0.161	0.01	0.03	0.106	0.018	0.063	0.056	0.049	0.013
GSM773617	1937	0	0	0.05	0.058	0.087	0.032	0.019	0.028	0.076	0.097	0.103	0.094	0.016	0	0.033	0	0.054	0.067	0.025	0.07	0.05	0.078	0.07	0.033	0.073
GSM773618	1520	0	0.013	0.068	0.08	0.051	0.026	0.014	0.021	0.045	0.066	0.126	0.055	0.018	0	0.031	0.004	0.052	0.018	0.022	0.079	0.03	0.07	0.123	0.036	0.094
GSM773619	1375	0	0.013	0.075	0.07	0.029	0.032	0.009	0.027	0.053	0.092	0.101	0.058	0.013	0	0.039	0.039	0.045	0.044	0.006	0.069	0.018	0.072	0.176	0.041	0.054
GSM773620	1756	0	0.025	0.053	0.107	0.074	0.033	0.015	0.003	0.039	0.08	0.081	0.057	0.024	0	0.034	0.011	0.056	0.04	0.014	0.064	0.039	0.074	0.091	0.044	0.13
GSM773621	1597	0	0	0.032	0.107	0.105	0.048	0.035	0.032	0.113	0.054	0.013	0.064	0.015	0	0.027	0.032	0.101	0.058	0.014	0.099	0.025	0.05	0.086	0.045	0.031
GSM773622	1714	0	0.023	0.06	0.1	0.026	0.035	0.013	0.016	0.05	0.094	0.035	0.057	0.026	0	0.031	0.033	0.068	0.052	0.017	0.059	0.035	0.096	0.088	0.05	0.09
GSM773623	1637	0	0.024	0.071	0.054	0.027	0.032	0.001	0.044	0.056	0.124	0.142	0.06	0.028	0.001	0.023	0.018	0.009	0.056	0.042	0.055	0.028	0.056	0.091	0.043	0.098
GSM773624	1653	0	0.037	0.048	0.065	0.039	0.026	0.012	0.046	0	0.126	0.124	0.09	0.047	0.015	0.026	0.03	0.033	0.058	0.045	0.046	0.037	0.039	0.054	0.03	0.084
GSM773625	1196	0	0.019	0.036	0.103	0.072	0.038	0.014	0.029	0.043	0.117	0.011	0.077	0.007	0	0.024	0.015	0.076	0.069	0.009	0.095	0.02	0.069	0.111	0.042	0.08
GSM773626	1702	0	0.017	0.029	0.084	0.051	0.04	0.005	0.018	0.041	0.093	0.062	0.068	0.039	0.008	0.025	0.035	0.087	0.063	0.027	0.081	0.049	0.055	0.068	0.049	0.069
GSM773627	2050	0	0.011	0.06	0.073	0.075	0.031	0	0.021	0.083	0.094	0.114	0.067	0.029	0	0.031	0	0.067	0.029	0.021	0.073	0.028	0.057	0.095	0.043	0.062
GSM773628	1256	0	0.029	0.092	0.049	0.05	0.039	0.017	0.016	0.051	0.06	0.067	0.056	0.031	0	0.029	0.025	0.033	0.043	0.018	0.061	0.017	0.069	0.09	0.046	0.065
GSM773629	818	0	0.021	0.046	0.094	0.055	0.048	0.007	0.04	0.029	0.113	0.002	0.089	0.017	0	0.019	0.019	0.063	0.081	0.01	0.093	0.063	0.071	0.111	0.046	0.012
GSM773630	1154	0	0	0.038	0.098	0.086	0.036	0.011	0.032	0.166	0.121	0.039	0.066	0	0	0.048	0.016	0.139	0.026	0.039	0.082	0.019	0.047	0.069	0.053	0.061
GSM773631	3058	0	0.025	0.072	0.056	0.034	0.033	0.027	0.02	0.019	0.09	0.115	0.038	0.041	0.021	0.038	0.028	0	0.066	0.026	0.053	0.033	0.051	0.06	0.033	0.119
GSM773632	1941	0	0.039	0.068	0.062	0.013	0.043	0.004	0.044	0.082	0.076	0.084	0.052	0.039	0.007	0.038	0.031	0.021	0.043	0.031	0.063	0.025	0.057	0.089	0.02	0.056
GSM773633	1596	0	0.024	0.068	0.09	0.088	0.038	0	0.038	0.049	0.104	0.05	0.086	0.023	0	0.002	0.067	0.109	0.075	0.039	0.074	0.032	0.026	0.017	0.02	0.068
GSM773634	2450	0	0.019	0.037	0.099	0.059	0.028	0.019	0.05	0.027	0.125	0.09	0.109	0.022	0	0.017	0.038	0.08	0.063	0.038	0.067	0.052	0.062	0.054	0.035	0.044
GSM773635	1881	0	0.018	0.032	0.072	0.083	0.054	0.008	0.046	0.041	0.123	0.081	0.1	0.025	0	0.011	0	0.056	0.103	0.029	0.079	0.074	0.032	0.064	0.043	0.03
GSM773636	1637	0	0.008	0.071	0.065	0.088	0.038	0.063	0.007	0.093	0.099	0.141	0.057	0.016	0.005	0.051	0.041	0.054	0.044	0.05	0.06	0.052	0.044	0.054	0.029	0.031
GSM773637	2034	0	0.011	0.058	0.072	0.055	0.038	0.001	0.02	0.067	0.116	0.118	0.056	0.028	0	0.036	0.002	0.049	0.042	0.016	0.075	0.033	0.068	0.12	0.045	0.081
GSM773638	2134	0	0.042	0.027	0.073	0.088	0.028	0.019	0.032	0.011	0.085	0.082	0.075	0.043	0.004	0.026	0.036	0.025	0.086	0.044	0.044	0.073	0.022	0.023	0.03	0.117
GSM773639	779	1	0.008	0.061	0.034	0.104	0.059	0.007	0.024	0.096	0.085	0.113	0.055	0.03	0.015	0.042	0.011	0.047	0.049	0.049	0.045	0.037	0.071	0.061	0.039	0.023
GSM773640	540	1	0.019	0.095	0.059	0.032	0.041	0	0.043	0.067	0.066	0.081	0.035	0.025	0	0.036	0.026	0.035	0.052	0.022	0.093	0.025	0.047	0.146	0.022	0.027
GSM773641	1317	0	0.006	0.056	0.057	0.021	0.037	0.018	0.012	0.082	0.117	0.108	0.065	0.043	0.026	0.038	0.078	0.052	0.004	0.054	0.069	0.066	0.04	0.052	0.03	0.072
GSM773642	1980	0	0.011	0.057	0.054	0.046	0.043	0.009	0.042	0.054	0.121	0.132	0.075	0.059	0.001	0.028	0.037	0.023	0.034	0.038	0.061	0.028	0.042	0.11	0.026	0.051
GSM773643	702	1	0	0.062	0.078	0.081	0.042	0.026	0.034	0.064	0.12	0.112	0.089	0.017	0	0.025	0.027	0.081	0.061	0.021	0.087	0.031	0.07	0.039	0.055	0.056
GSM773644	564	1	0.021	0.045	0.084	0.073	0.038	0.014	0.019	0.08	0.077	0.054	0.076	0.023	0	0.012	0.009	0.117	0.056	0.015	0.104	0.038	0.053	0.057	0.05	0.042
GSM773645	788	1	0.002	0.099	0	0.07	0.043	0.015	0.005	0.099	0.069	0.141	0.004	0.054	0.017	0.007	0.061	0.005	0.051	0.041	0.035	0.063	0.049	0.051	0.02	0.08
GSM773646	1463	0	0.032	0.041	0.065	0.085	0.044	0.024	0.029	0.08	0.081	0.008	0.112	0.03	0	0.009	0.024	0.084	0.063	0.028	0.079	0.061	0.029	0.065	0.043	0.051
GSM773647	1345	1	0.007	0.037	0.068	0.106	0.042	0.008	0.027	0.103	0.06	0.038	0.078	0.025	0.002	0.004	0.028	0.093	0.071	0.029	0.078	0.035	0.033	0.076	0.049	0.06
GSM773648	832	0	0.009	0.063	0.043	0.051	0.054	0.009	0.014	0.071	0.06	0.097	0.041	0.038	0	0.032	0.007	0.038	0.067	0.024	0.082	0.019	0.026	0.146	0.017	0.075
GSM773649	2687	0	0.005	0.038	0.046	0.082	0.049	0.009	0.029	0.066	0.104	0.038	0.092	0.015	0	0.046	0.007	0.08	0.069	0.01	0.087	0.015	0.043	0.173	0.051	0.011
GSM773650	1122	1	0.03	0.083	0.043	0.05	0.018	0.006	0.025	0.085	0.113	0.112	0.044	0.037	0.034	0.028	0.075	0.046	0.055	0.051	0.051	0.03	0.022	0.051	0.028	0.021
GSM773651	2668	0	0	0.106	0.005	0.059	0.026	0.007	0	0.137	0.119	0.034	0.049	0.036	0.03	0.053	0.047	0.05	0.027	0.027	0.053	0.05	0.032	0.065	0.04	0.008
GSM773652	1936	0	0.008	0.052	0.085	0.028	0.034	0.004	0.024	0.067	0.111	0.087	0.073	0.035	0	0.015	0.074	0.085	0.046	0.031	0.092	0.05	0.043	0.079	0.037	0.033
GSM773653	871	0	0.008	0.042	0.061	0.08	0.031	0.005	0.029	0.052	0.114	0.045	0.081	0.024	0.005	0.035	0.022	0.072	0.072	0.025	0.082	0.045	0.044	0.091	0.051	0.047
GSM773654	2671	0	0	0.045	0.096	0.093	0.048	0.032	0.044	0.123	0.066	0.051	0.085	0.022	0	0.022	0.006	0.081	0.038	0.031	0.101	0	0.046	0.108	0.041	0.005
GSM773655	1482	0	0.018	0.068	0.096	0.056	0.041	0.007	0.021	0.119	0.057	0.1	0.035	0.041	0.018	0.012	0.023	0.03	0.067	0.033	0.041	0.076	0.011	0.06	0.034	0.068
GSM773656	1128	0	0.016	0.031	0.107	0.095	0.04	0.007	0.036	0.014	0.119	0.014	0.07	0.014	0	0.023	0.036	0.075	0.09	0.037	0.065	0.112	0.052	0.03	0.048	0.075
GSM773657	1042	1	0.01	0.046	0.084	0.064	0.037	0.007	0.039	0.073	0.111	0.059	0.092	0.024	0	0.024	0.032	0.069	0.06	0.023	0.074	0.022	0.056	0.095	0.042	0.058
GSM773658	1229	1	0	0.085	0.054	0.086	0.053	0.011	0.009	0.1	0.073	0.059	0.075	0.014	0	0.045	0.03	0.088	0.046	0.021	0.056	0.037	0.041	0.089	0.038	0.096
GSM773659	2263	1	0.01	0.057	0.046	0.081	0.045	0.016	0.02	0.084	0.093	0.033	0.066	0.013	0	0.032	0.02	0.092	0.071	0.004	0.065	0.019	0.06	0.121	0.053	0.065
GSM773660	1770	0	0.006	0.054	0.058	0.074	0.05	0.005	0.027	0.103	0.081	0.07	0.054	0.028	0.005	0.04	0.005	0.051	0.05	0.024	0.074	0.024	0.037	0.092	0.037	0.071
GSM773661	1433	1	0.002	0.047	0.071	0.105	0.046	0.003	0.034	0.111	0.062	0.061	0.058	0.027	0	0.02	0.006	0.062	0.049	0.027	0.087	0.029	0.046	0.129	0.035	0.051
GSM773662	1823	0	0.002	0.021	0.111	0.06	0.046	0.005	0.045	0.075	0.095	0.075	0.082	0.015	0	0.015	0.009	0.076	0.067	0.018	0.071	0.085	0.072	0.093	0.036	0.083
GSM773663	1988	0	0.004	0.059	0.048	0.083	0.042	0.007	0.039	0.131	0.094	0.062	0.058	0.028	0	0.034	0.019	0.042	0.044	0.023	0.067	0.037	0.042	0.056	0.045	0.122
GSM773664	1434	0	0.005	0.06	0.061	0.021	0.046	0.018	0.028	0.048	0.107	0.102	0.033	0.029	0.005	0.033	0.009	0.035	0.03	0.037	0.08	0.045	0.061	0.143	0.04	0.058
GSM773665	630	1	0.009	0.008	0.082	0.118	0.04	0.047	0.036	0.086	0.086	0.04	0.075	0.015	0	0.014	0	0.117	0.056	0.021	0.118	0.025	0.053	0.084	0.037	0.045
GSM773666	1537	0	0.009	0.063	0.074	0.097	0.033	0.012	0.024	0.072	0.076	0.03	0.079	0.026	0.006	0.031	0.006	0.09	0.062	0.02	0.076	0.015	0.069	0.088	0.047	0.026
GSM773667	1429	1	0.009	0.021	0.09	0.088	0.045	0.026	0.039	0.089	0.098	0.014	0.082	0.015	0	0.011	0	0.093	0.079	0.019	0.102	0.013	0.055	0.07	0.035	0.079
GSM773668	1038	1	0.012	0.09	0.026	0.039	0.048	0.01	0.011	0.102	0.06	0.116	0.001	0.039	0.014	0.037	0.011	0.023	0.047	0.03	0.044	0.05	0.062	0.067	0.048	0.102
GSM773669	2486	0	0	0.037	0.082	0.094	0.048	0.01	0.04	0.08	0.108	0.02	0.129	0.022	0.001	0.012	0.015	0.07	0.089	0.037	0.061	0.099	0.026	0.045	0.05	0.037
GSM773670	740	0	0.017	0.074	0.053	0.083	0.037	0.005	0.023	0.068	0.102	0.065	0.055	0.024	0	0.022	0.037	0.042	0.057	0.032	0.073	0.044	0.032	0.118	0.04	0.068
GSM773671	1042	0	0.043	0.036	0.06	0.043	0.037	0	0.04	0.047	0.103	0.094	0.079	0.024	0.005	0	0.026	0.056	0.066	0.026	0.069	0.023	0.067	0.107	0.047	0.044
GSM773672	1267	0	0.024	0.043	0.077	0.07	0.056	0.021	0.04	0.051	0.1	0.059	0.083	0.029	0.011	0.004	0.005	0.09	0.097	0.02	0.064	0.029	0.038	0.05	0.029	0.074
GSM773673	1017	0	0.013	0.056	0.033	0.033	0.034	0.009	0.012	0.14	0.081	0.032	0.076	0.018	0.031	0.05	0.036	0.069	0.018	0.017	0.053	0.038	0.052	0.086	0.047	0.115
GSM773674	1041	0	0	0	0.082	0.144	0.031	0.069	0.037	0.104	0.052	0	0.095	0.003	0	0.038	0.016	0.1	0.059	0.057	0.091	0.042	0.04	0.053	0.056	0.07
GSM773675	1859	0	0	0.079	0.042	0.031	0.041	0.006	0.033	0.079	0.074	0.068	0.022	0.033	0.017	0.022	0.017	0.014	0.041	0.031	0.066	0.024	0.053	0.179	0.028	0.06
GSM773676	1717	0	0.004	0.03	0.07	0.079	0.039	0	0.031	0.071	0.109	0.01	0.079	0.013	0	0.031	0.027	0.084	0.057	0.014	0.088	0.024	0.058	0.166	0.052	0.04
GSM773677	1494	0	0.01	0.017	0.076	0.107	0.04	0.038	0.038	0.093	0.11	0.043	0.095	0.016	0	0.021	0	0.093	0.062	0.028	0.096	0.038	0.056	0.09	0.041	0.018
GSM773678	754	0	0.036	0.039	0.071	0.076	0.039	0.018	0.023	0.034	0.099	0.036	0.072	0.023	0	0.019	0.016	0.044	0.081	0.019	0.076	0.028	0.079	0.043	0.044	0.126
GSM773679	2364	0	0.01	0.032	0.105	0.091	0.046	0.015	0.043	0.073	0.105	0.01	0.098	0.009	0	0.007	0.023	0.096	0.082	0.023	0.083	0.035	0.039	0.105	0.045	0.029
GSM773680	1733	0	0.004	0.044	0.047	0.125	0.041	0.014	0.035	0.067	0.097	0.069	0.061	0.028	0.002	0.019	0.011	0.055	0.085	0.024	0.06	0.071	0.046	0.079	0.046	0.055
GSM773681	1941	0	0.033	0.027	0.096	0.08	0.032	0.005	0.034	0.015	0.097	0.041	0.086	0.032	0	0.019	0.048	0.053	0.091	0.029	0.059	0.055	0.051	0.038	0.038	0.102
GSM773682	774	0	0.032	0.062	0.076	0.066	0.023	0.008	0.032	0.097	0.092	0.105	0.074	0.022	0	0.029	0.01	0.051	0.064	0.034	0.076	0.022	0.051	0.06	0.043	0.042
GSM773683	2913	0	0.009	0.087	0.031	0.071	0.061	0.003	0.01	0.111	0.039	0.084	0.039	0.048	0.01	0.05	0.044	0.036	0.051	0.018	0.039	0.039	0.042	0.067	0.038	0.032
GSM773684	1803	0	0.016	0.067	0.093	0.047	0.031	0.008	0.032	0.078	0.123	0.107	0.087	0.025	0	0.029	0.027	0.052	0.065	0.035	0.081	0.032	0.057	0.028	0.037	0.055
GSM773685	1912	0	0.015	0.059	0.047	0.054	0.041	0.002	0.035	0.091	0.095	0.09	0.076	0.009	0	0.004	0.024	0.054	0.051	0.012	0.076	0.052	0.058	0.09	0.024	0.117
GSM773686	1481	0	0.039	0.026	0.111	0.027	0.025	0.001	0.029	0.027	0.087	0.084	0.065	0.038	0.001	0.012	0.015	0.063	0.061	0.024	0.072	0.024	0.058	0.096	0.035	0.089
GSM773687	1231	0	0.03	0.069	0.061	0.062	0.036	0.008	0.012	0.098	0.069	0.07	0.03	0.016	0	0.03	0.032	0.018	0.052	0.016	0.082	0.024	0.064	0.102	0.035	0.131
GSM773688	1964	0	0.027	0.05	0.046	0.097	0.037	0.023	0.039	0.065	0.09	0.03	0.062	0.011	0	0.01	0.02	0.05	0.062	0.027	0.076	0.057	0.043	0.11	0.043	0.089
GSM773689	3352	0	0.027	0.042	0.066	0.084	0.038	0.003	0.037	0.041	0.123	0.123	0.077	0.036	0	0.018	0.042	0.031	0.086	0.027	0.047	0.031	0.047	0.035	0.034	0.099
GSM773690	2158	0	0.002	0.061	0.073	0.081	0.042	0.029	0.029	0.078	0.115	0.12	0.044	0.015	0	0.037	0.014	0.049	0.054	0.034	0.061	0.028	0.06	0.088	0.044	0.065
GSM773691	3466	0	0.033	0.056	0.041	0.053	0.048	0.007	0.038	0.068	0.089	0.107	0.048	0.033	0.025	0.023	0.003	0.012	0.065	0.023	0.049	0.038	0.028	0.081	0.018	0.117
GSM773692	3263	0	0.009	0.069	0.065	0.064	0.04	0.006	0.023	0.048	0.126	0.113	0.056	0.015	0	0.025	0	0.044	0.07	0.017	0.052	0.045	0.06	0.072	0.057	0.127
GSM773693	1823	0	0.018	0.064	0.09	0.067	0.035	0.006	0.039	0.042	0.071	0.082	0.05	0.021	0	0.024	0.009	0.044	0.055	0.015	0.079	0.03	0.071	0.102	0.037	0.063
GSM773694	1856	0	0.016	0.023	0.101	0.111	0.045	0.003	0.051	0.094	0.125	0.071	0.098	0.013	0	0.007	0	0.101	0.069	0.037	0.063	0.124	0.033	0.02	0.047	0.007
GSM773695	2449	0	0.026	0.05	0.092	0.092	0.042	0.002	0.036	0.017	0.101	0.037	0.077	0.026	0	0.014	0.038	0.053	0.093	0.013	0.061	0.03	0.056	0.058	0.038	0.106
GSM773696	1859	0	0.029	0.077	0.065	0.012	0.016	0.024	0.022	0.048	0.099	0.126	0.068	0.023	0.015	0.044	0.021	0.05	0.047	0.044	0.066	0.043	0.057	0.089	0.027	0.04
GSM773697	1998	0	0.021	0.078	0.079	0.054	0.05	0.031	0.01	0.114	0.064	0.106	0.01	0.029	0.012	0.041	0.037	0.069	0.052	0.023	0.041	0.029	0	0.076	0.033	0.044
GSM773698	1852	0	0.009	0.076	0.084	0.03	0.04	0.014	0.029	0.104	0.104	0.103	0.059	0.049	0	0.032	0.036	0.059	0.038	0.038	0.065	0.069	0.037	0.045	0.022	0.056
GSM773699	1894	0	0.023	0.057	0.057	0.006	0.032	0.005	0.026	0.106	0.106	0.145	0.067	0.027	0.006	0.041	0.025	0.039	0.03	0.026	0.073	0.023	0.06	0.07	0.039	0.109
GSM773700	1861	0	0.032	0.041	0.066	0.103	0.052	0.007	0.055	0.068	0.117	0.043	0.096	0.033	0	0	0.031	0.087	0.097	0.032	0.065	0.043	0.03	0.018	0.031	0.042
GSM773701	1669	0	0.042	0.048	0.086	0.033	0.033	0.013	0.034	0.008	0.095	0.07	0.092	0.039	0	0.028	0.037	0.061	0.047	0.027	0.071	0.021	0.078	0.064	0.036	0.074
GSM773702	3189	0	0	0.057	0.066	0	0.036	0.011	0.023	0.103	0.088	0.086	0.027	0.038	0.013	0.033	0.042	0.054	0	0.032	0.065	0.058	0.068	0.128	0.04	0.085
GSM773703	1822	0	0.046	0.058	0.074	0.043	0.038	0.013	0	0.023	0.099	0.083	0.075	0.03	0.014	0.027	0.026	0.081	0.059	0.044	0.083	0.007	0.051	0.061	0.035	0.097
GSM773704	1809	0	0.031	0.038	0.079	0.038	0.035	0.026	0.041	0.011	0.1	0.127	0.104	0.033	0.007	0.004	0.011	0.045	0.054	0.053	0.076	0.041	0.057	0.089	0.029	0.054
GSM773705	2552	0	0.024	0.044	0.06	0.018	0.041	0.014	0.038	0.082	0.095	0.057	0.093	0.02	0	0.025	0.046	0.05	0.066	0.007	0.103	0.012	0.077	0.094	0.039	0.062
GSM773706	2968	0	0.02	0.056	0.065	0.004	0.033	0.016	0.013	0.037	0.092	0.148	0.023	0.03	0	0.039	0.002	0.008	0.035	0.024	0.081	0.045	0.092	0.136	0.016	0.083
GSM773707	3066	0	0	0.048	0.057	0.079	0.034	0.005	0.022	0.091	0.098	0.111	0.045	0.015	0.007	0.025	0.008	0.039	0.046	0.007	0.079	0.038	0.056	0.139	0.041	0.075
GSM773708	1412	0	0.036	0.09	0.042	0.075	0.021	0.013	0.02	0.067	0.081	0.166	0.043	0.033	0.024	0.026	0.014	0.009	0.025	0.029	0.037	0.061	0.047	0.066	0.011	0.098
GSM773709	1317	0	0.053	0.028	0.07	0.04	0.047	0.002	0.047	0.044	0.115	0.044	0.126	0.033	0	0	0.034	0.082	0.089	0.034	0.064	0.055	0.045	0.03	0.041	0.032
GSM773710	1180	0	0.023	0.045	0.052	0.057	0.036	0.01	0.033	0.064	0.09	0.105	0.064	0.026	0.01	0.037	0.011	0.033	0.05	0.028	0.064	0.031	0.049	0.093	0.026	0.131
GSM773711	1688	0	0.012	0.044	0.077	0.075	0.029	0.023	0.036	0.081	0.084	0.084	0.081	0.002	0	0.023	0	0.065	0.056	0.027	0.1	0.016	0.06	0.111	0.046	0.069
GSM773712	1417	0	0.041	0.082	0.063	0.021	0.042	0.01	0.028	0.046	0.088	0.134	0.031	0.028	0	0.019	0.008	0.014	0.069	0.041	0.056	0.031	0.052	0.065	0.025	0.136
GSM773713	1426	0	0.026	0.051	0.044	0.074	0.022	0.012	0.033	0.08	0.1	0.103	0.087	0.019	0	0.03	0.031	0.051	0.05	0.023	0.082	0.013	0.065	0.09	0.037	0.065
GSM773714	1674	0	0	0.066	0.081	0.07	0.033	0.008	0.03	0.089	0.08	0.108	0.018	0.023	0.022	0.036	0	0.029	0.032	0.02	0.064	0.037	0.057	0.118	0.026	0.075
GSM773715	1848	0	0	0.059	0.076	0.063	0.055	0.025	0	0.107	0.083	0.107	0	0.034	0.015	0.035	0.008	0.09	0.019	0.038	0.072	0.048	0.032	0.075	0.043	0.079
GSM773716	1856	0	0.01	0.049	0.032	0.104	0.053	0.004	0.052	0.077	0.132	0.022	0.095	0.021	0	0.023	0.025	0.074	0.083	0.023	0.089	0.027	0.037	0.069	0.048	0.029
GSM773717	1780	0	0.027	0.022	0.068	0.091	0.054	0.005	0.051	0.06	0.13	0.088	0.121	0.035	0.001	0.007	0.02	0.078	0.08	0.054	0.062	0.052	0.024	0.017	0.035	0.053
GSM773718	2084	0	0.045	0.035	0.068	0.052	0.032	0	0.041	0.04	0.108	0.091	0.104	0.025	0	0.009	0.023	0.071	0.08	0.027	0.075	0.037	0.052	0.084	0.039	0.026
GSM773719	1879	0	0.024	0.083	0.049	0.038	0.023	0.013	0.02	0.055	0.122	0.097	0.078	0.027	0.006	0.039	0.043	0.049	0.06	0.023	0.053	0.037	0.046	0.078	0.048	0.066
GSM773720	1114	0	0.002	0.067	0.075	0.06	0.057	0	0.023	0.113	0.043	0.095	0.038	0.028	0	0	0.032	0.055	0.062	0.015	0.064	0.038	0.06	0.076	0.029	0.086
GSM773721	2806	0	0.021	0.043	0.092	0.007	0.028	0.012	0.032	0.025	0.099	0.093	0.08	0.031	0	0.036	0.032	0.075	0.037	0.029	0.074	0.033	0.089	0.085	0.049	0.073
GSM773722	1663	0	0	0.081	0.079	0.033	0.042	0.012	0.017	0.076	0.078	0.063	0.024	0.027	0.01	0.036	0.03	0.036	0.05	0.03	0.073	0.028	0.053	0.124	0.042	0.063
GSM773723	1726	0	0.013	0.049	0.09	0.092	0.046	0	0.042	0.032	0.094	0.013	0.088	0.016	0	0.01	0.001	0.076	0.079	0.024	0.107	0.04	0.046	0.139	0.036	0.007
GSM773724	1629	0	0.012	0.044	0.083	0.105	0.048	0.004	0.025	0.066	0.083	0.049	0.075	0.024	0	0.028	0.007	0.078	0.061	0.029	0.081	0.048	0.055	0.087	0.047	0.044
GSM773725	2179	0	0.026	0.036	0.063	0.065	0.054	0	0.049	0.073	0.1	0.069	0.094	0.034	0.012	0.021	0.003	0.079	0.068	0.038	0.066	0.02	0.048	0.057	0.03	0.055
GSM773726	1917	0	0.015	0.052	0.05	0.075	0.044	0	0.039	0.106	0.097	0.085	0.065	0.033	0.007	0.025	0.052	0.051	0.041	0.028	0.076	0.015	0.023	0.102	0.034	0.064
GSM773727	1446	0	0.022	0.052	0.053	0.099	0.039	0.017	0.036	0.08	0.067	0.07	0.053	0.031	0	0.039	0.02	0.039	0.031	0.027	0.079	0.027	0.054	0.106	0.05	0.064
GSM773728	1162	0	0.014	0.066	0.07	0.076	0.039	0.005	0.03	0.094	0.106	0.108	0.073	0.023	0	0.02	0.027	0.057	0.065	0.018	0.056	0.02	0.043	0.079	0.041	0.039
GSM773729	1231	0	0.026	0.061	0.057	0.057	0.033	0.017	0.028	0.077	0.095	0.033	0.048	0.02	0.015	0.03	0.029	0.061	0.044	0.022	0.082	0.036	0.045	0.088	0.043	0.056
GSM773730	941	0	0.008	0.063	0.059	0.062	0.053	0	0.035	0.109	0.074	0.022	0.06	0.041	0.001	0.012	0.015	0.08	0.057	0.013	0.066	0.04	0.052	0.096	0.038	0.062
GSM773731	1623	0	0.039	0.042	0.091	0.037	0.047	0.001	0.042	0.038	0.094	0.082	0.069	0.037	0	0.018	0.029	0.067	0.025	0.037	0.064	0.03	0.062	0.061	0.049	0.096
GSM773732	1855	0	0.041	0.058	0.056	0.004	0.037	0.002	0.041	0.061	0.08	0.12	0.042	0.046	0	0.042	0.01	0.028	0.032	0.037	0.036	0.029	0.079	0.082	0.035	0.134
GSM773733	1404	0	0.015	0.06	0.069	0.024	0.052	0	0.038	0.061	0.114	0.082	0.057	0.046	0.008	0.026	0.024	0.062	0.063	0.041	0.049	0.055	0.049	0.039	0.037	0.081
GSM773734	2221	0	0.045	0.042	0.091	0.026	0.027	0.011	0.026	0.023	0.095	0.051	0.09	0.042	0.011	0.009	0.041	0.092	0.062	0.046	0.064	0.019	0.067	0.037	0.039	0.066
GSM773735	849	0	0.013	0.084	0.054	0.069	0.045	0.007	0.033	0.062	0.103	0.124	0.039	0.022	0	0.037	0.01	0.023	0.045	0.04	0.055	0.041	0.046	0.076	0.025	0.125
GSM773736	831	0	0.018	0.066	0.06	0.026	0.037	0.01	0.035	0.048	0.108	0.086	0.055	0.032	0.014	0.028	0.021	0.028	0.046	0.031	0.066	0.037	0.065	0.097	0.033	0.089
GSM773737	3219	0	0.038	0.043	0.044	0.041	0.05	0.003	0.048	0.042	0.108	0.08	0.075	0.04	0.011	0.014	0.017	0.057	0.075	0.034	0.068	0.066	0.038	0.059	0.043	0.045
GSM773738	2585	0	0.046	0.049	0.057	0.027	0.026	0.01	0.016	0.079	0.114	0.104	0.054	0.051	0.031	0.022	0.001	0.021	0.06	0.043	0.018	0.071	0.052	0.029	0.02	0.112
GSM773739	2442	0	0.033	0.071	0.062	0.076	0.026	0.016	0.011	0.069	0.091	0.137	0.038	0.048	0.027	0.001	0.01	0.042	0.047	0.036	0.052	0.019	0.036	0.075	0.019	0.07
GSM773740	1910	0	0.037	0.066	0.038	0.022	0.057	0	0.044	0.037	0.13	0.113	0.059	0.04	0.026	0.019	0.057	0.038	0.067	0.038	0.04	0.043	0.011	0.083	0.048	0.042
GSM773741	1834	0	0.037	0.1	0.025	0.037	0.034	0.007	0.036	0.054	0.107	0.128	0.082	0.052	0.026	0.039	0.052	0.033	0.048	0.048	0.061	0.028	0.019	0.016	0.024	0.039
GSM773742	2918	0	0.022	0.063	0.041	0.03	0.047	0.008	0.005	0.098	0.069	0.136	0.039	0.049	0.032	0.032	0.054	0.039	0.055	0.029	0.042	0.03	0.038	0.058	0.044	0.062
GSM773743	2285	0	0.034	0.066	0.083	0.063	0.029	0	0.032	0.044	0.1	0.079	0.064	0.028	0.01	0.005	0.029	0.023	0.06	0.034	0.059	0.032	0.053	0.1	0.029	0.048
GSM773744	2149	0	0.029	0.06	0.058	0.07	0.029	0.01	0.035	0.068	0.113	0.135	0.046	0.034	0.01	0.028	0.013	0.017	0.059	0.038	0.051	0.05	0.049	0.07	0.023	0.067
GSM773745	2561	0	0.021	0.063	0.045	0.062	0.039	0.002	0.018	0.055	0.101	0.057	0.06	0.025	0.012	0.008	0.008	0.056	0.065	0.012	0.1	0.008	0.05	0.14	0.033	0.045
GSM773746	1947	0	0.004	0.044	0.063	0.101	0.044	0.001	0.03	0.074	0.11	0.089	0.069	0.018	0	0.031	0.006	0.06	0.06	0.024	0.084	0.043	0.055	0.086	0.046	0.065
GSM773747	1841	0	0.026	0.093	0.035	0.03	0.044	0.016	0.048	0.039	0.146	0.163	0.028	0.023	0.013	0.02	0.024	0.018	0.068	0.053	0.032	0.057	0.048	0	0	0.114
GSM773748	1971	0	0.034	0.052	0.048	0.027	0.044	0.004	0.061	0.033	0.118	0.121	0.105	0.042	0.018	0.024	0.022	0.042	0.076	0.031	0.052	0.043	0.03	0.062	0.03	0.023
GSM773749	2409	0	0.009	0.064	0.041	0.073	0.035	0.006	0.017	0.082	0.089	0.047	0.062	0.024	0	0.042	0.024	0.055	0.061	0.028	0.092	0.03	0.048	0.108	0.053	0.071
GSM773750	1624	0	0.018	0.053	0.061	0.039	0.037	0.009	0.029	0.047	0.098	0.101	0.059	0.027	0	0.035	0.026	0.049	0.04	0.025	0.089	0.027	0.044	0.128	0.049	0.077
GSM773751	2430	0	0	0.047	0.064	0.075	0.057	0	0.046	0.059	0.132	0.123	0.069	0.035	0.025	0.022	0.03	0.04	0.076	0.047	0.056	0.027	0.046	0.044	0.037	0.044
GSM773752	1856	0	0.022	0.092	0.065	0.006	0.011	0.026	0.012	0.07	0.104	0.149	0.044	0.044	0.008	0.04	0.067	0.024	0.034	0.046	0.043	0.07	0.019	0.065	0.02	0.081
GSM773753	1516	0	0.03	0.04	0.083	0.069	0.039	0	0.034	0.065	0.081	0.066	0.09	0.04	0	0.027	0.025	0.072	0.059	0.031	0.074	0.026	0.053	0.075	0.028	0.037
GSM773754	1819	0	0.031	0.045	0.063	0.082	0.052	0.006	0.052	0.033	0.11	0.108	0.102	0.043	0.001	0.013	0.014	0.051	0.055	0.042	0.057	0.061	0.043	0.054	0.034	0.055
GSM773755	2413	0	0.036	0.056	0.065	0.091	0.019	0.007	0.018	0.112	0.107	0.104	0.055	0.041	0.02	0.009	0.051	0.032	0.024	0.057	0.049	0.033	0.025	0.058	0.019	0.075
GSM773756	1849	0	0.023	0.025	0.05	0.119	0.058	0.014	0.056	0.043	0.106	0	0.118	0.019	0	0.011	0.014	0.072	0.091	0.024	0.069	0.108	0.043	0.042	0.041	0.01
GSM773757	2181	0	0.024	0.056	0.059	0.054	0.035	0.011	0.03	0.081	0.09	0.09	0.095	0.022	0.014	0.024	0.012	0.039	0.061	0.02	0.079	0.026	0.036	0.075	0.028	0.075
GSM773758	2168	0	0.028	0.06	0.059	0.052	0.042	0.009	0.042	0.073	0.098	0.03	0.078	0.019	0.029	0.018	0.061	0.033	0.093	0.03	0.048	0.073	0.049	0.047	0.037	0.036
GSM773759	2154	0	0.021	0.064	0.068	0.036	0.017	0.005	0.014	0.076	0.108	0.132	0.046	0.043	0.007	0.027	0.047	0.016	0.023	0.038	0.062	0.037	0.05	0.062	0.019	0.076
GSM773760	2073	0	0.008	0.052	0.084	0.028	0.03	0.012	0.044	0.052	0.091	0.11	0.074	0.032	0.003	0.023	0.011	0.067	0.05	0.042	0.082	0.019	0.048	0.109	0.041	0.036
GSM773761	1994	0	0.024	0.048	0.083	0.076	0.032	0.011	0.041	0.022	0.085	0.092	0.096	0.027	0	0.019	0.02	0.046	0.083	0.035	0.065	0.046	0.042	0.095	0.033	0.051
GSM773762	2137	0	0.015	0.056	0.04	0.088	0.03	0.008	0.032	0.104	0.096	0.118	0.067	0.034	0.005	0.048	0.066	0.024	0.053	0.049	0.06	0.046	0.03	0.017	0.032	0.063
GSM773763	1998	0	0.022	0.03	0.092	0.037	0.036	0.007	0.031	0.051	0.097	0.096	0.063	0.023	0	0.031	0.021	0.064	0.058	0.019	0.066	0.018	0.082	0.077	0.041	0.129
GSM773764	1908	0	0.023	0.026	0.067	0.091	0.035	0.009	0.031	0.09	0.069	0.008	0.085	0.033	0.006	0.034	0.058	0.085	0.077	0.044	0.074	0.073	0.038	0.034	0.035	0.025
GSM773765	1660	0	0.025	0.055	0.096	0.036	0.033	0.014	0.038	0.026	0.127	0.117	0.1	0.023	0.02	0.018	0.018	0.058	0.06	0.026	0.056	0.065	0.014	0.092	0.042	0.051
TCGA-05-4249	1523	0	0.024	0.073	0.304	0.101	0.202	0.196	0.172	0.176	0.273	0.172	0.348	0.028	0	0.115	0.02	0.109	0.131	0.091	0.155	0.065	0.097	0.13	0.211	0.09
TCGA-05-4250	121	1	0	0.092	0.282	0.125	0.193	0.242	0.15	0.17	0.195	0.126	0.337	0.012	0	0.146	0.039	0.188	0.094	0.094	0.21	0.084	0.102	0.118	0.203	0.132
TCGA-05-4382	607	0	0	0.124	0.309	0.083	0.196	0.223	0.16	0.151	0.286	0.111	0.339	0	0	0.194	0.031	0.124	0.166	0.093	0.213	0.069	0.128	0.165	0.221	0.123
TCGA-05-4384	426	0	0	0.095	0.294	0.064	0.154	0.194	0.127	0.133	0.139	0.189	0.283	0.032	0	0.189	0	0.1	0.167	0.074	0.213	0.083	0.177	0.13	0.232	0.163
TCGA-05-4389	1369	0	0	0.057	0.384	0.076	0.201	0.24	0.164	0.191	0.345	0.119	0.406	0	0	0.162	0.017	0.163	0.094	0.1	0.203	0.083	0.176	0.087	0.246	0.114
TCGA-05-4390	1126	0	0	0.104	0.229	0.101	0.146	0.263	0.124	0.216	0.153	0.17	0.141	0.013	0	0.107	0.087	0.068	0.124	0.098	0.165	0.075	0.099	0.169	0.198	0.112
TCGA-05-4396	303	1	0.048	0.045	0.276	0.123	0.147	0.232	0.154	0.096	0.172	0.173	0.294	0.05	0	0.113	0.029	0.097	0.137	0.079	0.124	0.056	0.149	0.068	0.207	0.12
TCGA-05-4397	731	1	0.009	0.043	0.252	0.079	0.174	0.208	0.169	0.218	0.187	0.15	0.256	0.025	0	0.167	0.042	0.169	0.129	0.104	0.182	0.073	0.135	0.123	0.179	0.116
TCGA-05-4398	1431	0	0	0.141	0.257	0.097	0.213	0.25	0.147	0.155	0.217	0.131	0.342	0	0	0.208	0.02	0.155	0.179	0.104	0.212	0.073	0.121	0.126	0.21	0.131
TCGA-05-4402	244	1	0	0.146	0.293	0.104	0.195	0.196	0.151	0.19	0.22	0.173	0.349	0.005	0	0.186	0.02	0.103	0.108	0.11	0.171	0.115	0.112	0.14	0.242	0.123
TCGA-05-4403	578	0	0	0.088	0.323	0.068	0.183	0.22	0.16	0.151	0.244	0.128	0.325	0	0	0.191	0.011	0.138	0.091	0.093	0.176	0.109	0.186	0.187	0.2	0.153
TCGA-05-4405	610	0	0.002	0.112	0.243	0.09	0.152	0.184	0.111	0.17	0.231	0.157	0.296	0.031	0	0.16	0.056	0.117	0.164	0.095	0.194	0.046	0.07	0.129	0.197	0.088
TCGA-05-4415	91	1	0	0.126	0.346	0.138	0.15	0.245	0.145	0.2	0.273	0.028	0.252	0.007	0	0.171	0.039	0.194	0.036	0.103	0.164	0.033	0.134	0.059	0.198	0.16
TCGA-05-4417	455	0	0	0.131	0.321	0.11	0.218	0.263	0.179	0.17	0.235	0.119	0.367	0	0	0.146	0.017	0.151	0.166	0.08	0.18	0.083	0.096	0.128	0.198	0.113
TCGA-05-4418	274	1	0	0.051	0.34	0.111	0.185	0.27	0.159	0.212	0.253	0.129	0.391	0	0	0.159	0.049	0.139	0.143	0.102	0.18	0.084	0.172	0.103	0.204	0.101
TCGA-05-4420	912	0	0	0.185	0.239	0.075	0.109	0.215	0.11	0.179	0.092	0.136	0.244	0.005	0	0.185	0.076	0.144	0.101	0.091	0.148	0.074	0.123	0.081	0.226	0.273
TCGA-05-4422	365	0	0	0.077	0.37	0.123	0.202	0.232	0.16	0.181	0.322	0.133	0.382	0.025	0	0.133	0	0.132	0.18	0.118	0.209	0.085	0.175	0.058	0.22	0.062
TCGA-05-4424	913	0	0.02	0.049	0.239	0.102	0.205	0.206	0.176	0.151	0.262	0.144	0.372	0.015	0	0.21	0.043	0.109	0.1	0.082	0.161	0.083	0.091	0.142	0.147	0.156
TCGA-05-4425	669	0	0	0.007	0.292	0.087	0.204	0.235	0.17	0.195	0.273	0.109	0.355	0.049	0	0.161	0.047	0.147	0.149	0.097	0.118	0.047	0.089	0.142	0.163	0.128
TCGA-05-4426	791	0	0	0.071	0.25	0.097	0.192	0.207	0.161	0.135	0.197	0.177	0.33	0.051	0	0.129	0.044	0.119	0.142	0.094	0.164	0.076	0.09	0.16	0.153	0.171
TCGA-05-4427	791	0	0	0.152	0.268	0.08	0.203	0.222	0.146	0.126	0.247	0.162	0.238	0.028	0	0.184	0.022	0.147	0.145	0.083	0.173	0.045	0.097	0.141	0.203	0.119
TCGA-05-4430	761	0	0	0.076	0.314	0.089	0.204	0.211	0.164	0.164	0.254	0.123	0.358	0	0	0.193	0.026	0.158	0.126	0.089	0.181	0.082	0.16	0.123	0.201	0.147
TCGA-05-4432	761	0	0	0.178	0.316	0.102	0.193	0.26	0.143	0.189	0.199	0.149	0.367	0	0	0.161	0.01	0.141	0.115	0.107	0.187	0.114	0.084	0.089	0.205	0.148
TCGA-05-4433	730	0	0	0.092	0.301	0.084	0.183	0.223	0.156	0.147	0.213	0.153	0.357	0.016	0	0.16	0.013	0.119	0.096	0.089	0.175	0.098	0.163	0.152	0.183	0.165
TCGA-05-4434	457	1	0	0.124	0.327	0.081	0.199	0.234	0.158	0.166	0.259	0.084	0.39	0	0	0.18	0.027	0.147	0.165	0.079	0.237	0.102	0.118	0.108	0.198	0.156
TCGA-05-5420	457	0	0	0	0.348	0.118	0.185	0.26	0.156	0.195	0.28	0.008	0.413	0	0	0.152	0	0.185	0.109	0.09	0.155	0.117	0.213	0.153	0.226	0.189
TCGA-05-5423	151	0	0	0.032	0.269	0.105	0.218	0.218	0.161	0.17	0.259	0.12	0.341	0.016	0	0.141	0	0.152	0.119	0.097	0.142	0.141	0.163	0.189	0.167	0.15
TCGA-05-5425	882	0	0	0.038	0.345	0.105	0.2	0.245	0.167	0.141	0.316	0.117	0.352	0	0	0.176	0.012	0.17	0.125	0.109	0.173	0.092	0.18	0.1	0.217	0.186
TCGA-05-5428	670	0	0	0.084	0.252	0.052	0.108	0.184	0.102	0.198	0.187	0.162	0.233	0	0	0.123	0	0.19	0.054	0.126	0.188	0.06	0.153	0.203	0.211	0.084
TCGA-05-5429	275	1	0	0.132	0.24	0.057	0.155	0.199	0.103	0.196	0.149	0.122	0.317	0.051	0	0.169	0.056	0.078	0.132	0.071	0.116	0.052	0.186	0.085	0.19	0.106
TCGA-05-5715	62	0	0	0.073	0.257	0.071	0.146	0.177	0.105	0.159	0.154	0.164	0.292	0.009	0	0.127	0.01	0.079	0.075	0.087	0.175	0.083	0.133	0.22	0.153	0.113
TCGA-35-3615	14	0	0	0.047	0.257	0.12	0.164	0.23	0.161	0.155	0.268	0.169	0.353	0.033	0	0.146	0	0.129	0.119	0.109	0.178	0.071	0.136	0.104	0.178	0.113
TCGA-35-4122	225	0	0	0.076	0.35	0.111	0.183	0.23	0.179	0.179	0.213	0.07	0.386	0	0	0.172	0	0.176	0.093	0.098	0.203	0.089	0.167	0.161	0.213	0.135
TCGA-35-4123	182	0	0	0.11	0.301	0.138	0.21	0.258	0.158	0.251	0.205	0.098	0.383	0	0	0.145	0.015	0.196	0.128	0.132	0.161	0.024	0.12	0.12	0.203	0.074
TCGA-35-5375	264	0	0	0	0.219	0.134	0.172	0.234	0.14	0.191	0.287	0	0.346	0.032	0	0.149	0.003	0.232	0.089	0.122	0.136	0.095	0.139	0.107	0.155	0.102
TCGA-38-4625	2973	0	0	0.109	0.254	0.09	0.196	0.226	0.158	0.146	0.218	0.098	0.322	0.019	0	0.183	0.044	0.172	0.091	0.091	0.165	0.149	0.199	0.098	0.186	0.165
TCGA-38-4626	3674	0	0	0.056	0.337	0.091	0.196	0.191	0.149	0.091	0.253	0.13	0.283	0	0	0.166	0.028	0.117	0.141	0.07	0.19	0.125	0.183	0.188	0.185	0.257
TCGA-38-4627	1147	1	0	0.14	0.282	0.084	0.184	0.188	0.146	0.099	0.276	0.082	0.316	0.011	0	0.178	0.041	0.119	0.158	0.079	0.219	0.07	0.164	0.141	0.209	0.109
TCGA-38-4628	1492	1	0	0.112	0.132	0.003	0.163	0.184	0.122	0.24	0.219	0.171	0.119	0	0	0.222	0.054	0.065	0.063	0.087	0.156	0.085	0.141	0.205	0.214	0.143
TCGA-38-4629	864	1	0	0.064	0.314	0.111	0.188	0.249	0.158	0.209	0.259	0.031	0.314	0	0	0.196	0.048	0.186	0.09	0.103	0.185	0.075	0.126	0.162	0.21	0.076
TCGA-38-4630	1073	1	0.002	0.172	0.287	0.063	0.183	0.207	0.159	0.188	0.295	0.116	0.323	0.029	0	0.117	0.014	0.135	0.149	0.1	0.201	0.039	0.12	0.073	0.212	0.09
TCGA-38-4631	354	1	0	0.056	0.254	0.083	0.128	0.227	0.131	0.224	0.218	0.023	0.272	0	0	0.132	0	0.217	0.082	0.124	0.173	0.138	0.161	0.077	0.191	0.158
TCGA-38-4632	1357	1	0	0.106	0.242	0.133	0.209	0.281	0.162	0.167	0.258	0.123	0.3	0	0	0.156	0.039	0.178	0.125	0.094	0.165	0.044	0.07	0.147	0.222	0.104
TCGA-38-6178	448	0	0.013	0.081	0.184	0.127	0.189	0.186	0.145	0.146	0.227	0.131	0.277	0.05	0	0.17	0.036	0.083	0.12	0.091	0.136	0.078	0.092	0.11	0.162	0.124
TCGA-38-7271	800	1	0	0.05	0.287	0.128	0.211	0.242	0.174	0.134	0.318	0.083	0.432	0.028	0	0.141	0.017	0.144	0.162	0.121	0.134	0.202	0.079	0.077	0.189	0.074
TCGA-38-A44F	133	0	0	0.096	0.28	0.107	0.201	0.206	0.151	0.17	0.227	0.141	0.402	0.015	0	0.145	0.017	0.117	0.205	0.092	0.208	0.107	0.121	0.105	0.196	0.131
TCGA-44-2655	1324	0	0	0.069	0.297	0.112	0.204	0.221	0.168	0.202	0.275	0.136	0.384	0.026	0	0.171	0.025	0.113	0.122	0.095	0.142	0.094	0.147	0.107	0.188	0.109
TCGA-44-2656	1429	0	0.002	0.129	0.398	0.114	0.232	0.186	0.177	0.134	0.171	0.057	0.336	0.029	0	0.12	0	0.152	0.155	0.061	0.085	0.14	0.164	0.109	0.215	0.141
TCGA-44-2657	1351	0	0.001	0.056	0.317	0.138	0.204	0.206	0.167	0.147	0.291	0.098	0.421	0.014	0	0.093	0	0.152	0.178	0.119	0.201	0.17	0.129	0.06	0.186	0.07
TCGA-44-2659	1367	0	0.012	0.083	0.294	0.093	0.209	0.207	0.174	0.152	0.27	0.13	0.402	0.04	0	0.119	0.044	0.128	0.167	0.112	0.187	0.071	0.117	0.098	0.161	0.048
TCGA-44-2661	1159	0	0	0.046	0.353	0.086	0.207	0.216	0.171	0.163	0.278	0.111	0.419	0	0	0.145	0	0.152	0.182	0.1	0.166	0.133	0.159	0.128	0.191	0.165
TCGA-44-2662	1280	0	0	0.092	0.249	0.076	0.196	0.217	0.162	0.137	0.198	0.118	0.194	0	0	0.217	0.025	0.116	0.151	0.061	0.195	0.102	0.176	0.188	0.22	0.185
TCGA-44-2665	1301	0	0	0.13	0.251	0.08	0.217	0.224	0.168	0.136	0.216	0.144	0.326	0.033	0	0.21	0.03	0.095	0.152	0.07	0.151	0.049	0.09	0.131	0.196	0.16
TCGA-44-2666	97	1	0.002	0.121	0.307	0.022	0.153	0.139	0.108	0.111	0.024	0.175	0.281	0.058	0	0.129	0.016	0.113	0.148	0.069	0.145	0.169	0.136	0.085	0.191	0.172
TCGA-44-2668	761	1	0.002	0.033	0.279	0.105	0.214	0.265	0.153	0.171	0.187	0.129	0.356	0	0	0.184	0.05	0.156	0.124	0.094	0.181	0.099	0.103	0.138	0.158	0.226
TCGA-44-3396	1130	0	0	0.165	0.33	0.094	0.207	0.258	0.156	0.129	0.252	0.088	0.318	0	0	0.184	0.024	0.121	0.201	0.081	0.203	0.094	0.125	0.125	0.221	0.177
TCGA-44-3398	1163	0	0	0.107	0.31	0.088	0.196	0.222	0.171	0.136	0.27	0.094	0.353	0	0	0.159	0.031	0.163	0.139	0.069	0.151	0.122	0.18	0.162	0.174	0.162
TCGA-44-3917	1183	0	0	0.119	0.415	0.106	0.223	0.206	0.157	0.179	0.107	0.068	0.313	0.051	0	0.098	0	0.157	0.111	0.082	0.083	0.155	0.177	0.057	0.222	0.128
TCGA-44-3918	1036	0	0.007	0.15	0.382	0.114	0.236	0.191	0.19	0.136	0.199	0.093	0.34	0.009	0	0.087	0	0.13	0.199	0.048	0.17	0.096	0.192	0.042	0.264	0.158
TCGA-44-3919	1026	1	0	0.109	0.292	0.103	0.21	0.219	0.169	0.153	0.27	0.1	0.387	0	0	0.185	0.014	0.148	0.165	0.103	0.227	0.075	0.098	0.091	0.199	0.133
TCGA-44-4112	808	1	0.019	0.114	0.335	0.093	0.235	0.152	0.164	0.077	0.253	0.132	0.34	0.044	0	0.043	0.016	0.066	0.209	0.049	0.116	0.163	0.183	0.051	0.197	0.196
TCGA-44-5643	1013	0	0.01	0.02	0.241	0.153	0.211	0.217	0.196	0.156	0.341	0.008	0.272	0.049	0	0.129	0.069	0.169	0.099	0.107	0.094	0.094	0.184	0.08	0.155	0.087
TCGA-44-5644	863	0	0	0.157	0.318	0.044	0.103	0.185	0.119	0.134	0.129	0.168	0.257	0.013	0	0.064	0.038	0.139	0.122	0.062	0.171	0.064	0.114	0.068	0.187	0.155
TCGA-44-5645	852	0	0.038	0.046	0.223	0.116	0.22	0.212	0.213	0.149	0.257	0.11	0.41	0.057	0	0.12	0.021	0.092	0.177	0.094	0.126	0.08	0.068	0.093	0.148	0.078
TCGA-44-6145	595	0	0	0.073	0.369	0.14	0.199	0.249	0.158	0.11	0.29	0.13	0.367	0.011	0	0.163	0	0.159	0.116	0.108	0.167	0.114	0.186	0.072	0.213	0.138
TCGA-44-6146	728	0	0.05	0.114	0.297	0.037	0.204	0.134	0.149	0.079	0.148	0.153	0.35	0.055	0	0.064	0.046	0.032	0.211	0.027	0.105	0.117	0.208	0.02	0.191	0.165
TCGA-44-6147	845	0	0.023	0.136	0.255	0.081	0.245	0.152	0.18	0.094	0.265	0.096	0.354	0.053	0	0.03	0.014	0.005	0.231	0	0.111	0.174	0.184	0.025	0.214	0.181
TCGA-44-6148	704	0	0.005	0.129	0.213	0.134	0.154	0.187	0.117	0.118	0.23	0.161	0.32	0.024	0	0.121	0.03	0.075	0.176	0.084	0.174	0.132	0.16	0.095	0.179	0.146
TCGA-44-6774	658	0	0.016	0.126	0.227	0.115	0.191	0.247	0.174	0.134	0.15	0.089	0.33	0.017	0	0.15	0.046	0.066	0.139	0.07	0.186	0.081	0.123	0.118	0.214	0.108
TCGA-44-6775	705	0	0.027	0.136	0.262	0.114	0.234	0.144	0.164	0.087	0.179	0.15	0.366	0.03	0	0	0	0.031	0.232	0.003	0.117	0.145	0.174	0.066	0.218	0.201
TCGA-44-6776	2616	0	0.018	0.05	0.236	0.148	0.149	0.169	0.11	0.156	0.222	0.18	0.274	0.055	0	0.149	0.029	0.112	0.105	0.112	0.142	0.066	0.123	0.078	0.147	0.074
TCGA-44-6777	987	1	0	0.052	0.29	0.097	0.213	0.237	0.172	0.148	0.248	0.091	0.289	0.007	0	0.197	0.037	0.129	0.142	0.084	0.138	0.079	0.113	0.192	0.159	0.127
TCGA-44-6778	1864	0	0	0.121	0.37	0.093	0.208	0.234	0.177	0.127	0.294	0.048	0.377	0.013	0	0.172	0.01	0.135	0.152	0.073	0.204	0.118	0.147	0.097	0.226	0.154
TCGA-44-6779	500	1	0.002	0	0.279	0.14	0.208	0.281	0.171	0.164	0.211	0.124	0.311	0.045	0	0.136	0.001	0.212	0.095	0.124	0.148	0.061	0.135	0.088	0.159	0.076
TCGA-44-7659	691	0	0.001	0.056	0.23	0.082	0.165	0.183	0.134	0.149	0.3	0.179	0.303	0.052	0	0.126	0.02	0.11	0.191	0.105	0.16	0.068	0.079	0.115	0.166	0.078
TCGA-44-7660	592	0	0.014	0.052	0.342	0.083	0.194	0.196	0.137	0.134	0.33	0.107	0.323	0.03	0	0.136	0.031	0.187	0.126	0.095	0.166	0.043	0.145	0.127	0.166	0.08
TCGA-44-7661	557	1	0.009	0.078	0.303	0.096	0.217	0.247	0.179	0.146	0.24	0.073	0.377	0.013	0	0.205	0.052	0.12	0.166	0.072	0.167	0.075	0.136	0.087	0.164	0.172
TCGA-44-7662	218	0	0	0.138	0.289	0.116	0.212	0.2	0.145	0.171	0.261	0.074	0.311	0.012	0	0.17	0.043	0.183	0.125	0.097	0.204	0.055	0.098	0.117	0.221	0.131
TCGA-44-7667	1097	0	0	0.19	0.319	0.061	0.142	0.227	0.104	0.189	0.124	0.142	0.301	0.013	0	0.102	0.057	0.173	0.08	0.101	0.157	0.007	0.051	0.142	0.197	0.119
TCGA-44-7669	574	1	0	0.145	0.348	0.072	0.204	0.235	0.156	0.121	0.309	0.059	0.307	0.011	0	0.16	0.032	0.143	0.128	0.079	0.199	0.079	0.125	0.061	0.214	0.225
TCGA-44-7670	882	0	0	0.121	0.358	0.11	0.15	0.217	0.146	0.156	0.286	0.112	0.293	0	0	0.091	0.07	0.139	0.086	0.092	0.167	0.07	0.137	0.087	0.255	0.156
TCGA-44-7671	889	0	0.011	0.066	0.253	0.118	0.154	0.183	0.11	0.157	0.2	0.2	0.22	0.032	0	0.136	0.031	0.074	0.149	0.073	0.179	0.059	0.16	0.089	0.176	0.104
TCGA-44-7672	719	0	0	0.098	0.289	0.135	0.225	0.245	0.171	0.154	0.235	0.091	0.379	0.007	0	0.194	0.023	0.144	0.134	0.105	0.184	0.105	0.085	0.135	0.216	0.098
TCGA-44-8117	385	0	0.003	0.171	0.245	0.076	0.196	0.181	0.125	0.213	0.226	0.113	0.223	0.041	0	0.182	0.029	0.148	0.126	0.095	0.156	0.033	0.093	0.131	0.22	0.089
TCGA-44-8119	285	0	0	0.135	0.335	0.099	0.192	0.256	0.146	0.172	0.214	0.047	0.331	0.01	0	0.137	0.074	0.141	0.17	0.079	0.194	0.094	0.108	0.054	0.194	0.189
TCGA-44-8120	260	0	0	0.128	0.211	0.076	0.198	0.209	0.163	0.147	0.285	0.159	0.289	0.055	0	0.161	0.045	0.091	0.138	0.102	0.186	0.084	0.099	0.108	0.209	0.118
TCGA-44-A479	486	0	0.018	0.139	0.369	0.142	0.219	0.236	0.168	0.158	0.234	0.066	0.382	0.014	0	0.143	0	0.131	0.163	0.09	0.186	0.093	0.114	0.037	0.208	0.138
TCGA-44-A47A	466	0	0.018	0.04	0.219	0.095	0.225	0.219	0.168	0.175	0.257	0.143	0.267	0.043	0	0.199	0.037	0.09	0.173	0.095	0.139	0.103	0.108	0.138	0.167	0.134
TCGA-44-A47B	287	0	0.001	0.075	0.359	0.099	0.21	0.196	0.153	0.152	0.23	0.159	0.318	0.018	0	0.132	0.032	0.146	0.129	0.111	0.162	0.031	0.081	0.142	0.196	0.146
TCGA-44-A47G	351	0	0	0.109	0.316	0.118	0.224	0.214	0.158	0.116	0.253	0.096	0.348	0.016	0	0.1	0.007	0.119	0.206	0.098	0.21	0.112	0.133	0.12	0.21	0.125
TCGA-44-A4SS	415	0	0	0.102	0.313	0.107	0.205	0.224	0.16	0.115	0.313	0.106	0.317	0.021	0	0.141	0.002	0.159	0.169	0.097	0.186	0.045	0.131	0.114	0.174	0.055
TCGA-44-A4SU	409	1	0.01	0.139	0.263	0.121	0.21	0.2	0.151	0.193	0.285	0.107	0.391	0.035	0	0.095	0.021	0.087	0.21	0.109	0.176	0.071	0.035	0.06	0.215	0.043
TCGA-49-4486	2318	1	0	0.067	0.29	0.14	0.141	0.186	0.102	0.172	0.176	0.186	0.291	0.064	0	0.109	0.011	0.132	0.089	0.122	0.147	0.066	0.178	0.086	0.213	0.096
TCGA-49-4487	855	1	0	0.051	0.33	0.124	0.206	0.266	0.165	0.151	0.347	0.09	0.401	0.039	0	0.123	0.026	0.159	0.155	0.1	0.126	0.121	0.1	0.095	0.178	0.048
TCGA-49-4488	869	1	0	0.068	0.25	0.125	0.189	0.269	0.147	0.208	0.176	0.136	0.328	0.019	0	0.144	0.025	0.185	0.089	0.125	0.183	0.047	0.107	0.143	0.198	0.009
TCGA-49-4490	385	1	0.012	0.116	0.216	0.118	0.153	0.207	0.11	0.192	0.13	0.167	0.334	0.049	0	0.169	0.053	0.097	0.111	0.132	0.161	0.037	0.074	0.106	0.212	0.099
TCGA-49-4494	1081	1	0	0.045	0.279	0.116	0.181	0.244	0.133	0.22	0.274	0.149	0.336	0	0	0.213	0.024	0.19	0.084	0.117	0.139	0.09	0.063	0.149	0.187	0.151
TCGA-49-4501	1421	1	0	0.071	0.287	0.078	0.194	0.208	0.164	0.181	0.274	0.144	0.406	0.036	0	0.152	0.008	0.131	0.151	0.117	0.169	0.091	0.105	0.097	0.167	0.091
TCGA-49-4505	428	1	0	0.062	0.261	0.122	0.223	0.228	0.167	0.155	0.213	0.129	0.359	0.022	0	0.147	0.016	0.162	0.125	0.12	0.162	0.097	0.111	0.139	0.163	0.131
TCGA-49-4506	999	1	0	0.067	0.357	0.109	0.188	0.251	0.143	0.144	0.184	0.139	0.366	0.008	0	0.153	0.045	0.196	0.093	0.111	0.169	0.101	0.177	0.08	0.236	0.17
TCGA-49-4507	268	1	0	0.06	0.393	0.148	0.166	0.256	0.131	0.17	0.215	0.106	0.362	0.001	0	0.165	0.024	0.226	0.136	0.134	0.22	0.035	0.163	0.046	0.241	0.069
TCGA-49-4510	896	1	0	0.137	0.244	0.112	0.146	0.211	0.119	0.13	0.181	0.176	0.293	0.014	0	0.092	0.048	0.129	0.171	0.119	0.181	0.094	0.117	0.087	0.215	0.131
TCGA-49-4512	905	1	0	0.056	0.163	0.103	0.168	0.207	0.12	0.149	0.156	0.119	0.225	0.062	0	0.21	0.075	0.025	0.156	0.07	0.153	0.084	0.071	0.191	0.153	0.118
TCGA-49-4514	1700	0	0	0.053	0.352	0.136	0.143	0.24	0.133	0.21	0.277	0.091	0.37	0.007	0	0.15	0.056	0.178	0.079	0.115	0.151	0.058	0.176	0.057	0.217	0.067
TCGA-49-6742	488	1	0	0.1	0.306	0.084	0.029	0.16	0.031	0.156	0.255	0.211	0.214	0	0	0.222	0.027	0.151	0.042	0.096	0.18	0.053	0.183	0.117	0.219	0.15
TCGA-49-6743	1621	0	0.004	0.043	0.264	0.112	0.175	0.223	0.181	0.18	0.274	0.14	0.291	0.022	0	0.173	0.038	0.171	0.112	0.086	0.155	0.064	0.127	0.127	0.135	0.094
TCGA-49-6744	1683	0	0	0.068	0.326	0.115	0.22	0.21	0.175	0.171	0.291	0.164	0.357	0.023	0	0.175	0.014	0.139	0.157	0.089	0.179	0.064	0.128	0.143	0.205	0.104
TCGA-49-6745	522	0	0	0.032	0.272	0.112	0.203	0.247	0.163	0.192	0.28	0.138	0.368	0.012	0	0.195	0.022	0.144	0.114	0.094	0.174	0.085	0.111	0.142	0.141	0.176
TCGA-49-6761	354	0	0	0.068	0.28	0.132	0.211	0.248	0.137	0.188	0.21	0.118	0.306	0.02	0	0.174	0.04	0.157	0.121	0.118	0.191	0.048	0.088	0.101	0.2	0.132
TCGA-49-6767	677	0	0.015	0.085	0.295	0.1	0.179	0.236	0.143	0.221	0.187	0.014	0.245	0.015	0	0.199	0	0.211	0.091	0.107	0.185	0.067	0.119	0.138	0.201	0.066
TCGA-49-AAQV	677	1	0	0.146	0.285	0.081	0.204	0.237	0.143	0.179	0.268	0.17	0.389	0.025	0	0.093	0.029	0.103	0.191	0.105	0.194	0.074	0.082	0.086	0.212	0.076
TCGA-49-AAR0	4765	0	0	0.078	0.334	0.077	0.174	0.219	0.142	0.185	0.257	0.141	0.376	0.007	0	0.163	0.029	0.119	0.152	0.109	0.23	0.094	0.133	0.109	0.223	0.106
TCGA-49-AAR2	2224	0	0	0.059	0.315	0.115	0.17	0.234	0.133	0.166	0.201	0.166	0.337	0.034	0	0.132	0.043	0.123	0.165	0.129	0.216	0.074	0.092	0.062	0.201	0.073
TCGA-49-AAR3	1893	0	0.002	0.071	0.292	0.138	0.184	0.262	0.144	0.18	0.236	0.019	0.362	0	0	0.166	0.024	0.191	0.141	0.097	0.229	0.066	0.104	0.117	0.203	0.086
TCGA-49-AAR4	879	1	0	0.106	0.355	0.147	0.212	0.212	0.155	0.157	0.277	0.102	0.395	0.011	0	0.124	0.008	0.18	0.214	0.122	0.197	0.057	0.083	0.086	0.188	0
TCGA-49-AAR9	260	1	0	0.032	0.236	0.151	0.038	0.192	0.071	0.219	0.354	0.053	0.231	0	0	0.087	0.055	0.151	0.051	0.062	0.196	0.056	0.058	0.054	0.058	0.116
TCGA-49-AARE	1229	1	0.008	0.075	0.287	0.136	0.175	0.218	0.145	0.154	0.284	0.133	0.327	0.013	0	0.098	0.034	0.137	0.183	0.092	0.241	0.097	0.106	0.076	0.19	0.077
TCGA-49-AARN	1135	1	0	0.108	0.256	0.098	0.15	0.204	0.119	0.159	0.166	0.171	0.32	0.056	0	0.16	0.037	0.113	0.169	0.112	0.205	0.099	0.101	0.069	0.23	0.071
TCGA-49-AARO	3759	0	0	0.129	0.282	0.102	0.202	0.228	0.152	0.207	0.171	0.099	0.366	0	0	0.186	0.034	0.14	0.203	0.091	0.206	0.079	0.071	0.118	0.196	0.079
TCGA-49-AARQ	6732	0	0	0.055	0.333	0.104	0.157	0.189	0.107	0.166	0.168	0.162	0.298	0.03	0	0.098	0.006	0.204	0.153	0.119	0.197	0.038	0.122	0.114	0.194	0.055
TCGA-49-AARR	4992	0	0.006	0.068	0.278	0.113	0.188	0.202	0.144	0.105	0.206	0.148	0.369	0.008	0	0.178	0	0.107	0.195	0.085	0.197	0.107	0.167	0.09	0.176	0.177
TCGA-4B-A93V	300	1	0.004	0.087	0.34	0.091	0.194	0.247	0.144	0.152	0.178	0.146	0.281	0.029	0	0.112	0.067	0.161	0.192	0.098	0.16	0.039	0.034	0.104	0.177	0.089
TCGA-50-5044	624	1	0	0.039	0.319	0.143	0.161	0.239	0.128	0.156	0.235	0.063	0.266	0.017	0	0.145	0.069	0.179	0.116	0.112	0.173	0.034	0.125	0.075	0.153	0.064
TCGA-50-5045	2174	1	0	0.142	0.283	0.105	0.207	0.222	0.161	0.142	0.229	0.077	0.405	0	0	0.172	0.009	0.144	0.152	0.106	0.176	0.155	0.119	0.158	0.213	0.113
TCGA-50-5049	3094	0	0	0.035	0.28	0.136	0.206	0.233	0.167	0.166	0.265	0.031	0.429	0.028	0	0.183	0.032	0.163	0.146	0.116	0.151	0.102	0.097	0.143	0.177	0.084
TCGA-50-5051	478	1	0	0.104	0.288	0.088	0.145	0.23	0.104	0.171	0.144	0.168	0.234	0.035	0	0.132	0.051	0.109	0.16	0.084	0.176	0.088	0.113	0.086	0.202	0.075
[truncated: 501 more rows]

## Sheet: Table 3
Table 3: Univariate Cox analysis for the 24 immune cell types.
id	HR	HR.95L	HR.95H	pvalue
CD4_naive	1.3153e-05	7.74998e-08	0.00223228	1.78306e-05
CD8_naive	39.8413	7.62584	208.151	1.25251e-05
Tc	3.65687	1.90083	7.03518	0.00010279
Tex	3.5817	0.658616	19.4781	0.139776
Tr1	2.6308	0.928994	7.45013	0.0685637
nTreg	8.48642	3.58725	20.0765	1.13016e-06
iTreg	6.46709	1.63492	25.5812	0.00779945
Th1	20.3417	5.67767	72.8792	3.70908e-06
Th2	1.21669	0.553478	2.67462	0.625514
Th17	1.3601	0.479044	3.86156	0.563495
Tfh	1.87877	1.0467	3.37229	0.0346112
Tcm	0.565102	0.0738665	4.32322	0.582476
Tem	0.057599	0.000156361	21.2179	0.343784
NKT	7.37419	2.03759	26.6877	0.00233013
MAIT	14.0615	1.40291	140.939	0.0245859
Gamma_delta T	14.0442	3.24497	60.7832	0.000408309
CD4_T	1.58399	0.378738	6.62467	0.528678
CD8_T	7.61979	0.838396	69.2527	0.0713207
DC	13.4123	3.91237	45.9796	3.62598e-05
B_cell	2.35959	0.453545	12.2759	0.307592
Monocyte	14.9036	2.92399	75.9642	0.00114929
Macrophage	2.10249	0.49852	8.86716	0.311542
NK	15.1379	5.171	44.3157	7.12054e-07
Neutrophil	5.62448	1.17099	27.0154	0.030997

## Sheet: Table 4
Table 4: Details about the Immune cell pairs (ICPs).
ICPs	Immune Cell 1	Immune Cell 2	logrank.p	fwer
P1	CD4_naive	CD8_naive	0.00766171	1
P10	CD4_naive	Tfh	0.215065	1
P100	Tr1	DC	0.379223	1
P101	Tr1	B_cell	0.604393	1
P102	Tr1	Monocyte	0.353449	1
P103	Tr1	Macrophage	0.0192521	1
P104	Tr1	NK	0.000229525	0.0633489
P105	Tr1	Neutrophil	0.443282	1
P106	nTreg	iTreg	0.00303296	0.837097
P107	nTreg	Th1	0.0533108	1
P108	nTreg	Th2	0.00140155	0.386828
P109	nTreg	Th17	0.000789521	0.217908
P11	CD4_naive	Tcm	0.0813207	1
P110	nTreg	Tfh	0.401428	1
P111	nTreg	Tcm	0.0296148	1
P112	nTreg	Tem	0.0272541	1
P113	nTreg	NKT	5.90207e-05	0.0162897
P114	nTreg	MAIT	0.197106	1
P115	nTreg	Gamma_delta T	0.000587275	0.162088
P116	nTreg	CD4_T	0.000313269	0.0864623
P117	nTreg	CD8_T	0.000182673	0.0504176
P118	nTreg	DC	0.199213	1
P119	nTreg	B_cell	0.00246543	0.680458
P12	CD4_naive	Tem	0.757116	1
P120	nTreg	Monocyte	0.19197	1
P121	nTreg	Macrophage	0.000168525	0.0465129
P122	nTreg	NK	0.152133	1
P123	nTreg	Neutrophil	0.00145968	0.402873
P124	iTreg	Th1	0.0126058	1
P125	iTreg	Th2	0.83835	1
P126	iTreg	Th17	0.0808386	1
P127	iTreg	Tfh	0.0578865	1
P128	iTreg	Tcm	0.445154	1
P129	iTreg	Tem	0.750441	1
P13	CD4_naive	NKT	0.000304966	0.0841706
P130	iTreg	NKT	0.03029	1
P131	iTreg	MAIT	0.593353	1
P132	iTreg	Gamma_delta T	0.586303	1
P133	iTreg	CD4_T	0.026631	1
P134	iTreg	CD8_T	0.162874	1
P135	iTreg	DC	0.0379637	1
P136	iTreg	B_cell	0.728858	1
P137	iTreg	Monocyte	0.366359	1
P138	iTreg	Macrophage	0.0171679	1
P139	iTreg	NK	0.0127722	1
P14	CD4_naive	MAIT	0.000461575	0.127395
P140	iTreg	Neutrophil	0.33809	1
P141	Th1	Th2	0.202481	1
P142	Th1	Th17	0.0100572	1
P143	Th1	Tfh	0.0311249	1
P144	Th1	Tcm	0.194987	1
P145	Th1	Tem	0.156981	1
P146	Th1	NKT	0.640355	1
P147	Th1	MAIT	0.266824	1
P148	Th1	Gamma_delta T	0.755915	1
P149	Th1	CD4_T	0.0203615	1
P15	CD4_naive	Gamma_delta T	0.104666	1
P150	Th1	CD8_T	0.117204	1
P151	Th1	DC	0.372248	1
P152	Th1	B_cell	0.170446	1
P153	Th1	Monocyte	0.444786	1
P154	Th1	Macrophage	0.00509513	1
P155	Th1	NK	0.422333	1
P156	Th1	Neutrophil	0.246734	1
P157	Th2	Th17	0.0783158	1
P158	Th2	Tfh	0.0203504	1
P159	Th2	Tcm	0.0936392	1
P16	CD4_naive	CD4_T	0.0956472	1
P160	Th2	Tem	0.908102	1
P161	Th2	NKT	0.0793697	1
P162	Th2	MAIT	0.340147	1
P163	Th2	Gamma_delta T	0.0838635	1
P164	Th2	CD4_T	0.562707	1
P165	Th2	CD8_T	0.130985	1
P166	Th2	DC	0.10955	1
P167	Th2	B_cell	0.0500288	1
P168	Th2	Monocyte	0.369085	1
P169	Th2	Macrophage	0.0377859	1
P17	CD4_naive	CD8_T	0.112857	1
P170	Th2	NK	0.0035879	0.99026
P171	Th2	Neutrophil	0.809522	1
P172	Th17	Tfh	0.788196	1
P173	Th17	Tcm	0.531931	1
P174	Th17	Tem	0.271827	1
P175	Th17	NKT	0.110366	1
P176	Th17	MAIT	0.360884	1
P177	Th17	Gamma_delta T	0.643066	1
P178	Th17	CD4_T	0.932399	1
P179	Th17	CD8_T	0.0125721	1
P18	CD4_naive	DC	0.409578	1
P180	Th17	DC	0.0290804	1
P181	Th17	B_cell	0.588372	1
P182	Th17	Monocyte	0.494364	1
P183	Th17	Macrophage	0.399438	1
P184	Th17	NK	0.00378087	1
P185	Th17	Neutrophil	0.0587479	1
P186	Tfh	Tcm	0.298369	1
P187	Tfh	Tem	0.600187	1
P188	Tfh	NKT	0.178247	1
P189	Tfh	MAIT	0.0232032	1
P19	CD4_naive	B_cell	0.00859151	1
P190	Tfh	Gamma_delta T	0.0865507	1
P191	Tfh	CD4_T	0.972437	1
P192	Tfh	CD8_T	0.558127	1
P193	Tfh	DC	0.208033	1
P194	Tfh	B_cell	0.108127	1
P195	Tfh	Monocyte	0.084921	1
P196	Tfh	Macrophage	0.206284	1
P197	Tfh	NK	0.0777098	1
P198	Tfh	Neutrophil	0.571327	1
P199	Tcm	Tem	0.477316	1
P2	CD4_naive	Tc	0.535933	1
P20	CD4_naive	Monocyte	0.00314552	0.868163
P200	Tcm	NKT	0.829405	1
P201	Tcm	MAIT	0.0279551	1
P202	Tcm	Gamma_delta T	0.745308	1
P203	Tcm	CD4_T	0.812199	1
P204	Tcm	CD8_T	0.240932	1
P205	Tcm	DC	0.822752	1
P206	Tcm	B_cell	0.183677	1
P207	Tcm	Monocyte	0.306121	1
P208	Tcm	Macrophage	0.577536	1
P209	Tcm	NK	0.427206	1
P21	CD4_naive	Macrophage	0.193434	1
P210	Tcm	Neutrophil	0.288229	1
P211	Tem	NKT	0.704348	1
P212	Tem	MAIT	0.00745602	1
P213	Tem	Gamma_delta T	0.977644	1
P214	Tem	CD4_T	0.913724	1
P215	Tem	CD8_T	0.214675	1
P216	Tem	DC	0.535601	1
P217	Tem	B_cell	0.21406	1
P218	Tem	Monocyte	0.043124	1
P219	Tem	Macrophage	0.432955	1
P22	CD4_naive	NK	0.00238741	0.658925
P220	Tem	NK	0.0437591	1
P221	Tem	Neutrophil	0.851691	1
P222	NKT	MAIT	0.614362	1
P223	NKT	Gamma_delta T	0.998148	1
P224	NKT	CD4_T	0.00137701	0.380054
P225	NKT	CD8_T	0.0377731	1
P226	NKT	DC	0.367916	1
P227	NKT	B_cell	0.365027	1
P228	NKT	Monocyte	0.136779	1
P229	NKT	Macrophage	0.00544871	1
P23	CD4_naive	Neutrophil	0.322136	1
P230	NKT	NK	0.151751	1
P231	NKT	Neutrophil	0.00771499	1
P232	MAIT	Gamma_delta T	0.554587	1
P233	MAIT	CD4_T	0.0414633	1
P234	MAIT	CD8_T	0.497545	1
P235	MAIT	DC	0.897329	1
P236	MAIT	B_cell	0.57784	1
P237	MAIT	Monocyte	0.914077	1
P238	MAIT	Macrophage	0.113842	1
P239	MAIT	NK	0.431983	1
P24	CD8_naive	Tc	0.647505	1
P240	MAIT	Neutrophil	0.859676	1
P241	Gamma_delta T	CD4_T	0.00053606	0.147953
P242	Gamma_delta T	CD8_T	0.348794	1
P243	Gamma_delta T	DC	0.666521	1
P244	Gamma_delta T	B_cell	0.768465	1
P245	Gamma_delta T	Monocyte	0.571963	1
P246	Gamma_delta T	Macrophage	0.0972173	1
P247	Gamma_delta T	NK	0.013479	1
P248	Gamma_delta T	Neutrophil	0.128572	1
P249	CD4_T	CD8_T	0.0385838	1
P25	CD8_naive	Tex	0.943846	1
P250	CD4_T	DC	0.00026119	0.0720885
P251	CD4_T	B_cell	0.0224742	1
P252	CD4_T	Monocyte	0.0474657	1
P253	CD4_T	Macrophage	0.557461	1
P254	CD4_T	NK	6.57914e-05	0.0181584
P255	CD4_T	Neutrophil	0.444286	1
P256	CD8_T	DC	0.0780203	1
P257	CD8_T	B_cell	0.94917	1
P258	CD8_T	Monocyte	0.104359	1
P259	CD8_T	Macrophage	0.121751	1
P26	CD8_naive	Tr1	0.336703	1
P260	CD8_T	NK	0.319582	1
P261	CD8_T	Neutrophil	0.476856	1
P262	DC	B_cell	0.659911	1
P263	DC	Monocyte	0.844417	1
P264	DC	Macrophage	0.178491	1
P265	DC	NK	0.0337494	1
P266	DC	Neutrophil	0.0837948	1
P267	B_cell	Monocyte	0.338008	1
P268	B_cell	Macrophage	0.868328	1
P269	B_cell	NK	0.262698	1
P27	CD8_naive	nTreg	0.0627574	1
P270	B_cell	Neutrophil	0.56565	1
P271	Monocyte	Macrophage	0.199723	1
P272	Monocyte	NK	0.0194528	1
P273	Monocyte	Neutrophil	0.820812	1
P274	Macrophage	NK	0.00383557	1
P275	Macrophage	Neutrophil	0.648578	1
P276	NK	Neutrophil	8.78597e-05	0.0242493
P28	CD8_naive	iTreg	0.988982	1
P29	CD8_naive	Th1	0.523899	1
P3	CD4_naive	Tex	0.087317	1
P30	CD8_naive	Th2	0.000518066	0.142986
P31	CD8_naive	Th17	0.145212	1
P32	CD8_naive	Tfh	0.0975035	1
P33	CD8_naive	Tcm	0.426065	1
P34	CD8_naive	Tem	0.709932	1
P35	CD8_naive	NKT	0.454219	1
P36	CD8_naive	MAIT	0.373395	1
P37	CD8_naive	Gamma_delta T	0.402462	1
P38	CD8_naive	CD4_T	0.100338	1
P39	CD8_naive	CD8_T	0.235209	1
P4	CD4_naive	Tr1	0.917571	1
P40	CD8_naive	DC	0.688876	1
P41	CD8_naive	B_cell	0.21809	1
P42	CD8_naive	Monocyte	0.528278	1
P43	CD8_naive	Macrophage	0.0267345	1
P44	CD8_naive	NK	0.0632897	1
P45	CD8_naive	Neutrophil	0.0522545	1
P46	Tc	Tex	0.0232502	1
P47	Tc	Tr1	0.332698	1
P48	Tc	nTreg	0.275256	1
P49	Tc	iTreg	0.132572	1
P5	CD4_naive	nTreg	1.88302e-05	0.00519714
P50	Tc	Th1	0.104001	1
P51	Tc	Th2	0.000402772	0.111165
P52	Tc	Th17	0.00305501	0.843182
P53	Tc	Tfh	0.0419971	1
P54	Tc	Tcm	0.720107	1
P55	Tc	Tem	0.0173134	1
P56	Tc	NKT	0.226555	1
P57	Tc	MAIT	0.198986	1
P58	Tc	Gamma_delta T	0.604849	1
P59	Tc	CD4_T	0.00560444	1
P6	CD4_naive	iTreg	0.0187887	1
P60	Tc	CD8_T	0.386173	1
P61	Tc	DC	0.674608	1
P62	Tc	B_cell	0.375018	1
P63	Tc	Monocyte	0.283784	1
P64	Tc	Macrophage	0.102673	1
P65	Tc	NK	0.690794	1
P66	Tc	Neutrophil	0.0322669	1
P67	Tex	Tr1	0.0860932	1
P68	Tex	nTreg	4.0147e-05	0.0110806
P69	Tex	iTreg	0.11104	1
P7	CD4_naive	Th1	0.059169	1
P70	Tex	Th1	0.0259898	1
P71	Tex	Th2	0.514343	1
P72	Tex	Th17	0.738541	1
P73	Tex	Tfh	0.48575	1
P74	Tex	Tcm	0.142731	1
P75	Tex	Tem	0.978102	1
P76	Tex	NKT	0.14617	1
P77	Tex	MAIT	0.264373	1
P78	Tex	Gamma_delta T	0.0164135	1
P79	Tex	CD4_T	0.93722	1
P8	CD4_naive	Th2	0.92537	1
P80	Tex	CD8_T	0.476807	1
P81	Tex	DC	0.096504	1
P82	Tex	B_cell	0.617001	1
P83	Tex	Monocyte	0.0881479	1
P84	Tex	Macrophage	0.326635	1
P85	Tex	NK	0.00263181	0.726379
P86	Tex	Neutrophil	0.278526	1
P87	Tr1	nTreg	6.41885e-06	0.0017716
P88	Tr1	iTreg	0.343522	1
P89	Tr1	Th1	0.850313	1
P9	CD4_naive	Th17	0.846185	1
P90	Tr1	Th2	0.00652716	1
P91	Tr1	Th17	0.0988504	1
P92	Tr1	Tfh	0.81625	1
P93	Tr1	Tcm	0.230123	1
P94	Tr1	Tem	0.550301	1
P95	Tr1	NKT	0.0879559	1
P96	Tr1	MAIT	0.0650287	1
P97	Tr1	Gamma_delta T	0.733356	1
P98	Tr1	CD4_T	0.171572	1
P99	Tr1	CD8_T	0.712042	1

## Sheet: Table 5
Table 5：ICPs identified by LASSO
id	artCoef
P5	0.131742
P6	0.14513
P13	0.214973
P20	0.170818
P46	-0.0202483
P53	-0.00364607
P68	0.0142735
P78	0.0464842
P104	0.156247
P108	-0.107886
P113	-0.195868
P115	-0.0997199
P117	-0.0641364
P135	0.142742
P139	-0.0401405
P143	-0.206119
P169	0.145434
P179	0.293869
P189	0.0110509
P212	0.213197
P218	0.564003
P220	0.216923
P224	-0.0734563
P241	-0.133483
P249	0.00106386
P251	0.0919404
P265	0.0118559
P276	-0.137842

## Sheet: Table 6
Table 6：Model information about the ICPS
id	Immune Cell 1	Immune Cell 2	coef	HR	HR.95L	HR.95H	pvalue
P6	CD4_naive	iTreg	0.318735	1.37539	0.991562	1.90779	0.0562351
P13	CD4_naive	NKT	0.505826	1.65835	1.02351	2.68696	0.0399408
P78	Tex	Gamma_delta T	0.180972	1.19838	0.983357	1.46043	0.0728726
P104	Tr1	NK	0.232417	1.26165	1.0096	1.57662	0.0409586
P113	nTreg	NKT	-0.335267	0.715147	0.564242	0.906412	0.00556178
P115	nTreg	Gamma_delta T	-0.237101	0.788912	0.625138	0.995591	0.0458048
P135	iTreg	DC	0.398248	1.48921	1.14703	1.93348	0.00279196
P139	iTreg	NK	-0.269554	0.76372	0.593564	0.982654	0.0360799
P143	Th1	Tfh	-0.315362	0.729525	0.595059	0.894376	0.00241445
P169	Th2	Macrophage	0.299296	1.34891	1.07714	1.68925	0.00912617
P179	Th17	CD8_T	0.415909	1.51575	1.10551	2.07822	0.00979712
P212	Tem	MAIT	0.426513	1.53191	1.03819	2.26041	0.0316512
P218	Tem	Monocyte	1.1041	3.0165	1.478	6.15648	0.00241887
P241	Gamma_delta T	CD4_T	-0.196515	0.821589	0.664702	1.0155	0.0691163
P251	CD4_T	B_cell	0.239804	1.271	1.03453	1.56152	0.0224186
P265	DC	NK	0.174609	1.19078	0.965408	1.46877	0.102868
P276	NK	Neutrophil	-0.176066	0.838562	0.686733	1.02396	0.0840545

## Sheet: Table 7
Table 7: ICPs of 2499 LUAD patients.
id	ICPs	futime	fustat	P6	P13	P78	P104	P113	P115	P135	P139	P143	P169	P179	P212	P218	P241	P251	P265	P276
GSM1019225	6.87264	0.484932	1	1	0	0	1	0	1	1	0	1	0	0	1	1	0	0	0	0
GSM1854828	6.36075	3.24932	0	1	1	1	0	1	1	1	0	1	0	0	1	1	1	0	0	0
TCGA-86-7713	10.7943	3.16986	0	1	1	0	1	0	0	1	1	1	0	0	1	1	1	0	1	0
GSM1012879	9.09434	5.16164	1	1	1	0	1	1	1	1	1	0	0	0	1	1	0	1	0	1
GSM1213824	4.85999	1.59	1	1	0	0	0	0	1	0	1	0	0	0	1	1	0	1	1	1
GSM1032901	8.61499	2.86027	1	1	1	1	0	1	0	1	1	0	0	0	1	1	0	0	0	1
GSM1854915	8.01761	0.383562	0	1	1	0	0	0	0	0	0	1	0	0	1	1	1	1	1	1
GSM663302	10.4197	0.734494	1	1	1	0	1	0	0	1	1	0	0	0	1	1	1	0	0	1
TCGA-05-4424	5.52591	2.50137	0	1	1	1	0	1	0	0	0	1	0	0	1	1	0	0	0	1
GSM1855174	4.26499	1.47945	0	1	1	1	0	1	1	0	0	1	0	0	1	1	1	0	1	1
GSM773763	6.25549	5.47397	0	1	1	1	1	1	1	1	1	1	0	0	1	1	0	0	0	1
GSM370934	7.20831	6.93	0	1	1	0	0	1	1	1	1	0	0	0	1	1	0	1	0	1
GSM1854974	12.0162	2.30137	0	1	1	1	0	0	0	1	0	1	0	0	1	1	1	1	0	1
GSM303056	9.23985	6.91781	0	0	1	0	1	1	1	1	1	1	1	0	1	1	0	1	1	0
GSM1672358	5.19763	3.13151	0	1	1	0	1	1	1	0	1	1	0	0	1	1	1	1	1	0
GSM1855158	5.43152	1.91233	0	1	1	1	0	0	1	0	1	1	0	0	1	1	1	0	1	0
GSM718950	6.00212	11.611	0	0	1	1	1	1	1	1	1	1	1	0	1	1	1	0	1	1
GSM1855131	3.25726	1.90685	1	1	1	1	0	1	1	0	1	1	0	0	1	1	1	0	1	1
GSM303017	17.8003	8.24384	0	1	1	1	1	1	0	1	0	1	1	0	1	1	0	1	0	1
GSM1672674	9.52164	4.29041	1	1	1	0	1	1	1	0	0	0	0	0	1	1	0	1	1	1
GSM1550226	7.69743	2.46301	0	1	1	0	1	1	1	1	0	0	0	0	1	1	1	0	0	1
GSM663321	6.11752	1.72822	1	1	1	0	1	0	1	1	0	0	1	0	1	0	1	1	0	1
GSM773623	3.38617	4.48493	0	1	0	0	1	1	1	1	0	1	0	0	1	1	1	0	0	1
GSM663335	4.99877	3.44024	1	1	1	1	1	0	1	1	1	0	0	1	0	0	0	1	0	1
GSM1854832	8.36337	3.0411	0	1	1	1	0	1	0	0	0	1	0	0	1	1	0	1	1	1
GSM1855009	8.93141	2.07123	0	1	1	1	0	0	0	0	1	1	0	0	1	1	0	1	1	1
GSM663385	10.0387	1.91184	1	0	1	1	1	0	0	1	1	1	0	0	1	1	1	1	0	0
GSM773632	5.94715	5.31781	0	1	0	1	0	1	1	1	0	0	1	0	1	1	1	0	0	1
GSM1032952	3.66369	5.32603	0	0	1	1	0	1	1	0	1	1	0	0	1	1	0	1	1	1
TCGA-L4-A4E5	10.253	1.58356	0	1	1	1	0	0	0	1	1	1	0	0	1	1	1	0	1	0
GSM773744	3.67901	5.88767	0	1	0	0	0	1	1	1	0	0	0	0	1	1	1	0	0	1
GSM1033019	12.9777	0.394521	1	1	1	1	1	1	1	1	1	0	0	0	1	1	0	1	1	1
GSM773635	2.08931	5.15342	0	1	0	0	0	1	1	1	0	1	0	0	0	1	1	0	0	0
GSM1213685	3.42922	6.76	0	1	1	0	1	1	1	0	1	1	0	0	1	1	1	0	1	1
GSM371002	3.23611	6.03	1	0	1	0	0	1	1	1	0	1	0	0	1	1	1	0	0	1
TCGA-49-4488	15.7447	2.38082	1	1	1	1	1	0	0	1	1	1	0	0	1	1	0	0	1	0
GSM663375	8.81137	4.93623	0	1	1	1	1	1	1	1	1	1	1	0	1	1	1	1	0	1
GSM1854973	7.26152	2.50137	0	1	1	0	0	0	0	0	0	0	0	0	1	1	1	0	0	1
GSM1672480	5.70698	1.80822	0	1	1	0	1	1	1	0	0	1	0	0	1	1	1	1	1	1
GSM1855120	7.55953	0.591781	1	1	1	1	0	0	0	0	0	1	0	0	1	1	1	0	1	1
TCGA-55-6984	7.24829	2.08219	1	1	1	0	1	0	0	0	1	1	0	0	1	1	1	0	1	0
GSM1213742	6.75336	5.26	1	1	1	0	0	1	1	1	1	0	0	0	1	1	0	0	1	1
GSM1672658	5.76379	2.01452	1	1	1	0	0	1	1	0	1	0	0	0	1	1	0	1	1	1
GSM1213814	7.57528	5.1	0	1	1	0	0	0	1	1	0	1	0	0	1	1	0	0	0	1
TCGA-55-1596	8.3799	5.65753	0	1	1	1	0	0	0	0	1	1	0	0	1	1	0	0	1	0
TCGA-97-7547	6.31731	5.38356	0	1	1	0	0	0	0	0	0	1	0	0	1	1	1	0	0	0
GSM1855136	5.74511	0.0109589	1	1	1	0	0	0	0	0	1	1	0	0	1	1	1	0	1	0
GSM1213819	4.33091	1.52	1	1	1	0	1	1	1	1	1	1	0	0	0	1	0	1	0	1
GSM1855121	9.01487	0.805479	1	1	1	1	0	0	0	0	0	1	0	0	1	1	1	0	1	0
GSM1012975	10.0781	4.71781	0	1	1	1	1	1	0	1	1	1	0	0	1	1	0	1	0	1
GSM1855100	7.4948	2.37808	0	1	1	1	0	1	0	1	1	1	0	0	1	1	0	0	0	0
GSM1854964	13.727	1.7589	0	1	1	0	1	1	0	1	1	0	0	0	1	1	0	1	1	1
GSM773612	6.16607	2.2411	0	1	0	0	0	1	1	1	0	1	0	1	1	1	1	1	0	0
GSM1855014	6.31731	3.06575	1	1	1	0	0	0	0	0	0	1	0	0	1	1	1	0	0	0
TCGA-50-5931	34.6953	1.18904	1	1	1	0	1	0	0	1	1	0	0	1	1	1	0	1	1	0
GSM1855047	5.77336	2.79178	0	1	1	1	0	0	0	0	1	1	0	0	1	1	1	0	1	1
TCGA-50-5044	15.8852	1.70959	1	1	1	1	0	0	0	1	1	1	0	1	1	1	0	0	0	0
GSM1855122	5.77336	2.07397	0	1	1	1	0	0	0	0	1	1	0	0	1	1	1	0	1	1
TCGA-44-7671	9.06486	2.43562	0	1	1	0	1	0	0	1	1	1	0	0	1	1	1	0	0	0
GSM663341	10.3463	5.06315	1	1	0	0	1	0	0	1	0	0	0	1	0	1	1	1	0	1
GSM1019190	3.33268	9.92055	0	0	0	0	1	0	0	1	1	1	0	0	1	1	1	0	0	1
GSM1672627	17.3407	0.0353425	1	1	1	0	1	0	0	1	0	0	0	0	1	1	1	1	0	1
GSM1267455	10.6124	0.39	1	1	1	1	0	1	1	1	0	0	0	0	1	1	0	0	0	0
GSM1854816	9.82096	1.12877	0	1	1	1	0	0	0	0	0	1	0	0	1	1	0	1	0	1
GSM1672363	7.12467	2.42466	0	1	1	0	1	1	1	0	1	0	0	0	1	1	1	1	1	0
GSM663360	13.2744	0.0108014	1	0	1	1	1	1	0	1	1	0	1	0	1	1	1	1	0	0
GSM1672367	8.39678	4.5863	0	1	1	0	1	1	1	1	1	1	1	0	1	1	0	0	0	0
GSM1855042	5.9725	2.56712	0	1	1	1	0	0	1	0	0	1	0	0	1	1	1	0	0	0
GSM1019166	5.43251	5.77534	1	0	1	0	1	1	1	1	1	0	0	0	1	1	1	1	0	1
GSM1855076	5.9638	2.51233	0	1	1	1	0	0	1	0	0	1	0	0	1	1	1	0	1	1
TCGA-05-4250	13.2221	0.331507	1	1	1	1	1	0	0	1	1	1	0	0	1	1	0	0	0	0
TCGA-73-4666	10.4801	2.19178	0	1	1	1	0	0	0	1	1	1	0	0	1	1	0	0	0	0
GSM1032885	5.5839	10.8493	0	1	1	1	0	1	1	1	1	0	0	0	1	1	1	0	0	1
GSM1855188	4.54003	3.71781	1	1	1	1	0	1	0	0	0	1	0	0	1	1	1	0	0	1
GSM1012981	9.09434	2.43288	1	1	1	0	1	1	1	1	1	0	0	0	1	1	0	1	0	1
GSM1855065	6.74969	1.98356	0	1	1	0	0	0	1	1	1	1	0	0	1	1	1	0	1	0
GSM718967	6.11994	7.70411	0	1	1	1	1	1	1	1	1	1	0	0	1	1	1	0	1	1
TCGA-91-6829	20.0414	3.44658	1	1	1	1	1	0	0	1	1	1	0	1	1	1	0	0	0	0
GSM663313	6.90936	1.19625	1	1	1	0	1	1	0	1	1	1	0	0	1	1	1	1	0	1
TCGA-MP-A4T6	10.253	4.90411	1	1	1	1	0	0	0	1	1	1	0	0	1	1	1	0	1	0
GSM1672657	7.85959	6.70192	0	1	1	0	0	1	0	0	0	0	0	0	1	1	1	1	1	1
GSM773559	13.7933	8.40274	0	1	1	1	1	1	1	1	1	0	1	0	1	1	0	0	0	0
GSM1672390	2.3285	4.63151	0	1	1	0	0	1	1	0	0	0	1	0	1	0	1	1	0	1
GSM1213710	6.93311	0.33	0	1	1	1	0	0	1	1	1	1	0	0	1	1	0	0	0	1
GSM1033025	4.29896	3.55068	0	0	1	1	0	1	1	1	1	1	0	0	1	1	0	0	0	0
GSM1672508	6.32631	3.28767	0	1	1	0	1	1	1	0	1	1	0	0	1	1	0	1	1	0
GSM1854945	5.54087	5.43562	0	1	1	1	0	1	1	0	0	1	0	0	1	1	0	1	0	1
TCGA-38-4631	19.8004	0.969863	1	1	1	1	1	0	0	1	1	1	0	1	0	1	0	1	1	0
GSM1013091	8.63831	0.835616	1	1	1	1	0	1	1	1	1	0	0	0	1	1	0	1	0	1
GSM1213679	4.66828	6.31	0	1	1	0	1	0	1	1	1	1	0	0	0	1	1	0	0	0
TCGA-78-7160	10.5725	1.90959	1	1	1	1	1	0	0	0	1	1	0	0	1	1	0	0	1	0
GSM1033018	11.0087	2.9589	0	1	1	1	1	0	1	0	0	0	0	0	1	1	1	1	0	1
GSM1213792	12.2674	2.92	1	1	1	0	1	1	1	1	1	0	1	0	1	1	0	1	0	1
GSM1213837	5.31369	7.61	1	1	0	1	0	0	1	1	1	1	0	0	1	1	0	1	0	1
TCGA-55-1594	23.865	3.2274	0	1	1	1	1	0	0	1	1	1	0	1	1	1	0	0	1	0
GSM1854841	9.4188	2	0	1	1	1	0	1	0	0	0	0	0	0	1	1	1	1	1	1
TCGA-44-2666	22.1777	0.265753	1	1	1	1	1	0	0	1	1	1	1	0	1	1	1	1	1	0
GSM718922	5.54335	7.39452	1	1	1	1	1	1	1	0	1	1	1	0	1	1	1	0	1	1
GSM1213833	7.69872	0.56	1	1	1	0	0	0	1	0	0	1	0	0	1	1	0	1	1	1
GSM1019205	8.51131	12.8849	0	1	1	0	1	1	1	1	0	1	0	0	1	1	1	1	0	0
GSM1032909	12.2666	7.89041	1	1	1	1	0	1	1	1	1	0	0	0	1	1	0	1	1	0
GSM1672484	14.6078	4.27397	1	1	1	0	1	1	1	1	1	0	1	0	1	1	0	1	1	1
GSM1855124	7.91386	2.98356	0	1	1	1	0	0	0	0	1	0	0	0	1	1	1	0	1	1
GSM1672550	10.8985	0.739726	1	1	1	1	1	1	1	1	1	0	0	0	1	1	0	1	0	1
GSM1672406	14.2802	6.04849	0	1	1	0	1	1	1	1	1	1	0	1	1	1	0	1	1	0
GSM1854808	10.027	2.83562	0	1	1	0	0	0	0	1	0	1	0	0	1	1	1	1	0	1
GSM1012919	6.79647	5.54521	0	1	1	1	0	1	1	1	1	0	0	0	1	1	0	0	0	1
GSM663393	37.1574	8.51419	1	1	1	1	1	0	1	1	1	0	1	1	1	1	0	1	0	0
TCGA-55-8614	8.55569	1.46849	0	1	1	0	0	0	0	1	1	1	0	0	1	1	1	0	1	0
GSM1672485	5.52474	2.9589	0	1	1	0	1	1	0	0	1	1	0	0	1	1	1	1	1	1
GSM718943	4.10951	11.8904	0	1	1	1	1	1	1	0	1	1	0	0	1	1	1	0	1	1
GSM1213730	10.9036	3.21	1	0	1	1	1	0	1	1	1	1	1	0	1	1	0	1	0	1
GSM1854917	9.67271	3.39452	0	1	1	0	0	1	0	1	0	1	1	0	1	1	1	1	0	1
GSM1012976	8.71447	4.11507	1	1	1	1	1	1	1	0	1	0	0	0	1	1	0	1	1	1
GSM1672515	6.075	1.89041	1	1	1	0	1	1	0	0	0	1	0	0	1	1	1	1	0	1
TCGA-95-7043	6.48071	1.37808	1	1	1	1	0	1	1	0	1	0	0	0	1	1	0	0	1	0
GSM370992	7.91181	4.89	0	1	1	0	1	1	1	1	1	1	0	0	1	1	0	1	0	0
GSM773617	2.79955	5.30685	0	1	1	0	1	1	1	1	1	1	0	0	0	1	1	0	0	1
GSM1267460	8.63831	3.1	1	1	1	1	0	1	1	1	1	0	0	0	1	1	0	1	0	1
GSM773581	13.8956	2.86027	0	1	1	1	0	1	1	1	1	0	1	0	1	1	0	1	0	0
GSM663332	9.2887	1.08284	1	0	1	0	1	1	0	1	1	0	1	0	1	1	1	1	0	1
GSM1672328	11.2779	9.51781	1	1	1	0	1	1	0	1	1	0	0	0	1	1	1	1	1	1
GSM663294	5.50793	0.291637	0	1	0	1	1	0	1	1	1	1	0	0	1	1	1	1	0	1
TCGA-69-7979	13.2221	1.11781	0	1	1	1	1	0	0	1	1	1	0	0	1	1	0	0	0	0
GSM1854846	7.98805	2.28219	0	1	1	1	0	1	0	1	1	1	0	0	1	1	0	1	0	1
TCGA-49-6742	14.3112	1.33699	1	1	1	1	1	1	0	1	1	1	0	0	1	1	0	1	1	0
GSM1855177	6.9092	1.56164	0	1	0	1	0	0	0	0	0	1	0	0	1	1	1	1	1	0
GSM1032950	8.94881	5.42466	0	1	1	1	0	1	1	1	1	1	0	0	1	1	0	1	1	0
GSM1213750	11.6523	1.03	1	1	1	1	0	1	1	1	1	0	1	0	1	1	0	1	0	1
TCGA-69-8453	7.09127	2.2274	0	1	1	1	1	0	0	1	1	1	0	0	0	1	1	0	0	0
GSM773679	7.55688	6.47671	0	1	0	1	0	0	1	1	1	1	0	1	1	1	0	0	0	0
GSM303074	20.0115	3.29041	1	1	1	1	1	0	0	1	1	1	0	0	1	1	0	1	1	0
GSM1855026	8.74644	2.84384	0	1	1	1	0	1	0	0	0	1	0	1	1	1	1	1	0	1
GSM1672459	10.8294	2.71233	0	1	1	0	1	1	1	1	1	0	0	0	1	1	0	1	1	1
GSM1213681	11.1176	5.32	0	1	1	1	1	0	1	1	1	1	0	0	1	1	0	1	0	1
TCGA-69-7760	7.00495	0.553425	0	1	1	0	0	1	0	0	0	0	1	0	1	1	1	0	0	1
GSM663286	13.2435	0.437456	0	1	1	0	1	0	0	1	1	0	0	0	1	1	1	1	0	1
GSM1032914	7.04076	9.36986	0	1	1	1	0	1	1	1	1	1	0	0	1	1	0	0	1	0
GSM1213811	13.6927	1.37	0	1	1	0	0	0	1	1	0	1	0	1	1	1	0	0	0	0
GSM1019311	6.44738	4.62192	1	1	1	0	1	1	0	0	0	1	1	0	1	1	1	0	0	1
GSM1012900	6.30187	3.38356	1	1	1	1	0	1	1	1	1	1	0	0	1	1	0	1	0	1
GSM663336	3.57502	3.08109	1	1	0	1	1	0	1	1	1	1	1	0	1	0	0	1	0	0
GSM1854990	5.77037	2.27397	0	1	1	1	0	1	0	0	0	1	0	0	1	1	1	1	0	1
GSM663371	11.169	2.94878	0	1	1	1	1	1	0	1	1	1	1	0	1	1	1	1	0	1
GSM1672430	12.2674	6.16438	0	1	1	0	1	1	1	1	1	0	1	0	1	1	0	1	0	1
TCGA-80-5611	6.8412	7.10959	0	1	1	1	0	0	0	1	1	1	0	0	0	1	0	0	0	0
GSM302997	11.3552	8.9726	0	0	1	1	1	0	0	1	1	1	1	0	1	1	1	1	0	1
GSM1012943	17.1444	5.25753	0	1	1	1	0	1	1	1	0	0	0	1	1	1	0	1	0	1
GSM1019183	13.1007	1.61918	1	1	1	0	1	0	1	1	0	0	0	0	1	1	0	0	0	1
TCGA-55-7910	7.55953	2.84932	0	1	1	1	0	0	0	0	0	1	0	0	1	1	1	0	1	1
TCGA-MP-A4TH	4.49429	2.03014	0	1	1	1	0	0	0	0	1	1	0	0	0	1	1	0	1	0
TCGA-78-7156	12.9356	2.67397	1	1	1	1	1	0	0	1	1	1	0	0	1	1	1	0	1	0
GSM1672443	7.57307	2.71233	0	1	1	0	1	1	0	0	1	0	0	0	1	1	1	1	1	1
GSM1032948	6.49216	4.2411	1	1	1	1	0	1	1	1	0	1	0	0	1	1	0	0	0	1
GSM303024	9.3895	8.16164	0	0	1	0	1	1	1	1	1	0	0	0	1	1	0	1	1	0
GSM1672593	9.48137	2.46575	0	1	1	1	1	1	1	1	1	1	0	0	1	1	0	1	0	0
GSM663351	11.169	3.98031	0	1	1	1	1	1	0	1	1	1	1	0	1	1	1	1	0	1
TCGA-55-6975	13.1383	0.323288	1	1	1	0	1	0	0	1	1	1	0	0	1	1	0	0	1	0
TCGA-78-8648	13.0511	3.31233	1	1	1	1	0	0	0	1	1	1	0	1	1	1	1	0	0	0
GSM1855020	7.65781	3.25753	0	1	1	0	0	0	0	1	1	1	0	0	1	1	1	1	0	1
GSM1854836	10.027	1.39178	1	1	1	0	0	0	0	1	0	1	0	0	1	1	1	1	0	1
GSM773648	6.28528	2.27945	0	1	1	0	0	1	1	1	1	0	1	0	1	1	1	0	0	1
GSM1672541	7.11434	7.15068	0	1	1	1	1	1	1	1	1	0	0	0	0	1	0	1	0	1
GSM1854926	8.36337	0.717808	0	1	1	1	0	1	0	0	0	1	0	0	1	1	0	1	1	1
GSM1672496	8.89728	3.94521	0	1	1	0	1	1	1	1	1	0	0	0	1	1	1	1	1	1
GSM1033039	7.51508	0.19726	0	1	1	1	0	1	1	1	1	1	0	0	1	1	0	1	0	0
GSM1855035	9.4541	2.94247	0	1	1	1	0	0	0	1	0	1	0	0	1	1	1	0	0	1
GSM1854884	18.2135	0.89863	1	1	1	1	0	0	0	1	0	1	0	1	1	1	1	1	0	1
GSM773601	7.14354	4.0411	0	0	0	1	0	0	1	1	1	0	1	0	1	1	0	1	0	1
GSM773664	11.6523	3.92877	0	1	1	1	0	1	1	1	1	0	1	0	1	1	0	1	0	1
GSM1855085	9.46757	2.66027	0	1	1	1	1	1	1	1	1	1	0	0	1	1	0	1	1	1
TCGA-49-6743	9.21453	4.4411	0	1	1	1	0	0	0	0	0	1	0	0	1	1	0	0	0	0
GSM1672511	8.22753	4.52055	0	1	1	0	1	1	0	1	1	1	0	0	1	1	1	1	1	1
GSM1854833	7.95072	4.09315	0	1	1	1	1	1	1	1	1	1	0	0	1	1	0	1	0	1
GSM1032894	8.48571	7.49589	0	1	1	1	0	1	1	0	0	0	0	0	1	1	0	0	1	0
GSM1854900	8.28005	2.48493	0	1	1	1	1	1	0	1	1	1	0	0	1	1	1	1	0	1
TCGA-64-5779	5.74511	2.36712	0	1	1	0	0	0	0	0	1	1	0	0	1	1	1	0	1	0
GSM475706	12.7709	1.75068	1	1	1	1	1	1	1	1	1	1	1	0	1	1	0	1	1	1
TCGA-97-A4M0	8.61031	1.7863	0	1	1	1	0	0	0	1	1	1	0	0	1	1	1	0	0	0
GSM1854811	6.87125	2.88493	0	1	1	1	0	1	0	0	0	1	0	0	1	1	1	1	1	1
GSM773672	2.93588	3.47123	0	1	0	1	0	0	1	1	0	1	0	0	0	1	1	0	0	1
GSM1213820	5.19009	1.91	1	1	1	1	1	1	1	1	1	1	0	0	0	1	0	1	0	1
GSM1672317	17.5313	3.76438	1	1	1	1	1	1	1	1	1	0	1	0	1	1	0	1	0	0
GSM1012836	6.51022	11.0329	0	0	1	1	1	1	1	1	1	0	0	0	1	1	1	1	0	1
GSM1854938	13.0386	0.216438	0	1	1	1	0	1	0	1	1	0	0	0	1	1	0	1	1	1
GSM1019285	2.70759	5.00274	0	1	0	0	1	1	1	0	0	1	0	0	1	1	1	0	1	1
GSM1672577	6.47836	3.28767	0	0	1	0	1	1	1	1	1	0	0	0	1	1	1	1	0	0
GSM1855045	9.46757	2.35616	0	1	1	1	1	1	1	1	1	1	0	0	1	1	0	1	1	1
TCGA-44-7672	18.9157	1.96986	0	1	1	1	0	0	0	1	1	1	0	1	1	1	0	0	1	0
GSM1213781	15.2523	1.8	1	1	1	1	1	1	1	1	1	1	1	1	1	1	0	0	0	0
GSM1213806	7.75933	1.71	0	1	1	1	0	0	1	1	1	1	1	0	0	1	0	1	0	1
GSM1854882	7.55953	1.52603	0	1	1	1	0	0	0	0	0	1	0	0	1	1	1	0	1	1
GSM773762	7.69743	5.85479	0	1	1	0	1	1	1	1	0	0	0	0	1	1	1	0	0	1
GSM1854818	4.51123	1.59452	0	1	1	0	0	1	0	0	0	1	0	0	1	1	1	0	1	1
GSM1672319	7.41245	9.08219	0	1	1	0	1	1	1	1	1	1	0	0	1	1	0	0	1	0
GSM1672492	7.95072	4.10959	0	1	1	1	1	1	1	1	1	1	0	0	1	1	0	1	0	1
GSM1854807	10.027	1.43562	1	1	1	0	0	0	0	1	0	1	0	0	1	1	1	1	0	1
GSM1012992	12.9142	1.86301	1	1	1	0	1	1	1	1	1	0	0	0	1	1	0	1	1	0
GSM1672376	10.6723	4.85836	1	1	1	0	1	1	1	1	1	1	1	0	1	1	0	1	0	0
GSM1855238	7.35572	4.46301	1	1	1	1	1	0	0	0	1	1	0	0	0	1	0	1	1	1
TCGA-73-4677	9.40783	0.10411	1	1	1	0	0	0	0	1	0	1	0	0	1	1	1	0	0	0
GSM1854998	7.88905	2.33425	1	1	1	0	0	0	0	1	0	1	0	0	1	1	1	0	0	1
GSM1019314	17.6717	13.4164	0	1	1	0	1	0	1	1	0	0	1	0	1	1	0	0	0	1
GSM1672574	9.09434	4.0274	0	1	1	0	1	1	1	1	1	0	0	0	1	1	0	1	0	1
TCGA-95-8039	12.9356	2.27397	0	1	1	1	1	0	0	1	1	1	0	0	1	1	1	0	1	0
GSM663366	6.32154	0.823606	0	0	1	1	1	1	0	1	1	1	1	0	0	1	1	1	0	0
GSM1019286	5.52629	2.07123	1	1	1	0	0	1	1	0	0	0	1	0	1	1	1	0	0	1
TCGA-05-4403	20.0115	1.58356	0	1	1	1	1	0	0	1	1	1	0	0	1	1	0	1	1	0
GSM1855152	4.92367	2.18904	0	1	1	1	0	1	0	0	1	1	0	0	1	1	1	0	1	0
TCGA-78-7163	13.7224	19.8575	0	1	1	1	0	0	0	1	0	1	0	0	1	1	0	0	0	0
GSM1854839	4.81514	2.51233	0	1	1	0	0	1	0	0	0	1	0	0	1	1	1	1	0	1
GSM663380	9.32009	2.16028	1	1	1	0	1	1	0	1	1	1	1	0	1	1	1	1	0	1
GSM773688	6.68636	5.38082	0	1	0	0	1	0	1	1	1	0	1	0	1	1	1	0	0	1
GSM1672460	11.2779	2.63014	1	1	1	0	1	1	0	1	1	0	0	0	1	1	1	1	1	1
TCGA-49-AAR0	10.8632	13.0548	0	1	1	1	1	0	0	1	1	1	0	0	1	1	1	0	0	0
GSM1854925	8.06879	0.734247	0	1	1	1	0	0	0	0	0	1	0	0	1	1	1	1	0	1
GSM1672516	7.23399	5.09589	0	1	1	0	1	1	0	0	0	1	0	0	1	1	1	1	1	1
GSM663349	8.95408	7.0074	0	1	1	1	1	1	1	1	1	0	0	0	1	1	1	1	0	1
GSM1032968	4.95819	5.81918	0	1	1	1	0	1	1	1	1	1	0	0	1	1	0	0	0	1
GSM663327	9.94807	2.46002	0	1	1	1	1	0	1	1	1	0	0	0	0	1	0	1	0	1
GSM303049	14.2735	1.63288	1	1	1	0	1	1	0	1	1	0	1	0	1	1	1	0	1	0
GSM1672372	4.82377	1.74247	1	0	1	0	1	1	1	1	1	1	0	0	1	1	0	1	0	1
GSM773622	4.54816	4.69589	0	0	1	1	1	1	1	1	1	1	0	0	1	1	0	0	0	1
TCGA-55-A4DG	10.253	1.66575	0	1	1	1	0	0	0	1	1	1	0	0	1	1	1	0	1	0
GSM1550175	6.60037	8.3863	0	1	1	0	0	1	0	0	0	0	0	0	1	1	1	1	0	1
GSM1672712	10.8892	2.13288	1	1	0	0	1	0	1	1	1	0	0	0	1	1	0	1	1	0
GSM1267488	2.04999	5.14	0	1	1	0	0	1	0	0	0	0	0	0	1	0	1	0	1	1
TCGA-44-4112	5.74511	2.2137	1	1	1	0	0	0	0	0	1	1	0	0	1	1	1	0	1	0
TCGA-55-8302	17.8355	1.30959	0	1	1	1	1	0	0	1	1	1	1	0	1	1	0	0	0	0
GSM1012990	8.16067	3.32055	1	1	1	1	0	1	0	1	0	0	1	0	0	1	1	0	0	1
GSM773582	10.9328	1.54795	0	1	1	1	0	1	1	1	1	0	1	0	1	1	0	0	0	0
GSM1672296	27.2813	0.830137	1	1	1	1	1	0	0	0	0	0	1	0	1	1	0	1	1	1
GSM1672383	14.6078	4.25836	0	1	1	0	1	1	1	1	1	0	1	0	1	1	0	1	1	1
TCGA-78-7148	15.7447	1.71507	1	1	1	1	1	0	0	1	1	1	0	0	1	1	0	0	1	0
GSM1672659	11.0471	0.577808	1	1	1	0	1	0	1	1	1	1	0	0	1	1	0	1	1	1
GSM1019188	4.64161	10.2	0	1	0	0	1	1	1	1	0	0	0	0	1	1	1	0	0	1
GSM1033023	4.32044	1.9726	0	1	1	0	0	1	1	1	1	1	0	0	1	1	1	1	0	1
GSM1012890	7.51508	2.03288	1	1	1	1	0	1	1	1	1	1	0	0	1	1	0	1	0	0
GSM663303	6.25549	2.14137	1	1	1	1	1	1	1	1	1	1	0	0	1	1	0	0	0	1
TCGA-75-7025	8.61031	9.05479	0	1	1	1	0	0	0	1	1	1	0	0	1	1	1	0	0	0
GSM773639	3.62723	2.13425	1	1	1	0	0	1	1	1	1	0	0	0	0	1	1	0	0	0
GSM773607	6.13506	6.64384	0	0	1	1	1	1	1	1	1	1	1	0	1	1	0	0	0	1
GSM1033029	6.90722	3.15616	0	1	1	1	0	1	1	0	1	0	0	0	1	1	0	1	1	1
TCGA-73-4676	13.2221	0.769863	1	1	1	1	1	0	0	1	1	1	0	0	1	1	0	0	0	0
GSM475685	11.2902	8.13123	0	1	1	1	1	1	1	1	1	1	0	0	1	1	0	1	1	0
TCGA-44-3919	13.0511	2.81096	1	1	1	1	0	0	0	1	1	1	0	1	1	1	1	0	0	0
GSM1267461	3.96315	1.18	1	0	1	0	1	1	1	1	1	1	0	0	1	1	1	1	0	1
GSM1854929	8.55569	1.87123	0	1	1	0	0	0	0	1	1	1	0	0	1	1	1	0	1	0
GSM1672614	16.8767	8.76	0	1	1	0	1	0	0	0	0	0	0	0	1	1	0	1	1	1
GSM663309	10.8985	0.955922	1	1	1	1	1	1	1	1	1	0	0	0	1	1	0	1	0	1
GSM1032980	4.85076	5.12877	0	1	1	1	0	1	1	1	1	1	0	0	1	1	1	0	1	1
GSM1213809	4.30702	1.27	0	1	1	1	0	1	1	0	0	1	0	0	0	1	0	1	1	1
GSM1213794	5.54087	4.99	0	1	1	1	0	1	1	0	0	1	0	0	1	1	0	1	0	1
GSM718935	7.6081	6.01918	1	0	1	1	1	1	0	1	1	1	1	0	1	1	1	0	1	1
GSM1019265	11.1726	6.34521	0	1	1	0	1	1	1	1	0	0	0	0	1	1	0	0	0	0
GSM1213804	17.0096	7.83	0	1	1	1	1	0	0	1	1	0	1	0	0	1	0	1	0	1
GSM1032895	8.63831	2.26849	1	1	1	1	0	1	1	1	1	0	0	0	1	1	0	1	0	1
GSM1012960	3.99517	5.04658	0	0	1	1	0	1	1	1	1	1	1	0	1	1	1	0	0	1
GSM303023	20.8759	7.87123	0	1	1	1	1	1	1	1	1	0	1	0	1	1	0	1	1	0
GSM1855123	5.08608	2.08219	0	1	1	1	0	1	1	0	0	1	0	0	1	1	1	0	1	0
GSM1672377	6.56953	4.23945	0	1	1	0	1	1	1	0	0	0	0	0	1	1	1	1	0	1
GSM1855168	11.2742	0.109589	1	1	1	1	0	0	0	1	0	1	0	0	1	1	1	0	0	0
GSM1019210	14.2004	7.52877	1	1	1	0	1	1	1	1	0	0	0	0	1	1	0	1	0	0
GSM1012954	11.3108	3.25479	1	1	1	1	0	1	1	1	0	0	0	0	1	1	0	1	0	1
GSM773657	6.25549	2.85479	1	1	1	1	1	1	1	1	1	1	0	0	1	1	0	0	0	1
TCGA-67-6217	4.49429	1.15616	0	1	1	1	0	0	0	0	1	1	0	0	0	1	1	0	1	0
TCGA-MP-A4T8	12.9356	0.441096	1	1	1	1	1	0	0	1	1	1	0	0	1	1	1	0	1	0
GSM1267477	1.12309	6.33	0	0	1	0	0	1	1	1	1	0	0	0	1	0	1	0	0	1
GSM773636	9.28934	4.48493	0	0	1	0	0	0	0	1	1	0	0	0	1	1	0	1	0	1
GSM1012873	9.48137	0.0246575	1	1	1	1	1	1	1	1	1	1	0	0	1	1	0	1	0	0
GSM1550176	2.93002	11.2849	0	1	1	0	0	0	0	0	0	0	0	0	1	0	0	0	0	1
TCGA-50-5939	11.1151	1.26027	1	1	1	0	0	0	0	1	1	1	0	0	1	1	0	1	0	0
GSM1854852	6.73307	4.29863	0	1	1	0	0	0	0	0	0	1	0	0	1	1	1	1	0	1
GSM1855226	7.55953	4.38082	0	1	1	1	0	0	0	0	0	1	0	0	1	1	1	0	1	1
GSM1032930	5.54848	6.90411	0	1	1	0	0	1	1	1	1	0	0	0	1	1	1	0	1	1
TCGA-50-5930	7.24829	0.772603	1	1	1	0	1	0	0	0	1	1	0	0	1	1	1	0	1	0
GSM1672504	9.03101	7.23288	0	1	1	0	1	1	0	0	1	0	0	0	1	1	1	1	1	0
GSM1855092	6.16532	2.00548	0	1	1	1	0	1	1	1	1	1	0	0	1	1	1	1	1	1
GSM1032994	8.63831	4.83288	0	1	1	1	0	1	1	1	1	0	0	0	1	1	0	1	0	1
TCGA-67-3772	15.7447	1.56986	0	1	1	1	1	0	0	1	1	1	0	0	1	1	0	0	1	0
TCGA-55-8511	10.253	1.51233	0	1	1	1	0	0	0	1	1	1	0	0	1	1	1	0	1	0
GSM1213768	11.7595	4.34	0	1	1	0	1	0	0	1	1	1	0	0	1	1	0	1	0	1
GSM1855032	12.0162	2.2411	0	1	1	1	0	0	0	1	0	1	0	0	1	1	1	1	0	1
GSM1854928	8.06879	3.39452	0	1	1	1	0	0	0	0	0	1	0	0	1	1	1	1	0	1
GSM370939	6.28528	0.9	1	1	1	0	0	1	1	1	1	0	1	0	1	1	1	0	0	1
GSM1013067	15.4993	1.15068	0	1	1	1	1	1	1	1	1	0	0	1	1	1	0	0	0	0
GSM1672609	10.1154	2.85699	1	1	1	0	1	0	0	0	0	1	0	0	1	1	1	1	1	1
GSM1672638	5.16879	6.03288	0	1	1	0	1	1	1	0	0	0	0	0	1	1	1	0	0	1
GSM475810	9.84451	0.586027	1	1	1	1	1	1	1	1	1	1	1	0	1	1	1	0	1	0
GSM1854806	6.04635	2.4411	0	1	0	0	0	0	0	1	0	1	0	0	1	1	1	1	0	1
GSM1672629	4.73547	5.03096	1	1	1	0	0	1	1	0	1	0	0	0	1	1	1	1	1	1
GSM1033001	5.96486	1.87397	1	1	1	1	1	1	1	0	1	1	0	0	1	1	0	0	1	0
TCGA-50-5051	12.9356	1.30959	1	1	1	1	1	0	0	1	1	1	0	0	1	1	1	0	1	0
GSM663287	12.4868	1.03423	1	1	1	1	1	0	0	1	1	0	0	0	1	1	1	0	0	1
GSM718923	6.23442	0.794521	1	0	1	1	1	1	1	1	1	0	0	0	1	1	0	0	0	1
GSM1032954	1.18736	5.32603	0	1	1	1	0	1	1	0	0	1	0	0	1	0	1	0	0	1
GSM1854830	1.8944	3.62466	0	0	1	0	0	1	0	0	0	0	0	0	1	0	1	1	1	1
GSM718947	6.93263	8.42466	1	1	1	1	1	1	1	1	1	1	1	0	1	1	1	0	0	1
GSM1213849	3.7766	4.16	0	1	1	0	0	0	1	1	1	1	0	0	0	1	0	0	0	1
GSM1013061	5.51375	2.03014	0	1	1	0	0	1	1	0	0	1	0	0	1	1	0	1	0	0
GSM773560	5.63621	3.12877	0	0	1	0	1	1	1	1	1	1	0	1	1	1	1	0	0	0
GSM1672679	4.03964	12.3436	0	1	1	1	1	0	1	0	1	0	0	0	1	0	0	1	1	1
TCGA-44-8117	11.2598	1.05479	0	1	1	1	1	1	0	1	1	1	0	0	1	1	0	0	1	0
TCGA-05-4384	8.44415	1.16712	0	1	1	1	1	0	0	1	1	1	0	0	0	1	1	0	1	0
GSM1012923	11.2276	4.30685	1	1	1	1	1	1	1	1	0	0	0	0	1	1	0	0	0	1
TCGA-55-8203	12.9356	1.49863	0	1	1	1	1	0	0	1	1	1	0	0	1	1	1	0	1	0
TCGA-38-6178	5.74511	1.2274	0	1	1	0	0	0	0	0	1	1	0	0	1	1	1	0	1	0
GSM1012864	10.8985	2.64384	1	1	1	1	1	1	1	1	1	0	0	0	1	1	0	1	0	1
GSM475701	10.2106	8.52329	0	1	1	1	1	1	1	1	1	0	0	0	1	1	0	0	1	1
GSM1855097	6.36075	2.33699	0	1	1	1	0	1	1	1	0	1	0	0	1	1	1	0	0	0
TCGA-69-7761	17.0888	0.509589	0	1	1	1	0	0	0	1	0	1	0	1	1	1	1	0	0	0
GSM1855055	4.21984	2.94795	0	1	1	1	0	1	1	0	0	1	0	0	0	1	1	1	1	0
GSM773681	2.58609	5.31781	0	1	0	0	1	1	1	1	1	1	0	0	1	1	1	0	0	1
GSM1012994	15.4761	0.652055	1	1	1	1	1	1	1	1	1	0	0	0	1	1	0	1	1	0
GSM1033022	4.44961	3.74795	0	0	1	1	1	1	1	1	1	1	0	0	1	1	1	0	1	1
GSM1855231	6.12321	1.33973	1	1	1	0	0	0	0	0	1	1	0	0	1	1	1	1	1	1
GSM1012959	6.46039	2.84658	1	1	1	0	0	1	1	1	0	1	0	0	1	1	0	0	0	0
GSM1855063	9.01487	0.956164	1	1	1	1	0	0	0	0	0	1	0	0	1	1	1	0	1	0
GSM1012956	6.30187	0.356164	1	1	1	1	0	1	1	1	1	1	0	0	1	1	0	1	0	1
GSM1032957	10.3922	5.62192	0	1	1	1	1	1	1	0	1	0	0	0	1	1	0	1	1	0
GSM1672281	8.84617	8.67945	0	1	1	0	1	0	1	0	1	1	0	0	1	1	0	1	1	0
GSM1672695	9.47103	6.01644	1	1	1	0	1	1	0	1	1	0	0	0	1	1	1	1	0	1
GSM773619	8.43808	3.76712	0	1	1	1	1	1	1	1	1	1	1	0	1	1	0	0	0	1
GSM1855183	5.05767	4.63562	0	1	1	1	0	0	1	0	0	1	0	0	0	1	0	1	0	1
GSM1855070	9.01487	2.72329	0	1	1	1	0	0	0	0	0	1	0	0	1	1	1	0	1	0
GSM1672298	8.9494	5.03014	1	1	1	0	1	1	1	1	1	1	1	0	1	1	0	1	0	1
GSM1013057	6.26189	1.43836	0	1	1	0	0	1	1	1	1	1	0	0	1	1	0	1	1	1
TCGA-69-7974	12.9356	0.50411	0	1	1	1	1	0	0	1	1	1	0	0	1	1	1	0	1	0
GSM1213840	14.1198	1.23	1	1	1	1	1	1	1	1	0	0	0	1	0	1	0	1	0	1
GSM1019310	6.44305	8.8137	0	0	1	0	1	1	1	0	0	0	1	0	1	1	1	1	0	1
TCGA-53-7813	4.81763	1.16164	0	1	1	0	0	0	0	0	1	1	0	0	1	1	1	0	1	1
GSM1854837	9.66145	0.126027	1	1	1	0	1	0	0	1	1	1	0	0	1	1	1	1	0	1
GSM303042	9.47544	7.47671	0	0	1	0	1	0	0	1	1	1	1	0	1	1	1	1	0	1
GSM1013045	4.32044	2.4	0	1	1	0	0	1	1	1	1	1	0	0	1	1	1	1	0	1
GSM1550228	8.89728	5.4137	0	1	1	0	1	1	1	1	1	0	0	0	1	1	1	1	1	1
GSM1855146	7.50414	0.389041	0	1	1	1	0	1	1	1	1	1	0	0	1	1	0	1	1	1
TCGA-55-8615	14.5605	1.22192	0	1	1	0	1	0	0	1	1	1	1	0	1	1	1	0	1	0
GSM1033024	6.6492	3.94521	0	1	1	1	0	1	1	1	1	0	0	0	1	1	1	0	1	1
TCGA-38-4627	10.8632	3.14247	1	1	1	1	1	0	0	1	1	1	0	0	1	1	1	0	0	0
GSM1032970	4.85076	5.81918	0	1	1	1	0	1	1	1	1	1	0	0	1	1	1	0	1	1
TCGA-49-4494	20.0115	2.96164	1	1	1	1	1	0	0	1	1	1	0	0	1	1	0	1	1	0
TCGA-69-7978	11.2742	0.367123	0	1	1	1	0	0	0	1	0	1	0	0	1	1	1	0	0	0
GSM1019295	9.7885	13.0411	0	1	1	0	1	0	1	1	1	0	0	0	1	1	1	0	1	1
GSM1672715	17.5313	3.30411	1	1	1	1	1	1	1	1	1	0	1	0	1	1	0	1	0	0
GSM1019165	11.0632	0.413699	1	1	1	0	1	0	1	1	1	1	0	0	1	1	0	1	0	0
GSM1672431	7.27186	7.56164	0	1	1	0	1	1	1	0	1	0	0	0	1	1	0	1	1	1
GSM1672568	6.35742	1.06849	1	1	1	1	1	1	1	0	1	1	0	0	1	1	0	1	1	1
GSM1855087	6.11994	2.56986	0	1	1	1	1	1	1	1	1	1	0	0	1	1	1	0	1	1
TCGA-69-7764	5.74511	1.13425	0	1	1	0	0	0	0	0	1	1	0	0	1	1	1	0	1	0
GSM773692	3.33365	8.93973	0	1	1	0	1	1	1	1	1	1	0	0	0	1	1	0	1	1
GSM1213812	11.1457	0.8	1	1	1	0	0	0	1	1	1	1	0	1	1	1	0	1	0	1
GSM1213764	5.75242	7.75	0	0	1	0	1	1	1	1	1	1	0	0	1	1	0	1	0	0
GSM1012832	7.95072	2.84932	1	1	1	1	1	1	1	1	1	1	0	0	1	1	0	1	0	1
GSM773707	7.9298	8.4	0	1	1	0	1	1	1	1	1	0	1	0	1	1	1	0	0	1
GSM1019158	4.2742	1.34247	1	0	1	0	1	1	1	1	1	0	0	0	1	1	1	0	0	1
GSM1672391	7.74038	5.67534	0	1	1	0	1	1	1	1	1	1	0	0	1	1	1	1	1	0
GSM718910	4.25063	1.80548	1	0	1	1	0	1	1	0	0	0	0	0	1	1	1	0	1	1
GSM773680	5.87868	4.74795	0	1	1	0	1	1	1	1	1	0	0	0	1	1	1	0	0	1
GSM1213848	4.09377	0.1	1	1	1	0	0	1	1	1	1	1	0	1	0	1	0	0	0	1
GSM1854874	11.5781	2.3863	1	1	1	1	1	0	0	1	1	1	0	0	1	1	1	1	0	1
GSM1033011	4.85076	1.18356	1	1	1	1	0	1	1	1	1	1	0	0	1	1	1	0	1	1
TCGA-55-A57B	8.61031	1.49589	0	1	1	1	0	0	0	1	1	1	0	0	1	1	1	0	0	0
GSM370979	15.2129	2.82	1	1	1	0	1	1	0	1	1	0	1	0	1	1	1	1	1	1
GSM475681	11.2902	1.03315	1	1	1	1	1	1	1	1	1	1	0	0	1	1	0	1	1	0
GSM1854953	7.52253	4.87397	0	1	1	0	0	0	0	0	0	1	0	0	1	1	1	0	1	0
GSM663298	7.15137	1.89294	0	1	1	0	1	0	1	1	1	1	0	0	1	1	1	0	0	0
GSM1672407	7.90029	0.96	1	1	1	0	1	1	1	1	1	1	0	0	1	1	0	1	1	1
GSM663392	3.45425	0.988327	1	1	1	0	1	0	0	1	1	0	0	0	1	0	1	0	0	1
TCGA-05-4425	9.01487	1.83288	0	1	1	1	0	0	0	0	0	1	0	0	1	1	1	0	1	0
GSM718906	4.4561	10.0548	1	0	1	1	1	1	1	1	1	1	0	0	1	1	1	0	0	0
GSM1012895	5.92227	7.02466	0	1	1	0	0	1	1	1	1	0	0	0	1	1	1	1	0	1
GSM1672553	14.6291	8.63014	0	1	1	0	1	1	1	1	1	0	1	0	1	1	0	1	0	0
GSM663330	5.71376	0.116115	0	0	0	0	1	0	0	1	1	1	1	0	1	1	1	1	0	1
GSM1672446	8.24784	1.23288	0	0	1	0	1	1	0	1	1	1	1	0	1	1	0	1	0	1
GSM718905	5.25336	4.6411	1	0	0	1	1	1	1	1	1	1	1	0	1	1	0	0	1	0
GSM1012855	8.63831	2.85479	1	1	1	1	0	1	1	1	1	0	0	0	1	1	0	1	0	1
GSM1855072	4.13998	1.86027	0	1	1	1	0	1	1	0	1	1	0	0	1	1	1	1	1	1
GSM773704	4.4975	4.95616	0	1	0	1	0	0	1	1	0	1	0	0	1	1	1	0	0	1
GSM1672326	9.09434	8.49863	0	1	1	0	1	1	1	1	1	0	0	0	1	1	0	1	0	1
GSM773545	5.58098	5.14795	0	1	1	0	0	1	1	1	1	1	1	0	1	1	0	0	0	1
TCGA-55-6971	9.40783	3.83562	0	1	1	0	0	0	0	1	0	1	0	0	1	1	1	0	0	0
GSM1013056	6.60037	2.11507	0	1	1	0	0	1	0	0	0	0	0	0	1	1	1	1	0	1
GSM1855016	15.8614	2.72329	0	1	1	1	0	0	0	1	1	1	0	0	1	1	0	1	1	0
GSM1213717	15.2395	4.91	1	1	1	1	1	0	1	1	1	0	0	0	1	1	0	1	0	1
GSM1854809	6.87125	0.117808	0	1	1	1	0	1	0	0	0	1	0	0	1	1	1	1	1	1
GSM1032993	8.58352	2.36712	1	1	1	0	0	1	1	1	1	0	0	0	1	1	0	1	1	1
TCGA-MP-A4TD	12.9356	0.841096	1	1	1	1	1	0	0	1	1	1	0	0	1	1	1	0	1	0
TCGA-91-6847	23.9296	2.30685	0	1	1	1	1	0	1	1	1	1	0	1	1	1	0	1	1	0
GSM1032946	3.96459	5.42466	0	1	1	1	0	1	1	0	1	1	0	0	1	1	0	0	1	1
GSM663396	13.2435	1.16655	1	1	1	0	1	0	0	1	1	0	0	0	1	1	1	1	0	1
GSM1267466	8.91926	5.83	1	0	1	0	1	1	1	1	1	0	1	0	1	1	0	1	0	1
GSM303040	16.3773	7.66301	0	0	1	0	1	0	0	1	1	1	1	0	1	1	0	1	1	0
GSM1672299	9.09434	10.8658	0	1	1	0	1	1	1	1	1	0	0	0	1	1	0	1	0	1
GSM773633	3.91482	4.3726	0	1	0	1	0	1	1	1	0	1	0	0	1	1	0	0	0	1
GSM1213774	9.70239	3.01	1	1	1	1	0	0	1	0	0	1	1	1	0	1	0	0	0	0
TCGA-55-A48Z	12.9356	1.78356	0	1	1	1	1	0	0	1	1	1	0	0	1	1	1	0	1	0
TCGA-44-3917	10.5385	3.2411	0	1	1	1	0	0	0	0	1	1	0	1	0	1	0	1	1	0
GSM1267458	11.2779	7.82	1	1	1	0	1	1	0	1	1	0	0	0	1	1	1	1	1	1
GSM663318	7.66829	7.07221	1	1	0	0	1	0	1	1	1	0	0	0	1	1	0	1	0	1
GSM1855141	4.937	2.24932	0	1	1	1	0	1	1	0	1	1	0	0	1	1	1	1	1	0
TCGA-05-4434	8.61031	1.25205	1	1	1	1	0	0	0	1	1	1	0	0	1	1	1	0	0	0
GSM773667	12.3126	3.91507	1	1	1	1	0	0	1	1	0	0	0	1	0	1	0	0	0	1
GSM1855166	6.58015	1.86027	0	1	1	1	0	1	0	0	0	1	0	0	1	1	0	0	1	1
GSM663329	2.86594	2.10087	0	1	1	0	1	0	0	1	1	0	0	0	0	0	1	1	0	1
GSM1012987	6.09933	4.39452	0	0	1	1	1	1	1	1	1	0	0	0	1	1	1	0	1	1
GSM1213687	3.99712	6.46	0	1	1	0	0	0	0	0	1	1	0	0	0	1	1	1	1	1
GSM773699	8.57474	5.18904	0	1	1	1	1	1	1	1	1	0	0	0	1	1	0	0	0	1
GSM1012845	6.23442	1.23562	1	0	1	1	1	1	1	1	1	0	0	0	1	1	0	0	0	1
GSM1855106	8.65632	0.838356	1	1	1	1	0	0	1	0	0	1	0	0	1	1	0	0	1	0
GSM475709	12.7279	0.679726	1	0	1	1	1	1	1	1	1	0	1	0	1	1	0	1	1	1
GSM1672330	5.75242	6.91233	1	0	1	0	1	1	1	1	1	1	0	0	1	1	0	1	0	0
GSM1672539	12.9777	3.12329	1	1	1	1	1	1	1	1	1	0	0	0	1	1	0	1	1	1
GSM1854941	5.73377	1.88767	0	1	1	0	0	1	0	0	0	1	0	0	1	1	1	1	1	1
GSM1854931	8.06879	2.61918	0	1	1	1	0	0	0	0	0	1	0	0	1	1	1	1	0	1
GSM1855150	10.6509	0.268493	1	1	1	1	0	0	0	0	1	1	0	0	1	1	0	1	1	0
GSM303054	16.3773	5.67671	0	0	1	0	1	0	0	1	1	1	1	0	1	1	0	1	1	0
GSM773640	9.86248	1.47945	1	1	1	1	0	1	1	1	0	0	1	0	1	1	1	0	0	1
GSM1672587	14.0923	5.17808	0	1	1	1	1	0	0	1	1	1	0	0	1	1	0	1	0	1
GSM773746	7.15526	5.33425	0	1	1	0	1	1	1	1	1	0	0	0	1	1	0	0	0	1
GSM1855118	5.90412	0.147945	0	1	1	1	0	1	1	1	1	1	0	0	1	1	0	0	1	1
GSM1019185	4.45091	10.189	1	1	1	0	0	1	1	1	0	1	0	0	1	1	1	0	0	1
GSM303015	15.2351	8.37534	0	1	1	0	1	1	0	1	1	0	1	0	1	1	1	1	0	0
TCGA-75-6214	11.2598	3.05479	1	1	1	1	1	1	0	1	1	1	0	0	1	1	0	0	1	0
GSM1213800	8.08923	0.51	0	1	1	0	1	0	1	1	1	1	1	0	1	1	1	0	0	1
GSM1213677	9.48135	6.22	0	1	1	1	1	1	1	0	0	0	0	1	0	1	0	1	0	1
TCGA-55-7815	3.7503	2.11781	0	1	1	0	0	0	0	0	1	1	0	0	0	1	1	0	1	0
TCGA-86-A4JF	10.4801	2.01918	1	1	1	1	0	0	0	1	1	1	0	0	1	1	0	0	0	0
GSM1855027	6.12321	2.29315	1	1	1	0	0	0	0	0	1	1	0	0	1	1	1	1	1	1
GSM1672660	17.5313	0.791507	1	1	1	1	1	1	1	1	1	0	1	0	1	1	0	1	0	0
GSM773716	8.04526	5.08493	0	1	1	0	0	1	1	1	0	1	0	1	1	1	1	0	0	0
GSM663290	13.2435	1.46629	0	1	1	0	1	0	0	1	1	0	0	0	1	1	1	1	0	1
GSM1672333	7.82287	13.3644	0	1	1	0	1	1	1	0	0	0	0	0	1	1	1	1	1	1
TCGA-86-A4P8	8.44415	2.20548	0	1	1	1	1	0	0	1	1	1	0	0	0	1	1	0	1	0
GSM1213704	2.70082	5.54	0	1	1	0	0	1	1	1	1	1	0	0	0	1	0	0	0	1
GSM1672665	8.9494	5.97041	1	1	1	0	1	1	1	1	1	1	1	0	1	1	0	1	0	1
TCGA-62-8398	15.7447	1.21644	1	1	1	1	1	0	0	1	1	1	0	0	1	1	0	0	1	0
GSM1213690	12.0042	5.12	0	1	1	1	0	1	1	1	0	0	1	0	1	1	0	0	0	1
GSM1033055	7.51508	1.47945	0	1	1	1	0	1	1	1	1	1	0	0	1	1	0	1	0	0
GSM1854919	7.17448	2.69041	0	1	1	0	0	0	0	1	1	1	0	0	1	1	1	0	1	1
GSM1854906	8.59332	3.13973	0	1	1	1	0	1	0	1	0	1	0	0	1	1	1	1	0	1
GSM1267463	12.9966	3.03	1	1	1	1	1	1	1	1	1	0	0	0	1	1	0	1	0	0
GSM773556	11.1176	10.5836	0	1	1	1	1	0	1	1	1	1	0	0	1	1	0	1	0	1
GSM303022	9.29884	3.48219	1	0	1	1	1	1	1	1	1	1	1	0	1	1	0	1	0	0
GSM1033038	8.17636	2.36712	0	1	1	1	1	1	1	0	1	0	0	0	1	1	0	0	1	0
GSM1854801	5.77037	2.45205	0	1	1	1	0	1	0	0	0	1	0	0	1	1	1	1	0	1
GSM773656	8.26215	3.09041	0	1	1	0	1	1	1	1	1	1	0	1	1	1	1	1	0	1
GSM1672583	7.95072	5.42466	0	1	1	1	1	1	1	1	1	1	0	0	1	1	0	1	0	1
TCGA-05-4397	13.2221	2.00274	1	1	1	1	1	0	0	1	1	1	0	0	1	1	0	0	0	0
TCGA-05-5423	6.95268	0.413699	0	1	1	1	0	0	0	0	1	1	0	0	0	1	0	1	1	0
GSM1012932	11.1306	6.17808	0	1	1	1	0	1	1	1	0	1	1	0	1	1	0	1	0	1
GSM1012837	5.78072	9.83836	0	0	1	1	1	1	1	1	1	1	0	0	1	1	0	1	0	1
GSM1855083	9.95012	2.27945	0	1	1	1	0	0	1	0	0	0	0	0	1	1	0	0	1	1
GSM773638	2.46198	5.84658	0	0	0	0	1	1	1	1	0	1	0	0	1	1	1	0	0	1
GSM1672499	6.63455	1.39726	1	1	1	0	1	1	1	1	1	1	0	0	1	1	0	1	0	1
GSM1854798	10.1723	3.42192	0	1	1	1	1	1	0	1	0	1	0	0	1	1	1	0	0	0
GSM1033052	7.58134	0.0986301	0	1	1	1	1	1	1	0	1	1	0	0	1	1	0	1	1	0
GSM1033040	6.51121	1.47945	1	1	1	0	0	1	1	1	1	1	1	0	1	1	1	0	1	0
GSM1267475	11.7182	6.82	0	1	1	0	1	1	1	1	0	1	1	0	1	1	0	1	0	1
TCGA-86-8585	15.8852	0.967123	0	1	1	1	0	0	0	1	1	1	0	1	1	1	0	0	0	0
GSM1672341	17.4201	2.31781	1	1	1	0	1	1	1	1	1	0	1	0	1	1	0	1	1	0
GSM773613	4.8696	5.50411	0	1	1	1	1	1	1	1	1	1	0	0	0	1	0	0	0	0
GSM1012985	12.2419	3.6	0	1	1	1	1	1	0	0	1	0	1	0	1	1	1	1	1	1
GSM773630	8.57474	3.16164	0	1	1	1	1	1	1	1	1	0	0	0	1	1	0	0	0	1
GSM1550230	2.44771	4.58356	1	1	1	1	0	1	1	1	0	0	0	0	0	0	0	1	0	1
GSM1013028	6.8936	3.60822	0	0	1	1	1	1	1	1	1	1	0	0	1	1	0	1	0	0
GSM1213688	2.23853	5.76	0	1	1	0	1	1	1	0	1	1	0	0	0	1	1	0	1	1
GSM773577	3.64297	7.29041	1	1	0	0	0	0	1	1	1	1	0	0	1	1	1	1	0	1
GSM1672354	12.9142	5.58082	1	1	1	0	1	1	1	1	1	0	0	0	1	1	0	1	1	0
TCGA-62-A46R	9.01487	4.72603	1	1	1	1	0	0	0	0	0	1	0	0	1	1	1	0	1	0
GSM1854924	9.60816	0.339726	0	1	1	1	0	0	0	0	0	1	0	0	1	1	1	1	1	1
GSM1672564	9.42123	5.34247	1	1	1	0	1	1	1	1	1	1	0	0	1	1	0	1	1	0
GSM1672412	6.63455	7.57808	0	1	1	0	1	1	1	1	1	1	0	0	1	1	0	1	0	1
GSM1012991	8.59604	3.77534	0	1	1	0	0	1	1	1	1	0	0	0	1	1	0	1	0	0
GSM1855164	6.00908	2.27397	0	1	1	1	0	1	1	0	1	1	0	0	1	1	0	1	1	0
GSM1019170	16.27	11.0411	1	1	1	0	1	0	0	1	0	0	0	0	1	1	1	0	0	0
GSM1672434	2.19942	5.67123	0	1	1	0	1	1	1	1	1	1	0	0	1	0	0	1	0	1
GSM1672469	6.50026	2.9589	0	1	1	0	1	1	1	1	1	1	0	0	1	1	1	1	0	0
GSM663369	16.1736	0.928919	1	1	1	1	1	0	1	1	1	0	1	0	1	1	0	0	0	1
GSM773750	8.43808	4.44932	0	1	1	1	1	1	1	1	1	1	1	0	1	1	0	0	0	1
GSM773690	5.87868	5.91233	0	1	1	0	1	1	1	1	1	0	0	0	1	1	1	0	0	1
TCGA-97-7938	9.01487	0.0493151	1	1	1	1	0	0	0	0	0	1	0	0	1	1	1	0	1	0
GSM1672597	7.90029	2.05479	1	1	1	0	1	1	1	1	1	1	0	0	1	1	0	1	1	1
GSM1213763	14.0619	1.95	1	1	1	0	1	0	1	1	1	1	0	1	1	1	0	1	0	1
GSM1855223	6.88127	3.10959	1	1	1	1	0	1	0	0	0	1	0	0	1	1	1	1	0	0
GSM1213761	9.27718	4.93	0	1	1	0	1	0	1	1	1	1	0	0	1	1	0	1	0	1
GSM1855104	4.81763	0.268493	1	1	1	0	0	0	0	0	1	1	0	0	1	1	1	0	1	1
GSM371000	9.09434	5.38	0	1	1	0	1	1	1	1	1	0	0	0	1	1	0	1	0	1
GSM1854952	8.59332	3.03014	0	1	1	1	0	1	0	1	0	1	0	0	1	1	1	1	0	1
TCGA-64-5778	8.14637	3.57534	0	1	1	1	0	0	0	1	1	1	0	0	0	1	0	0	1	0
GSM1672603	13.2386	6.16438	0	1	1	1	1	0	1	1	1	1	0	0	1	1	0	1	1	1
GSM1855225	13.1208	2.8411	1	1	1	1	0	0	1	0	0	1	0	1	1	1	0	0	1	0
TCGA-55-A490	10.7943	0.271233	1	1	1	0	1	0	0	1	1	1	0	0	1	1	1	0	1	0
TCGA-55-6543	10.7751	1.19178	0	1	1	1	0	1	0	1	1	1	1	0	1	1	0	1	0	1
GSM1032984	3.8541	3.74795	0	1	1	1	0	1	1	1	1	1	0	0	0	1	0	0	1	1
GSM1672619	16.7281	8.71151	1	1	1	0	1	1	0	1	0	0	1	0	1	1	1	1	0	1
TCGA-55-7283	10.4801	1.66849	0	1	1	1	0	0	0	1	1	1	0	0	1	1	0	0	0	0
GSM1854956	11.5591	1.26027	1	1	0	1	0	0	1	0	0	0	0	1	1	1	0	1	1	1
TCGA-44-5643	16.6315	2.77534	0	1	1	1	0	0	0	0	0	1	0	1	1	1	0	0	1	0
GSM1012986	7.74038	4.82192	0	1	1	0	1	1	1	1	1	1	0	0	1	1	1	1	1	0
GSM1672662	7.82287	5.48137	0	1	1	0	1	1	1	0	0	0	0	0	1	1	1	1	1	1
GSM1854835	8.06879	3.10685	0	1	1	1	0	0	0	0	0	1	0	0	1	1	1	1	0	1
GSM718914	8.25524	14.2603	0	1	1	1	1	1	1	1	1	1	1	0	1	1	1	0	1	1
GSM1012844	7.54699	2.79452	1	1	1	0	0	1	1	0	0	0	0	0	1	1	0	1	1	1
GSM1213754	5.97574	2.02	1	1	1	1	0	1	1	0	0	0	0	0	1	1	0	0	0	1
GSM1012937	4.0736	6.0274	0	1	1	1	0	1	1	1	1	1	0	0	1	1	1	0	0	1
TCGA-05-4415	23.865	0.249315	1	1	1	1	1	0	0	1	1	1	0	1	1	1	0	0	1	0
GSM773649	8.39678	7.36164	0	1	1	0	1	1	1	1	1	1	1	0	1	1	0	0	0	0
TCGA-55-7281	12.4795	2.38904	0	1	1	1	0	0	0	1	1	1	0	0	1	1	0	0	1	0
TCGA-86-8672	13.2221	0.0520548	1	1	1	1	1	0	0	1	1	1	0	0	1	1	0	0	0	0
TCGA-69-A59K	7.18495	1.61918	0	1	1	0	0	0	0	1	1	1	0	0	1	1	1	0	0	0
TCGA-99-8028	15.541	3.06301	0	1	1	1	0	0	0	1	1	1	0	1	1	1	1	0	1	0
TCGA-49-4514	23.865	4.65753	0	1	1	1	1	0	0	1	1	1	0	1	1	1	0	0	1	0
TCGA-75-7027	15.7447	8.38082	0	1	1	1	1	0	0	1	1	1	0	0	1	1	0	0	1	0
GSM1033037	5.1524	2.36712	0	1	1	0	0	1	1	1	1	1	0	1	1	1	1	0	0	1
GSM1672294	10.8452	4.01096	1	1	1	0	1	1	1	1	1	0	0	0	1	1	0	1	0	0
TCGA-55-8507	16.4412	1.14521	0	1	1	1	1	0	0	1	1	1	0	0	1	1	1	1	1	0
GSM1672606	16.4501	2.63014	1	1	1	1	1	1	0	1	1	0	0	0	1	1	0	1	1	1
GSM370920	9.72335	0.03	1	1	1	0	0	1	1	1	1	0	1	0	1	1	0	1	0	1
GSM1855095	7.86818	1.58356	0	1	1	1	0	1	1	0	0	1	0	0	1	1	0	1	1	0
GSM370976	5.73377	1.86	1	1	1	0	0	1	0	0	0	1	0	0	1	1	1	1	1	1
TCGA-49-6767	15.5786	1.85479	0	1	1	1	1	0	0	1	1	1	0	1	0	1	0	0	1	0
GSM475770	14.2843	5.24959	0	1	1	0	1	0	0	0	1	0	1	0	1	1	1	1	1	1
TCGA-73-7498	8.55569	3.25753	0	1	1	0	0	0	0	1	1	1	0	0	1	1	1	0	1	0
GSM303052	15.2295	5.15068	1	1	1	1	1	1	1	1	1	1	1	0	1	1	0	1	1	0
GSM1267454	3.05732	8.81	0	1	1	0	0	1	0	1	0	0	0	0	1	0	1	0	0	0
TCGA-78-7145	6.93109	2.26301	1	1	1	0	0	1	0	1	1	1	1	0	1	1	1	0	0	0
GSM1854994	11.4579	2.47945	0	1	1	1	0	0	0	0	0	1	0	0	1	1	1	1	1	0
GSM1854937	11.5781	2.66301	0	1	1	1	1	0	0	1	1	1	0	0	1	1	1	1	0	1
GSM1213760	10.8985	4.57	0	1	1	1	1	1	1	1	1	0	0	0	1	1	0	1	0	1
TCGA-MP-A4TJ	6.69296	0.928767	1	1	1	1	0	0	0	1	1	1	0	0	0	1	1	0	1	0
GSM1854812	8.01761	0.0657534	0	1	1	0	0	0	0	0	0	1	0	0	1	1	1	1	1	1
GSM773585	4.3659	4.64384	1	1	1	1	0	1	1	1	1	1	1	0	0	1	0	0	0	1
TCGA-67-4679	9.10944	1.2274	0	1	1	1	1	0	0	1	1	1	0	0	1	1	1	0	0	1
TCGA-78-7158	5.74511	0.490411	1	1	1	0	0	0	0	0	1	1	0	0	1	1	1	0	1	0
GSM1855117	8.25581	1.28767	0	1	1	1	0	0	1	1	1	1	0	0	1	1	0	0	1	1
GSM1672421	7.91181	3.94521	1	1	1	0	1	1	1	1	1	1	0	0	1	1	0	1	0	0
GSM1213780	10.2255	0.65	1	1	1	1	1	1	1	1	1	0	0	0	1	1	0	0	0	0
GSM1267486	2.48861	5.11	0	1	1	0	0	1	0	1	1	0	0	0	1	0	1	1	0	1
GSM1672286	5.30501	6.82192	0	1	1	0	1	1	1	0	1	1	0	0	1	1	0	1	1	1
GSM303066	6.28144	6.19178	0	0	1	0	1	1	0	1	1	1	1	0	0	1	1	1	1	0
GSM1019139	5.70698	8.72877	0	1	1	0	1	1	1	0	0	1	0	0	1	1	1	1	1	1
GSM1012928	6.8936	2.19178	1	0	1	1	1	1	1	1	1	1	0	0	1	1	0	1	0	0
GSM303079	11.0729	0.509589	1	0	1	1	1	1	1	1	1	1	1	0	1	1	0	1	1	0
GSM773706	8.82292	8.13151	0	0	1	1	0	1	0	1	1	0	1	0	1	1	1	1	0	1
GSM1854827	12.1998	1.5863	0	1	1	1	0	1	1	0	0	0	1	0	1	1	0	1	1	1
GSM1213692	5.36769	5.74	1	1	1	1	0	0	1	0	0	1	1	0	0	1	0	0	0	1
GSM1012921	7.15526	6.44384	0	1	1	0	1	1	1	1	1	0	0	0	1	1	0	0	0	1
GSM1672362	6.56953	1.0274	1	1	1	0	1	1	1	0	0	0	0	0	1	1	1	1	0	1
GSM1855142	6.19054	2.27671	0	1	1	1	0	1	1	0	0	1	0	0	1	1	0	0	1	0
GSM1672554	10.7248	7.9726	0	1	1	1	1	1	1	1	1	1	1	0	1	1	0	1	0	1
TCGA-78-7149	10.7943	10.7945	0	1	1	0	1	0	0	1	1	1	0	0	1	1	1	0	1	0
TCGA-44-5645	7.52253	2.33425	0	1	1	0	0	0	0	0	0	1	0	0	1	1	1	0	1	0
TCGA-55-5899	20.7997	2.54795	0	1	1	1	0	0	0	1	0	1	0	1	1	1	0	0	0	0
GSM1213831	3.04963	5.13	0	1	1	1	1	0	0	1	1	1	0	0	0	0	0	1	0	1
GSM1672491	8.32734	4.19178	1	1	1	0	1	1	0	0	0	0	0	0	1	1	1	1	0	1
GSM1672467	4.36726	3.12329	0	1	1	0	1	0	1	1	1	1	0	0	1	0	0	1	1	0
GSM773643	7.29912	1.92329	1	1	1	0	1	0	1	1	1	1	0	0	1	1	0	0	0	1
TCGA-86-8279	12.9356	2.6	0	1	1	1	1	0	0	1	1	1	0	0	1	1	1	0	1	0
TCGA-49-4501	8.61031	3.89315	1	1	1	1	0	0	0	1	1	1	0	0	1	1	1	0	0	0
GSM773646	3.84466	4.00822	0	0	0	0	0	0	1	1	1	1	0	1	1	1	0	0	0	1
GSM1672454	11.9079	1.64384	1	1	1	0	1	1	1	1	0	0	0	0	1	1	0	1	0	1
GSM1854888	10.027	2.30137	0	1	1	0	0	0	0	1	0	1	0	0	1	1	1	1	0	1
GSM773765	0.85241	4.54795	0	1	0	1	1	1	1	1	1	1	0	0	0	0	1	1	0	1
GSM1012961	7.92395	4.83014	0	0	1	1	1	1	1	1	1	0	0	0	1	1	0	1	0	1
GSM1672700	12.7895	1.60274	1	1	1	1	1	1	1	1	1	1	1	0	1	1	0	1	0	0
GSM1672379	9.09434	0.542466	1	1	1	0	1	1	1	1	1	0	0	0	1	1	0	1	0	1
TCGA-55-6972	7.37006	4.47123	1	1	1	1	1	1	1	1	1	1	0	0	0	1	0	1	1	0
GSM1032911	4.95819	9.86301	0	1	1	1	0	1	1	1	1	1	0	0	1	1	0	0	0	1
GSM1854860	8.59332	1.19452	1	1	1	1	0	1	0	1	0	1	0	0	1	1	1	1	0	1
GSM1855069	4.24412	0.835616	0	1	1	0	0	1	1	0	0	1	0	0	1	1	1	0	1	0
GSM1019247	9.09434	3.07671	1	1	1	0	1	1	1	1	1	0	0	0	1	1	0	1	0	1
GSM773686	3.69948	4.05753	0	0	0	1	1	1	1	1	1	1	1	0	1	1	0	0	0	1
GSM1855015	5.24964	2.37808	0	0	1	1	0	0	0	1	1	1	0	0	1	1	1	0	0	1
GSM1019203	8.22983	0.216438	1	1	1	0	0	1	1	1	0	0	1	0	1	1	1	0	0	1
GSM1855129	11.3047	1.72055	0	1	1	1	0	0	1	1	0	1	0	0	1	1	1	1	0	0
GSM303063	14.4142	6.90137	0	1	1	0	1	1	0	1	1	0	1	0	0	1	0	1	1	0
GSM1854857	6.14867	3.80274	0	1	1	1	0	1	0	1	1	1	0	0	1	1	1	0	1	1
GSM773734	3.83498	6.08493	0	0	0	1	1	0	1	1	1	1	0	0	1	1	0	0	0	1
GSM1855078	6.611	2.41644	0	1	1	1	0	0	1	0	1	1	0	0	1	1	0	0	1	0
GSM773631	3.13278	8.37808	0	0	1	0	0	1	0	1	1	1	0	0	1	1	1	0	0	1
GSM1672318	10.8294	1.69315	1	1	1	0	1	1	1	1	1	0	0	0	1	1	0	1	1	1
GSM1019180	11.7595	0.939726	1	1	1	0	1	0	0	1	1	1	0	0	1	1	0	1	0	1
GSM1550195	6.88608	5.70685	0	0	1	0	1	1	0	1	1	0	0	0	1	1	1	1	0	1
GSM1855064	5.17754	2.68493	0	1	1	1	0	1	1	1	1	1	0	0	1	1	1	1	0	1
GSM1012952	5.82788	5.88767	0	1	1	0	0	1	1	1	1	1	1	0	1	1	1	1	0	1
GSM475799	8.8774	6.46274	0	0	1	0	1	0	0	1	1	1	1	0	1	1	1	0	1	1
GSM773611	5.06242	6.44932	0	1	0	0	0	0	1	1	0	1	1	0	1	1	1	0	0	1
GSM1012957	6.88557	4.08493	0	1	1	0	0	1	1	1	0	1	0	0	1	1	0	1	0	1
GSM1854986	5.29746	1.58082	0	1	1	0	0	0	0	0	0	1	0	0	1	1	1	0	0	1
GSM1033047	6.75336	1.18356	0	1	1	0	0	1	1	1	1	0	0	0	1	1	0	0	1	1
GSM303067	17.1537	6.40822	0	1	1	0	1	0	1	1	1	0	1	0	1	1	0	1	0	1
TCGA-64-1679	9.06486	6.81644	0	1	1	0	1	0	0	1	1	1	0	0	1	1	1	0	0	0
TCGA-97-8552	7.18495	1.71507	0	1	1	0	0	0	0	1	1	1	0	0	1	1	1	0	0	0
GSM1672613	10.3831	3.0863	1	1	1	0	1	1	1	1	0	0	1	0	1	1	1	0	0	1
GSM370958	3.01822	5.03	0	1	1	0	0	1	1	0	0	1	0	0	0	1	0	1	0	1
GSM1019289	11.2779	2.76986	1	1	1	0	1	1	0	1	1	0	0	0	1	1	1	1	1	1
GSM663312	12.3046	3.34843	1	1	0	0	1	0	1	1	0	1	1	1	1	1	1	1	0	1
GSM1672476	11.0471	3.45205	1	1	1	0	1	0	1	1	1	1	0	0	1	1	0	1	1	1
GSM1267492	2.48294	2.86	0	0	1	1	0	1	1	1	1	0	0	0	1	0	0	1	0	0
GSM1672667	10.9921	0.512877	1	1	1	0	1	1	0	0	1	0	0	0	1	1	0	1	1	0
GSM1854951	5.29746	0.219178	1	1	1	0	0	0	0	0	0	1	0	0	1	1	1	0	0	1
GSM370984	4.67202	1.5	1	1	0	1	0	0	1	0	0	1	0	0	1	1	0	1	0	1
GSM1013025	6.56457	2.8	1	1	1	0	1	1	1	1	1	1	0	1	0	1	0	1	0	1
TCGA-44-5644	15.7447	2.36438	0	1	1	1	1	0	0	1	1	1	0	0	1	1	0	0	1	0
GSM1854885	11.5214	1.44658	1	1	1	0	1	0	0	1	1	1	0	0	1	1	1	1	0	0
TCGA-L9-A8F4	19.6072	1.30411	0	1	1	1	1	0	0	1	1	1	0	1	1	1	1	0	1	0
GSM1012851	9.13703	1.86027	1	1	1	0	0	1	0	1	1	0	0	0	1	1	0	1	0	1
GSM773709	3.89952	3.60822	0	0	0	1	0	0	1	1	0	1	0	0	1	1	1	0	0	0
TCGA-55-7227	7.57055	2.60822	1	1	1	1	0	0	0	0	0	1	0	0	1	1	1	0	0	0
GSM663288	10.1843	0.610278	1	1	0	1	1	0	1	1	1	0	1	0	1	1	1	1	0	1
GSM1672468	7.99613	9.45205	0	1	1	0	1	1	1	0	0	0	0	0	1	1	0	1	0	1
TCGA-05-4430	12.4795	2.08493	0	1	1	1	0	0	0	1	1	1	0	0	1	1	0	0	1	0
GSM1213810	5.43394	0.15	0	1	1	1	1	1	1	0	0	1	0	0	0	1	0	1	1	1
GSM1672537	17.5313	0.493151	1	1	1	1	1	1	1	1	1	0	1	0	1	1	0	1	0	0
GSM773644	6.26885	1.54521	1	0	0	1	1	0	1	1	1	0	0	0	1	1	0	0	0	0
GSM1855019	5.77336	0.980822	1	1	1	1	0	0	0	0	1	1	0	0	1	1	1	0	1	1
TCGA-53-7624	16.6281	2.85753	1	1	1	1	1	0	0	1	1	1	0	1	0	1	0	1	0	0
GSM1672437	11.0471	2.38356	1	1	1	0	1	0	1	1	1	1	0	0	1	1	0	1	1	1
GSM773618	10.7248	4.16438	0	1	1	1	1	1	1	1	1	1	1	0	1	1	0	1	0	1
GSM1672586	7.06921	4.35616	0	1	1	0	1	1	1	1	1	0	0	0	0	1	0	1	1	1
GSM1019186	11.6442	10.5315	0	1	1	0	1	0	0	0	0	0	0	0	1	1	1	1	0	1
GSM1213676	3.63709	4.33	1	1	0	1	0	0	1	0	0	1	0	1	0	1	0	0	0	1
GSM1267465	7.47181	1	1	1	1	0	1	1	1	1	1	0	0	0	1	1	1	1	0	1
GSM1672534	11.2902	0.739726	1	1	1	1	1	1	1	1	1	1	0	0	1	1	0	1	1	0
GSM718925	6.01087	1.19178	1	0	1	1	1	1	1	1	1	1	1	0	1	1	1	0	0	0
GSM303064	5.29647	6.90685	0	0	0	0	1	0	0	1	1	1	1	0	0	1	1	1	1	0
TCGA-44-A4SS	8.61031	1.13699	0	1	1	1	0	0	0	1	1	1	0	0	1	1	1	0	0	0
GSM1672521	5.52474	3.53425	0	1	1	0	1	1	0	0	1	1	0	0	1	1	1	1	1	1
GSM1019162	13.4259	0.972603	1	1	1	0	1	0	0	1	0	1	1	0	1	1	1	0	0	1
GSM1672309	5.45087	7.61096	1	1	1	0	1	1	1	1	1	1	0	0	1	1	1	1	0	1
GSM1672562	12.9777	5.83562	1	1	1	1	1	1	1	1	1	0	0	0	1	1	0	1	1	1
TCGA-44-7659	12.9356	1.89315	0	1	1	1	1	0	0	1	1	1	0	0	1	1	1	0	1	0
GSM1012831	6.11994	0.780822	1	1	1	1	1	1	1	1	1	1	0	0	1	1	1	0	1	1
TCGA-73-4670	26.9937	0.358904	0	1	1	1	1	0	0	1	1	1	1	0	1	1	0	1	1	0
GSM773697	2.20972	5.47397	0	0	1	1	0	1	1	1	1	0	1	0	1	0	0	0	0	1
GSM1213726	5.21994	6.56	0	1	1	0	1	1	1	1	1	1	0	0	1	1	0	0	0	1
GSM1032995	5.84626	3.25479	0	1	1	1	0	1	1	0	0	0	0	0	1	1	1	0	1	1
TCGA-50-5941	13.9669	4.03836	0	1	1	1	0	0	0	0	0	1	0	1	1	1	0	0	0	0
GSM1854868	17.6619	1.17808	1	1	1	1	0	1	1	1	1	0	1	1	1	1	0	1	0	1
GSM1672612	11.9079	0.0435616	1	1	1	0	1	1	1	1	0	0	0	0	1	1	0	1	0	1
TCGA-97-8175	8.59777	1.50959	0	1	1	1	0	0	0	1	1	1	0	0	1	1	1	0	1	1
GSM1013073	10.8985	1.57808	0	1	1	1	1	1	1	1	1	0	0	0	1	1	0	1	0	1
GSM1672425	12.9777	4.27397	1	1	1	1	1	1	1	1	1	0	0	0	1	1	0	1	1	1
GSM1013049	10.2106	2.25205	0	1	1	1	1	1	1	1	1	0	0	0	1	1	0	0	1	1
GSM1855180	7.55953	1.51781	0	1	1	1	0	0	0	0	0	1	0	0	1	1	1	0	1	1
GSM1213773	4.75321	4.79	1	1	1	0	0	0	1	1	1	1	0	0	1	1	1	0	0	1
GSM302999	8.33418	8.80548	0	0	0	1	1	0	0	1	1	1	1	0	1	1	0	1	0	1
GSM1213722	8.57474	1.25	1	1	1	1	1	1	1	1	1	0	0	0	1	1	0	0	0	1
GSM1550218	5.41785	5.70137	0	0	1	0	1	1	0	1	1	0	0	0	1	1	1	0	0	1
TCGA-50-5066	15.5786	3.95068	0	1	1	1	1	0	0	1	1	1	0	1	0	1	0	0	1	0
TCGA-J2-8194	3.44531	1.98356	0	1	1	0	0	1	0	0	1	1	0	0	1	1	1	0	1	1
GSM1672636	4.35853	6.3863	0	1	1	0	1	1	1	0	1	1	0	0	1	1	1	1	1	1
GSM1012936	12.715	5.65479	0	1	1	1	1	1	1	1	1	0	0	0	1	1	1	1	1	0
GSM1550234	5.87868	0.756164	0	1	1	0	1	1	1	1	1	0	0	0	1	1	1	0	0	1
GSM663305	4.59879	1.15575	1	1	1	1	1	1	1	1	1	0	0	0	0	1	1	0	0	1
TCGA-38-4626	7.22028	10.0658	0	1	1	1	0	0	0	1	1	1	0	0	1	1	1	0	0	1
GSM1033003	12.2666	0.690411	1	1	1	1	0	1	1	1	1	0	0	0	1	1	0	1	1	0
GSM1672690	10.3596	2.72877	1	1	1	0	1	1	1	1	0	1	0	0	1	1	0	1	0	0
TCGA-55-A4DF	23.865	1.20548	1	1	1	1	1	0	0	1	1	1	0	1	1	1	0	0	1	0
TCGA-55-7995	15.8852	2.43562	0	1	1	1	0	0	0	1	1	1	0	1	1	1	0	0	0	0
GSM1213746	7.51508	5.17	0	1	1	1	0	1	1	1	1	1	0	0	1	1	0	1	0	0
GSM1550199	10.0516	10.9808	0	1	1	0	1	1	0	1	1	0	1	0	1	1	1	0	0	1
GSM1672329	9.09434	1.56164	1	1	1	0	1	1	1	1	1	0	0	0	1	1	0	1	0	1
GSM718944	7.00022	11.8247	0	1	1	0	1	1	1	1	1	0	0	0	1	1	1	0	1	1
GSM663322	12.7895	2.22238	1	1	1	1	1	1	1	1	1	1	1	0	1	1	0	1	0	0
GSM1019220	9.09434	1.46027	1	1	1	0	1	1	1	1	1	0	0	0	1	1	0	1	0	1
TCGA-91-6836	10.9725	1.14247	0	1	1	1	0	0	0	0	0	1	0	0	1	1	0	0	1	0
GSM1672405	16.0627	2.50932	0	1	1	0	1	1	1	1	0	0	1	0	1	1	0	1	0	1
GSM1672518	4.35853	3.86301	1	1	1	0	1	1	1	0	1	1	0	0	1	1	1	1	1	1
GSM773678	1.88026	2.06575	0	0	0	0	1	1	1	1	1	1	0	0	1	1	1	0	0	1
GSM663352	9.14168	4.62299	0	1	0	1	1	0	0	1	0	1	0	0	1	1	1	1	0	1
GSM1019272	16.0627	3.35342	1	1	1	0	1	1	1	1	0	0	1	0	1	1	0	1	0	1
TCGA-99-8033	15.7447	1.79726	1	1	1	1	1	0	0	1	1	1	0	0	1	1	0	0	1	0
GSM773653	6.22487	2.3863	0	1	1	0	1	1	1	1	1	1	0	0	1	1	0	0	0	0
GSM773569	5.6571	7.89041	0	1	1	0	0	1	1	1	0	1	0	0	1	1	1	1	0	1
GSM1672698	10.8452	6.05753	1	1	1	0	1	1	1	1	1	0	0	0	1	1	0	1	0	0
GSM1672664	6.94627	6.25644	0	1	1	0	1	1	1	0	0	1	0	0	1	1	0	1	1	1
GSM1672625	10.8452	3.39699	1	1	1	0	1	1	1	1	1	0	0	0	1	1	0	1	0	0
GSM1672576	7.91181	2.9589	0	1	1	0	1	1	1	1	1	1	0	0	1	1	0	1	0	0
GSM718960	3.29034	4.39452	1	0	1	1	1	1	1	1	1	1	1	0	0	1	1	0	0	1
GSM1213752	6.63455	0.97	1	1	1	0	1	1	1	1	1	1	0	0	1	1	0	1	0	1
TCGA-55-6712	12.7018	0.468493	1	1	1	1	0	0	0	0	1	1	0	1	1	1	0	0	1	0
GSM773584	14.6291	4.45205	1	1	1	0	1	1	1	1	1	0	1	0	1	1	0	1	0	0
TCGA-44-7661	6.34838	1.52603	1	1	1	1	0	0	0	0	0	1	0	0	1	1	1	0	0	1
GSM1013000	7.63091	4.21918	0	1	1	0	0	1	1	1	0	1	1	0	1	1	1	1	0	1
GSM663297	9.61406	0.318641	0	0	1	0	1	0	1	1	1	0	1	0	1	1	1	0	0	0
GSM303071	7.75949	3.65205	1	0	1	0	1	1	1	1	1	1	1	0	1	1	0	1	0	0
GSM303035	9.47544	0.989041	1	0	1	0	1	0	0	1	1	1	1	0	1	1	1	1	0	1
GSM1012893	11.3108	0.0438356	1	1	1	1	0	1	1	1	0	0	0	0	1	1	0	1	0	1
GSM1855232	10.8258	2.08767	1	1	1	1	0	0	1	1	0	1	0	0	1	1	0	0	0	0
GSM1672547	12.9966	2.9589	0	1	1	1	1	1	1	1	1	0	0	0	1	1	0	1	0	0
GSM1013018	5.54848	2.93973	0	1	1	0	0	1	1	1	1	0	0	0	1	1	1	0	1	1
GSM1213707	3.80068	5.41	0	1	1	0	0	0	1	0	1	1	0	0	1	1	1	0	1	1
GSM1672388	17.5313	2.64986	1	1	1	1	1	1	1	1	1	0	1	0	1	1	0	1	0	0
GSM1019243	14.2004	2.82466	1	1	1	0	1	1	1	1	0	0	0	0	1	1	0	1	0	0
GSM1854847	5.82592	1.93973	0	1	0	0	1	0	0	1	1	1	0	0	1	1	1	1	0	1
GSM1672670	7.80175	5.92192	0	1	1	0	1	1	0	0	0	0	0	0	1	1	1	0	1	1
GSM1213728	5.45087	5.39	0	1	1	0	1	1	1	1	1	1	0	0	1	1	1	1	0	1
GSM1672623	15.5498	6.09699	1	1	1	0	1	1	0	1	1	0	1	0	1	1	0	1	0	1
GSM1672322	12.9142	4.28219	0	1	1	0	1	1	1	1	1	0	0	0	1	1	0	1	1	0
GSM1854971	6.73307	1.33973	0	1	1	0	0	0	0	0	0	1	0	0	1	1	1	1	0	1
TCGA-55-8206	3.99712	2.43288	0	1	1	0	0	0	0	0	1	1	0	0	0	1	1	1	1	1
GSM773674	20.4569	2.85205	0	1	1	0	1	0	1	1	1	0	1	1	1	1	0	0	0	1
GSM1032889	7.50414	10.4548	0	1	1	1	0	1	1	1	1	1	0	0	1	1	0	1	1	1
GSM1672382	7.47181	4.83945	0	1	1	0	1	1	1	1	1	0	0	0	1	1	1	1	0	1
TCGA-44-2657	8.5195	3.70137	0	1	1	1	0	0	0	1	1	1	0	1	0	1	1	0	0	0
GSM1855128	5.42081	2.48219	0	1	1	1	0	1	1	0	0	1	0	0	1	1	1	1	1	1
TCGA-78-7155	9.04123	3.20822	1	1	1	1	1	1	1	0	1	1	0	1	1	1	0	0	1	0
TCGA-95-A4VN	8.61031	1.51507	0	1	1	1	0	0	0	1	1	1	0	0	1	1	1	0	0	0
GSM1672519	5.97448	3.94521	1	1	1	0	1	1	1	0	1	0	0	0	1	1	1	1	1	1
TCGA-86-6562	12.9356	1.03014	1	1	1	1	1	0	0	1	1	1	0	0	1	1	1	0	1	0
TCGA-NJ-A55R	12.9356	1.65205	0	1	1	1	1	0	0	1	1	1	0	0	1	1	1	0	1	0
GSM1672304	14.6291	1.44658	1	1	1	0	1	1	1	1	1	0	1	0	1	1	0	1	0	0
GSM1672349	12.9142	7.80822	0	1	1	0	1	1	1	1	1	0	0	0	1	1	0	1	1	0
GSM475761	13.1738	1.98658	1	1	1	0	1	0	1	1	1	1	0	0	1	1	0	1	1	0
GSM1854933	13.4621	2.2411	0	1	1	1	0	0	0	0	0	0	0	0	1	1	0	1	0	1
GSM1855193	5.40617	0.956164	0	1	1	1	0	1	0	0	0	1	0	0	1	1	1	0	1	1
GSM773745	1.31229	7.01644	0	0	0	0	0	1	1	1	1	1	1	0	0	1	1	0	0	1
TCGA-NJ-A4YI	6.19293	0.0109589	1	1	1	0	0	1	0	1	1	0	1	0	0	1	1	0	1	1
GSM1019160	7.47181	0.230137	1	1	1	0	1	1	1	1	1	0	0	0	1	1	1	1	0	1
TCGA-05-4420	13.2029	2.49863	0	1	1	1	1	0	0	1	1	1	0	0	1	1	0	0	1	1
GSM1019214	8.22706	12.2904	0	1	0	0	1	0	0	1	0	0	0	0	1	1	1	0	0	1
GSM1672688	5.58199	6.64932	1	1	1	1	1	1	1	1	0	0	0	1	0	0	0	1	0	0
GSM1013036	6.49265	2.31781	1	0	1	1	1	1	0	1	1	0	0	0	1	1	1	0	0	1
GSM1213697	6.06605	6.37	0	1	1	0	0	0	1	0	0	1	0	0	1	1	0	0	0	0
GSM1672325	8.9494	7.13425	0	1	1	0	1	1	1	1	1	1	1	0	1	1	0	1	0	1
GSM303041	9.88407	6.45205	0	0	1	1	1	1	0	1	1	1	1	0	1	1	0	1	0	1
GSM1012918	9.09434	5.96986	0	1	1	0	1	1	1	1	1	0	0	0	1	1	0	1	0	1
GSM773552	15.4993	1.75068	1	1	1	1	1	1	1	1	1	0	0	1	1	1	0	0	0	0
TCGA-38-4629	23.865	2.36712	1	1	1	1	1	0	0	1	1	1	0	1	1	1	0	0	1	0
GSM1855163	6.59796	2.37534	0	1	1	1	0	1	1	0	0	1	0	0	1	1	0	1	1	1
TCGA-MP-A4TC	15.7447	0.20274	1	1	1	1	1	0	0	1	1	1	0	0	1	1	0	0	1	0
TCGA-75-6212	7.30203	4.15342	1	1	1	0	0	0	0	0	1	1	0	0	1	1	1	1	1	0
TCGA-91-8497	7.18495	1.18904	1	1	1	0	0	0	0	1	1	1	0	0	1	1	1	0	0	0
GSM1672711	7.12467	5.70411	0	1	1	0	1	1	1	0	1	0	0	0	1	1	1	1	1	0
TCGA-73-7499	23.865	4.19452	1	1	1	1	1	0	0	1	1	1	0	1	1	1	0	0	1	0
GSM718942	4.00485	7.41918	1	0	1	1	1	1	1	1	1	1	1	0	0	1	0	0	0	1
GSM1672605	10.8294	1.47945	1	1	1	0	1	1	1	1	1	0	0	0	1	1	0	1	1	1
GSM663339	5.30497	2.89747	1	1	1	1	1	0	1	1	1	0	1	0	0	0	0	1	0	0
GSM1855074	9.01487	2.00822	0	1	1	1	0	0	0	0	0	1	0	0	1	1	1	0	1	0
GSM1672702	14.6078	2.21096	1	1	1	0	1	1	1	1	1	0	1	0	1	1	0	1	1	1
GSM1213825	4.11374	7.38	0	1	1	1	0	1	1	1	1	1	0	0	0	1	0	1	0	1
GSM1550184	3.10784	9.21096	0	1	1	1	1	1	1	0	0	0	0	0	1	0	1	1	1	1
GSM1033053	6.30187	0.394521	0	1	1	1	0	1	1	1	1	1	0	0	1	1	0	1	0	1
GSM1019175	6.49079	15.6493	0	1	1	0	1	1	1	1	1	1	0	0	1	1	1	1	1	1
GSM773592	14.6291	3.68767	1	1	1	0	1	1	1	1	1	0	1	0	1	1	0	1	0	0
GSM1672374	12.2674	1.90685	0	1	1	0	1	1	1	1	1	0	1	0	1	1	0	1	0	1
GSM718904	7.86316	1.37534	1	1	1	1	1	1	0	1	1	0	1	0	0	1	1	0	0	1
GSM1672417	12.0191	0.221918	1	1	1	0	1	1	1	1	1	0	1	0	1	1	1	1	0	0
GSM1672315	14.2703	6.90411	0	1	1	1	1	1	1	1	0	0	0	0	1	1	0	1	0	1
TCGA-55-7570	20.368	2.25753	0	1	1	1	1	0	0	0	1	1	0	1	1	1	0	1	1	0
GSM1672320	10.8452	10.9808	0	1	1	0	1	1	1	1	1	0	0	0	1	1	0	1	0	0
TCGA-50-6592	23.865	2.12877	1	1	1	1	1	0	0	1	1	1	0	1	1	1	0	0	1	0
GSM1854819	10.3394	0.0767123	0	1	1	0	1	0	0	0	0	1	0	0	1	1	0	1	0	1
GSM1013088	9.47103	3.00274	0	1	1	0	1	1	0	1	1	0	0	0	1	1	1	1	0	1
GSM1019216	11.3108	1.08493	1	1	1	1	0	1	1	1	0	0	0	0	1	1	0	1	0	1
GSM1855029	9.62741	2.13699	1	1	1	1	0	1	0	0	0	0	0	0	1	1	0	1	0	1
GSM773637	9.65179	5.5726	0	1	1	0	1	1	1	1	1	0	1	0	1	1	0	0	0	1
GSM773669	9.85275	6.81096	0	1	1	0	1	1	1	1	1	1	0	1	1	1	1	1	0	0
GSM1855012	12.1856	2.95616	0	1	1	1	1	0	1	0	1	0	0	0	1	1	0	1	1	1
GSM1672573	10.5895	3.94521	0	1	1	0	1	0	0	0	1	0	0	0	1	1	1	1	1	1
TCGA-55-6985	13.0511	3.37808	0	1	1	1	0	0	0	1	1	1	0	1	1	1	1	0	0	0
GSM1672316	4.35853	1.52877	1	1	1	0	1	1	1	0	1	1	0	0	1	1	1	1	1	1
GSM773668	4.51487	2.84384	1	0	1	0	0	1	1	1	1	0	1	0	0	1	1	1	1	1
TCGA-50-7109	12.4795	0.843836	1	1	1	1	0	0	0	1	1	1	0	0	1	1	0	0	1	0
GSM1672696	8.89728	5.3589	1	1	1	0	1	1	1	1	1	0	0	0	1	1	1	1	1	1
GSM1854987	4.81514	2.56712	0	1	1	0	0	1	0	0	0	1	0	0	1	1	1	1	0	1
GSM1672373	5.70698	4.40548	0	1	1	0	1	1	1	0	0	1	0	0	1	1	1	1	1	1
GSM1032907	6.00908	4.14247	1	1	1	1	0	1	1	0	1	1	0	0	1	1	0	1	1	0
GSM1672680	12.9777	1.27151	1	1	1	1	1	1	1	1	1	0	0	0	1	1	0	1	1	1
GSM663367	4.54216	0.351045	0	0	0	1	1	0	0	1	1	0	0	0	0	1	1	1	0	1
GSM1012848	8.63831	2.32055	1	1	1	1	0	1	1	1	1	0	0	0	1	1	0	1	0	1
GSM1855222	5.9638	3.73425	0	1	1	1	0	0	1	0	0	1	0	0	1	1	1	0	1	1
GSM718916	7.95072	0.775342	1	1	1	1	1	1	1	1	1	1	0	0	1	1	0	1	0	1
GSM1672528	11.2902	7.89041	0	1	1	1	1	1	1	1	1	1	0	0	1	1	0	1	1	0
GSM1854862	6.73307	4.3726	0	1	1	0	0	0	0	0	0	1	0	0	1	1	1	1	0	1
GSM1012934	5.47646	4.96438	0	1	1	0	0	1	0	1	1	1	0	0	1	1	1	1	0	1
TCGA-62-8395	12.9356	3.33151	0	1	1	1	1	0	0	1	1	1	0	0	1	1	1	0	1	0
GSM1012984	3.76442	4.1726	0	0	1	1	0	1	1	1	1	1	0	0	1	1	1	1	0	1
GSM718958	4.34677	10.526	0	1	1	0	1	1	0	0	1	1	0	0	1	1	1	0	1	1
GSM663311	8.03109	7.67168	1	1	1	1	1	0	1	0	0	1	0	0	1	1	1	1	0	1
GSM773544	4.56983	6.49041	0	0	1	0	0	1	1	1	1	0	1	0	1	1	1	0	0	1
TCGA-44-6774	10.7943	1.80274	0	1	1	0	1	0	0	1	1	1	0	0	1	1	1	0	1	0
GSM1855176	8.65632	3.69863	0	1	1	1	0	0	1	0	0	1	0	0	1	1	0	0	1	0
GSM1013053	8.89728	1.11507	0	1	1	0	1	1	1	1	1	0	0	0	1	1	1	1	1	1
GSM1267451	10.8452	8.02	0	1	1	0	1	1	1	1	1	0	0	0	1	1	0	1	0	0
GSM1672429	8.89728	5.75342	0	1	1	0	1	1	1	1	1	0	0	0	1	1	1	1	1	1
GSM718927	10.2106	3.9726	1	1	1	1	1	1	1	1	1	0	0	0	1	1	0	0	1	1
GSM1019302	4.71898	11.1452	0	0	0	0	1	0	1	1	0	0	0	0	1	1	1	0	0	1
GSM1672655	7.04122	3.93699	1	1	1	0	1	1	1	1	1	1	1	0	1	1	0	0	0	1
GSM1854918	6.34838	3.16712	0	1	1	1	0	0	0	0	0	1	0	0	1	1	1	0	0	1
GSM1672342	8.9494	0.591781	1	1	1	0	1	1	1	1	1	1	1	0	1	1	0	1	0	1
GSM1672682	5.30501	1.35534	1	1	1	0	1	1	1	0	1	1	0	0	1	1	0	1	1	1
GSM1672402	10.6723	1.03808	1	1	1	0	1	1	1	1	1	1	1	0	1	1	0	1	0	0
GSM1672331	5.30501	12.6	0	1	1	0	1	1	1	0	1	1	0	0	1	1	0	1	1	1
GSM1672456	5.30501	7.64384	0	1	1	0	1	1	1	0	1	1	0	0	1	1	0	1	1	1
GSM1854876	12.0162	2.48493	0	1	1	1	0	0	0	1	0	1	0	0	1	1	1	1	0	1
GSM1019299	2.26614	4.41096	1	0	0	0	1	1	1	0	0	0	0	0	1	1	1	0	0	1
TCGA-83-5908	16.0252	2.25753	0	1	1	1	1	0	0	0	1	1	0	1	1	1	0	0	1	0
GSM1019152	12.7167	1.43288	1	1	1	0	1	0	1	1	1	0	0	0	1	1	0	1	0	1
GSM1672426	13.2579	3.20548	1	1	1	1	1	0	1	1	1	1	0	0	1	1	0	1	0	0
GSM1672517	10.8452	6.9863	0	1	1	0	1	1	1	1	1	0	0	0	1	1	0	1	0	0
GSM1672384	14.6291	1.76548	1	1	1	0	1	1	1	1	1	0	1	0	1	1	0	1	0	0
GSM663347	12.3211	4.06402	1	1	1	1	1	0	1	1	1	1	1	0	1	1	1	1	0	1
GSM1550222	3.9745	2.07397	0	0	1	0	1	1	0	0	1	1	0	1	0	1	1	1	1	1
GSM1672422	12.9966	1.31507	1	1	1	1	1	1	1	1	1	0	0	0	1	1	0	1	0	0
GSM773583	5.78499	2.90137	1	1	1	0	1	1	1	1	1	1	1	0	1	1	1	0	0	1
GSM1213702	10.5084	2.93	1	1	1	1	0	0	1	0	0	0	0	1	0	1	0	1	0	1
GSM773753	3.91482	4.15342	0	1	0	1	0	1	1	1	0	1	0	0	1	1	0	0	0	1
GSM1267489	8.67182	3.6	1	1	1	0	1	1	1	0	1	0	0	0	1	1	0	1	1	0
GSM1672681	5.30501	2.03342	1	1	1	0	1	1	1	0	1	1	0	0	1	1	0	1	1	1
GSM1854823	13.7445	2.18904	0	1	1	0	0	0	0	1	0	0	0	0	1	1	1	1	0	1
GSM1672624	12.0693	7.89041	1	1	1	0	1	1	0	0	0	0	0	0	1	1	0	1	1	1
GSM1267472	6.60037	4.71	0	1	1	0	0	1	0	0	0	0	0	0	1	1	1	1	0	1
GSM1013076	9.48137	1.66575	0	1	1	1	1	1	1	1	1	1	0	0	1	1	0	1	0	0
GSM1550182	2.04041	5.80274	0	1	1	0	1	1	1	0	0	0	0	0	1	0	1	0	1	1
TCGA-93-A4JN	7.17448	1.96712	0	1	1	0	0	0	0	1	1	1	0	0	1	1	1	0	1	1
TCGA-55-7911	5.47025	1.47123	0	1	1	1	0	0	0	0	1	1	0	0	0	1	0	0	1	0
GSM1854892	7.50414	0.668493	1	1	1	1	0	1	1	1	1	1	0	0	1	1	0	1	1	1
GSM1854920	8.59332	2.60274	0	1	1	1	0	1	0	1	0	1	0	0	1	1	1	1	0	1
TCGA-50-6595	17.067	0.517808	1	1	1	1	1	1	0	1	1	1	0	1	1	1	0	0	1	0
TCGA-62-A470	17.449	3.27123	1	1	1	1	1	0	0	1	1	1	1	0	1	1	1	0	1	0
GSM1672677	7.80175	2.43863	1	1	1	0	1	1	0	0	0	0	0	0	1	1	1	0	1	1
GSM475773	13.6274	7.37507	0	1	1	1	1	1	1	1	1	0	1	0	0	1	0	1	1	0
GSM1672346	4.59663	13.8164	0	1	1	0	1	0	0	0	0	0	0	0	1	0	1	1	1	1
GSM1550201	3.78272	10.6192	0	1	1	1	1	1	1	0	0	0	0	0	1	0	0	1	1	1
GSM1012938	5.92227	6.03836	0	1	1	0	0	1	1	1	1	0	0	0	1	1	1	1	0	1
GSM1672706	9.09434	12.9452	1	1	1	0	1	1	1	1	1	0	0	0	1	1	0	1	0	1
GSM1019181	5.76551	8.82466	1	0	1	0	1	1	1	1	1	0	1	0	1	1	1	0	0	1
GSM663320	14.9966	0.599477	1	1	1	1	1	0	1	1	1	1	1	0	1	1	0	1	0	1
TCGA-97-8171	16.1172	1.55616	0	1	1	1	1	1	0	1	1	0	0	0	1	1	1	1	1	0
GSM1032937	8.94881	0.394521	1	1	1	1	0	1	1	1	1	1	0	0	1	1	0	1	1	0
GSM475795	9.57827	1.12849	1	0	1	0	1	0	1	1	1	1	0	0	1	1	0	1	1	0
GSM1672510	11.2902	3.53425	0	1	1	1	1	1	1	1	1	1	0	0	1	1	0	1	1	0
GSM1672289	14.6078	0.476712	1	1	1	0	1	1	1	1	1	0	1	0	1	1	0	1	1	1
GSM1854910	8.06879	3.14247	0	1	1	1	0	0	0	0	0	1	0	0	1	1	1	1	0	1
GSM1672639	9.09434	3.71836	1	1	1	0	1	1	1	1	1	0	0	0	1	1	0	1	0	1
TCGA-93-7347	13.6643	1.87123	0	1	1	1	0	0	0	0	0	1	0	1	1	1	1	0	1	0
GSM1267490	3.46763	4.03	0	1	1	0	0	1	1	1	0	0	1	0	1	0	1	1	0	1
GSM663324	7.62203	8.39538	0	1	1	0	1	0	1	1	1	1	0	0	1	1	1	1	0	1
TCGA-49-4507	23.865	0.734247	1	1	1	1	1	0	0	1	1	1	0	1	1	1	0	0	1	0
GSM773610	5.67137	1.99726	0	1	1	0	0	1	1	1	1	0	0	0	1	1	0	0	0	1
TCGA-78-7161	12.9356	0.79726	1	1	1	1	1	0	0	1	1	1	0	0	1	1	1	0	1	0
GSM1267456	4.06678	8.71	0	1	1	0	1	1	1	1	1	0	1	0	1	0	0	1	0	1
GSM1855208	7.26945	3.54247	1	1	1	1	0	0	1	0	0	1	0	0	1	1	0	0	0	0
TCGA-55-8505	12.9356	1.20548	0	1	1	1	1	0	0	1	1	1	0	0	1	1	1	0	1	0
GSM1032906	5.90412	2.56438	1	1	1	1	0	1	1	1	1	1	0	0	1	1	0	0	1	1
GSM1672650	7.54699	6.78082	0	1	1	0	0	1	1	0	0	0	0	0	1	1	0	1	1	1
GSM1013075	7.91181	1.49315	0	1	1	0	1	1	1	1	1	1	0	0	1	1	0	1	0	0
GSM1672471	10.8294	1.56164	1	1	1	0	1	1	1	1	1	0	0	0	1	1	0	1	1	1
GSM663300	12.3211	2.23589	1	1	1	1	1	0	1	1	1	1	1	0	1	1	1	1	0	1
GSM303068	11.7122	3.36712	1	0	1	0	1	1	0	1	1	1	1	0	1	1	0	1	1	0
GSM1032881	7.50414	2.76164	1	1	1	1	0	1	1	1	1	1	0	0	1	1	0	1	1	1
GSM1672414	7.91181	2.05233	1	1	1	0	1	1	1	1	1	1	0	0	1	1	0	1	0	0
GSM1855044	4.937	2.70411	0	1	1	1	0	1	1	0	1	1	0	0	1	1	1	1	1	0
GSM663386	5.37545	1.40418	1	0	0	0	1	0	1	1	1	1	1	0	1	1	1	1	0	0
GSM1854988	10.027	2.15068	0	1	1	0	0	0	0	1	0	1	0	0	1	1	1	1	0	1
TCGA-86-7701	8.68622	2.59452	0	1	1	1	1	0	0	0	1	1	0	0	1	1	1	0	1	0
GSM1855119	8.68622	2.13699	0	1	1	1	1	0	0	0	1	1	0	0	1	1	1	0	1	0
GSM1854822	4.81514	3.8411	0	1	1	0	0	1	0	0	0	1	0	0	1	1	1	1	0	1
GSM718936	4.28865	2.72877	1	1	1	0	1	1	1	1	1	1	0	0	1	1	1	0	0	1
GSM370941	9.09434	3.74	1	1	1	0	1	1	1	1	1	0	0	0	1	1	0	1	0	1
GSM1854911	8.85973	2.73699	1	0	1	1	1	0	1	0	1	0	0	0	1	1	0	1	1	1
GSM1012950	7.15526	5.85479	0	1	1	0	1	1	1	1	1	0	0	0	1	1	0	0	0	1
GSM1013099	10.7887	1.3589	0	1	1	0	1	1	0	1	0	1	0	0	1	1	1	1	0	0
GSM663372	14.0706	2.68144	0	1	1	1	1	0	1	1	1	1	1	0	1	1	0	0	0	0
GSM1854867	6.30811	4.05753	0	1	1	0	0	0	0	0	0	1	0	0	1	1	1	0	1	1
TCGA-86-8671	15.541	2.29863	0	1	1	1	0	0	0	1	1	1	0	1	1	1	1	0	1	0
GSM1854913	8.01761	1.85205	0	1	1	0	0	0	0	0	0	1	0	0	1	1	1	1	1	1
GSM1550171	10.8985	10.2356	0	1	1	1	1	1	1	1	1	0	0	0	1	1	0	1	0	1
GSM1855109	5.19115	1.89863	1	1	1	1	0	1	1	0	0	1	0	0	1	1	0	0	1	1
GSM773698	11.3108	5.07397	0	1	1	1	0	1	1	1	0	0	0	0	1	1	0	1	0	1
GSM1032964	7.46741	3.94521	0	1	1	0	0	1	1	1	1	1	0	0	1	1	0	1	1	0
GSM1672465	5.97448	4.43836	0	1	1	0	1	1	1	0	1	0	0	0	1	1	1	1	1	1
GSM1855153	8.65632	0.890411	1	1	1	1	0	0	1	0	0	1	0	0	1	1	0	0	1	0
GSM1012867	8.63831	8.00822	1	1	1	1	0	1	1	1	1	0	0	0	1	1	0	1	0	1
GSM1672544	6.63455	0.657534	1	1	1	0	1	1	1	1	1	1	0	0	1	1	0	1	0	1
TCGA-91-6840	19.6072	1.01918	0	1	1	1	1	0	0	1	1	1	0	1	1	1	1	0	1	0
GSM1672714	14.6078	2.67945	1	1	1	0	1	1	1	1	1	0	1	0	1	1	0	1	1	1
GSM663333	14.1204	2.24669	0	1	0	1	1	0	1	1	0	1	1	0	1	1	0	1	0	0
GSM663387	15.5414	0.864111	0	1	1	0	1	0	0	1	1	1	1	0	1	1	1	1	0	0
GSM663306	7.04491	12.8266	0	1	1	1	1	1	1	1	1	0	0	0	1	1	1	0	0	1
GSM303058	11.0729	3.18904	1	0	1	1	1	1	1	1	1	1	1	0	1	1	0	1	1	0
TCGA-L9-A5IP	13.2221	0.158904	1	1	1	1	1	0	0	1	1	1	0	0	1	1	0	0	0	0
GSM1213788	4.65953	1.49	1	1	1	0	0	1	1	1	1	0	0	0	1	1	1	0	0	1
TCGA-49-AAR2	10.8632	6.09315	0	1	1	1	1	0	0	1	1	1	0	0	1	1	1	0	0	0
GSM773616	18.1734	4.94795	0	1	1	1	1	0	1	1	1	0	0	0	1	1	0	1	0	0
TCGA-50-5045	24.9207	5.95616	1	1	1	1	1	0	0	1	1	1	0	1	1	1	1	1	1	0
GSM663296	13.2435	3.30792	1	1	1	0	1	0	0	1	1	0	0	0	1	1	1	1	0	1
GSM1854958	4.81514	2.52329	0	1	1	0	0	1	0	0	0	1	0	0	1	1	1	1	0	1
GSM1855235	3.24132	1.95342	1	1	1	0	0	1	1	0	1	1	0	0	1	1	1	0	1	0
GSM718920	7.6287	3.59452	1	0	1	1	1	1	1	1	1	1	1	0	1	1	1	1	1	1
GSM1854895	6.73307	0.857534	1	1	1	0	0	0	0	0	0	1	0	0	1	1	1	1	0	1
GSM1672301	9.52164	3.6	1	1	1	0	1	1	1	0	0	0	0	0	1	1	0	1	1	1
GSM1032910	5.78461	8.77808	0	1	1	1	0	1	1	1	1	1	0	0	1	1	1	0	1	0
TCGA-86-7955	17.1063	2.93699	0	1	1	1	0	0	0	1	1	0	0	0	1	1	0	0	1	0
GSM773711	8.81009	4.62466	0	1	1	0	1	0	1	1	1	0	1	0	0	1	0	0	0	1
TCGA-86-8074	8.61031	0.0657534	0	1	1	1	0	0	0	1	1	1	0	0	1	1	1	0	0	0
GSM475772	15.7873	2.2989	0	1	1	1	1	0	1	1	1	1	0	0	1	1	0	1	1	0
GSM1855221	4.11782	1.92055	0	1	1	0	0	0	0	0	0	1	0	0	0	1	1	0	1	1
GSM773586	5.67137	8.15342	0	1	1	0	0	1	1	1	1	0	0	0	1	1	0	0	0	1
GSM1032905	6.30187	1.77534	1	1	1	1	0	1	1	1	1	1	0	0	1	1	0	1	0	1
GSM663328	8.95825	1.28807	0	0	1	1	1	0	1	1	1	1	1	0	1	1	1	1	0	1
GSM663382	6.88608	0.0135017	1	0	1	0	1	1	0	1	1	0	0	0	1	1	1	1	0	1
GSM773756	8.6221	5.06575	0	1	0	0	0	0	1	1	0	1	0	1	1	1	1	1	0	0
GSM1855159	7.55953	2.3589	0	1	1	1	0	0	0	0	0	1	0	0	1	1	1	0	1	1
GSM475698	8.34788	9.10685	0	1	1	0	1	1	1	1	1	0	0	0	1	1	1	0	1	0
GSM1855056	6.88483	2.90685	0	1	1	1	0	0	0	0	1	1	0	0	1	1	1	0	1	0
GSM1854896	11.7595	2.86301	1	1	1	0	1	0	0	1	1	1	0	0	1	1	0	1	0	1
GSM1672643	7.82287	6.37808	1	1	1	0	1	1	1	0	0	0	0	0	1	1	1	1	1	1
GSM1855052	6.44696	2.60548	1	1	1	1	0	1	0	0	0	1	0	0	1	1	1	0	1	0
GSM1672710	3.94761	4.29863	0	1	1	0	1	1	1	1	0	0	0	0	1	0	0	1	0	1
GSM1033030	4.85076	1.9726	0	1	1	1	0	1	1	1	1	1	0	0	1	1	1	0	1	1
GSM773761	4.56763	5.46301	0	1	0	0	1	1	1	1	0	1	1	0	1	1	1	0	0	1
TCGA-91-6831	8.3799	0.849315	0	1	1	1	0	0	0	0	1	1	0	0	1	1	0	0	1	0
GSM1672474	8.8617	4.10959	0	1	1	0	1	1	1	0	0	0	1	0	1	1	1	1	0	1
GSM475808	9.43568	0.205479	1	0	1	1	1	1	1	1	1	0	0	0	1	1	0	1	1	1
TCGA-99-8025	10.8632	2.90411	0	1	1	1	1	0	0	1	1	1	0	0	1	1	1	0	0	0
GSM1855206	5.45945	1.86575	1	1	1	1	0	1	0	0	0	1	0	0	0	1	0	1	1	1
GSM1213716	23.9732	4.37	1	1	1	1	0	0	1	1	0	0	0	1	1	1	0	1	0	1
GSM1855022	9.07808	2.27671	0	1	1	1	0	0	1	1	0	1	0	0	1	1	0	0	0	1
GSM663397	1.75734	3.02169	1	0	1	1	1	1	0	1	1	1	1	0	0	0	1	1	0	1
TCGA-S2-AA1A	13.0511	1.40548	0	1	1	1	0	0	0	1	1	1	0	1	1	1	1	0	0	0
GSM303076	6.64662	2.05205	1	0	0	1	1	0	0	1	0	1	0	0	1	1	1	1	0	1
GSM1032983	5.93784	5.32603	0	1	1	0	0	1	1	0	0	0	0	0	1	1	0	0	1	1
GSM1672336	10.3922	10.7507	0	1	1	1	1	1	1	0	1	0	0	0	1	1	0	1	1	0
GSM370962	5.97448	2.28	1	1	1	0	1	1	1	0	1	0	0	0	1	1	1	1	1	1
GSM1855061	9.03927	2.07945	1	1	1	1	0	0	1	0	0	1	0	0	1	1	1	1	1	0
GSM1033041	3.45464	1.08493	0	1	1	0	0	1	1	0	1	1	0	0	1	1	1	1	1	1
GSM718909	9.2853	15.4932	0	0	1	1	1	1	1	1	1	1	1	0	1	1	0	1	1	1
GSM1854893	6.15764	0.00821918	1	1	1	1	0	1	0	1	1	1	0	0	1	1	1	0	0	0
GSM1012917	8.57474	6.90411	0	1	1	1	1	1	1	1	1	0	0	0	1	1	0	0	0	1
GSM1854880	6.73307	2.33425	0	1	1	0	0	0	0	0	0	1	0	0	1	1	1	1	0	1
GSM303055	2.69848	1.20548	1	1	0	0	1	0	0	1	0	0	0	0	0	0	1	1	0	0
GSM1854856	8.22926	2.47945	1	1	1	1	0	1	0	1	0	1	0	0	1	1	0	0	0	1
GSM663337	7.35272	6.12709	1	1	1	0	1	1	1	1	1	1	1	0	1	1	1	1	0	1
GSM1013006	5.43616	1.24384	1	1	1	0	1	1	0	1	1	1	0	0	1	1	1	0	0	1
GSM1855203	9.20111	1.08219	0	1	1	1	0	0	0	0	0	1	0	0	1	1	0	0	1	1
GSM1854981	8.35596	1.61918	1	1	1	1	0	0	1	0	0	0	0	0	1	1	0	0	0	1
GSM1672522	4.35853	3.36986	0	1	1	0	1	1	1	0	1	1	0	0	1	1	1	1	1	1
GSM1672595	7.90029	6.90411	0	1	1	0	1	1	1	1	1	1	0	0	1	1	0	1	1	1
GSM1854916	10.9437	3.1589	0	1	1	1	0	0	0	1	1	1	0	0	1	1	1	1	0	0
GSM1855050	5.9725	1.91233	0	1	1	1	0	0	1	0	0	1	0	0	1	1	1	0	0	0
GSM773655	1.59695	4.06027	0	1	0	0	0	1	1	1	1	0	1	0	1	0	1	1	0	1
GSM1033043	6.18379	2.07123	0	1	1	0	0	1	0	0	0	0	0	0	1	1	1	0	1	1
GSM1672505	8.9494	3.45205	0	1	1	0	1	1	1	1	1	1	1	0	1	1	0	1	0	1
GSM663355	13.0324	5.479	1	1	1	0	1	0	0	1	1	1	1	0	1	1	1	1	0	1
GSM1855178	12.4212	0.158904	1	1	1	1	1	0	1	1	1	1	0	0	1	1	0	0	1	0
GSM303027	13.0027	7.4	0	0	1	1	1	0	1	1	1	1	1	0	1	1	0	1	0	0
GSM773605	4.32044	5.49315	0	1	1	0	0	1	1	1	1	1	0	0	1	1	1	1	0	1
GSM302996	10.9036	3.63288	1	0	1	1	1	0	1	1	1	1	1	0	1	1	0	1	0	1
GSM1672488	7.57307	3.36986	0	1	1	0	1	1	0	0	1	0	0	0	1	1	1	1	1	1
GSM1012964	3.77354	5.22466	0	0	1	1	1	1	1	1	1	1	0	0	0	1	0	1	0	1
TCGA-49-AARR	3.93303	13.6767	0	1	1	0	0	0	0	1	1	1	0	0	0	1	1	0	0	1
TCGA-55-8620	23.865	1.0274	1	1	1	1	1	0	0	1	1	1	0	1	1	1	0	0	1	0
GSM1854834	13.1704	2.80548	0	1	1	1	0	0	0	0	0	0	0	0	1	1	1	1	1	1
TCGA-78-7220	15.7447	2.21096	1	1	1	1	1	0	0	1	1	1	0	0	1	1	0	0	1	0
GSM1013041	5.5839	2.55616	0	1	1	1	0	1	1	1	1	0	0	0	1	1	1	0	0	1
GSM1672427	5.30501	5.42466	0	1	1	0	1	1	1	0	1	1	0	0	1	1	0	1	1	1
GSM1012946	5.24093	4.00822	0	0	1	0	0	1	1	1	1	0	0	0	1	1	0	1	0	1
TCGA-55-A491	8.61031	1.71507	0	1	1	1	0	0	0	1	1	1	0	0	1	1	1	0	0	0
TCGA-97-7554	14.022	2.12329	0	1	1	1	1	1	0	1	1	1	0	1	1	1	1	0	1	0
GSM773703	2.17381	4.99178	0	0	0	1	0	1	1	1	1	1	0	0	1	1	0	0	0	1
GSM1855011	5.77037	2.7726	0	1	1	1	0	1	0	0	0	1	0	0	1	1	1	1	0	1
GSM1855051	7.45977	1.70411	0	1	1	1	1	1	1	1	1	1	0	0	1	1	0	0	0	0
GSM1855133	6.87125	1.92055	0	1	1	1	0	1	0	0	0	1	0	0	1	1	1	1	1	1
GSM1854804	6.73307	2.65479	0	1	1	0	0	0	0	0	0	1	0	0	1	1	1	1	0	1
GSM1672717	10.8294	0.756164	1	1	1	0	1	1	1	1	1	0	0	0	1	1	0	1	1	1
GSM1672607	15.2295	0.821918	1	1	1	1	1	1	1	1	1	1	1	0	1	1	0	1	1	0
TCGA-NJ-A55O	12.9356	0.0356164	0	1	1	1	1	0	0	1	1	1	0	0	1	1	1	0	1	0
GSM1019288	5.87868	5.09315	0	1	1	0	1	1	1	1	1	0	0	0	1	1	1	0	0	1
GSM1672618	9.91603	1.09562	1	1	1	0	1	1	0	0	0	0	0	0	1	1	1	1	1	1
GSM663284	5.50793	3.58876	1	1	0	1	1	0	1	1	1	1	0	0	1	1	1	1	0	1
GSM1019330	8.02858	6.89041	0	1	0	0	1	0	1	0	0	0	0	0	1	1	0	1	1	1
GSM773571	6.68815	7.57534	0	1	1	1	0	1	1	1	1	1	1	0	1	1	0	0	0	1
GSM1672311	10.6723	1.38082	1	1	1	0	1	1	1	1	1	1	1	0	1	1	0	1	0	0
GSM1672366	9.09434	1.79178	0	1	1	0	1	1	1	1	1	0	0	0	1	1	0	1	0	1
GSM1672588	12.7084	1.89041	0	1	1	0	1	1	1	1	1	1	1	0	1	1	0	1	1	0
GSM1672386	12.9142	5.67205	1	1	1	0	1	1	1	1	1	0	0	0	1	1	0	1	1	0
GSM303075	11.0729	5.3589	0	0	1	1	1	1	1	1	1	1	1	0	1	1	0	1	1	0
GSM1267468	7.65016	6.92	0	1	1	0	0	1	1	1	1	0	1	0	1	1	0	0	0	1
GSM1012968	5.13944	3.38082	1	1	1	1	1	1	1	1	1	1	0	0	1	1	1	0	0	1
GSM1672453	12.0191	0.328767	1	1	1	0	1	1	1	1	1	0	1	0	1	1	1	1	0	0
GSM1033006	4.59608	2.76164	1	1	1	1	0	1	1	1	1	1	0	0	0	1	0	0	1	0
GSM1672685	11.4272	1.49589	1	1	1	1	1	1	1	0	0	0	0	0	1	1	0	1	0	0
TCGA-50-6593	8.2534	0.920548	1	1	1	0	0	1	0	1	1	1	1	0	1	1	1	0	1	0
TCGA-55-8301	19.6072	1.46301	0	1	1	1	1	0	0	1	1	1	0	1	1	1	1	0	1	0
GSM1019309	10.017	2.68219	1	1	1	0	0	1	1	1	0	0	1	0	1	1	0	0	0	1
GSM1854983	9.4188	0.317808	1	1	1	1	0	1	0	0	0	0	0	0	1	1	1	1	1	1
GSM1672452	11.4106	9.36986	1	1	1	1	1	1	1	0	0	0	0	0	1	1	0	1	1	1
GSM1854947	17.0974	0.769863	1	1	1	1	0	1	0	1	0	0	0	0	1	1	0	1	0	0
TCGA-MN-A4N1	14.5605	2.26575	0	1	1	0	1	0	0	1	1	1	1	0	1	1	1	0	1	0
TCGA-91-8499	18.8273	0.0986301	0	1	1	1	1	0	1	1	1	1	0	1	1	1	0	0	1	0
GSM1672356	7.7176	1.86575	1	1	1	0	1	1	1	0	1	0	1	0	1	1	0	0	1	1
GSM1019236	5.02357	9.71233	1	0	1	0	1	1	0	1	1	1	0	0	1	1	1	1	0	1
GSM773652	9.48137	5.30411	0	1	1	1	1	1	1	1	1	1	0	0	1	1	0	1	0	0
GSM1855199	8.81198	0.80274	1	1	1	1	0	0	1	1	1	1	0	0	1	1	0	1	0	1
GSM475792	12.7895	1.67425	1	1	1	1	1	1	1	1	1	1	1	0	1	1	0	1	0	0
GSM1672616	5.77827	4.66849	1	1	0	1	1	1	1	0	0	0	0	0	1	1	0	1	0	1
GSM1019258	14.0428	5.94521	1	1	1	1	1	1	1	1	0	1	1	0	1	1	0	1	0	1
TCGA-49-AARE	10.8632	3.36712	1	1	1	1	1	0	0	1	1	1	0	0	1	1	1	0	0	0
GSM718954	4.52549	11.3918	0	1	1	1	1	1	1	1	1	1	1	0	0	1	1	0	0	1
GSM663307	8.26728	3.28092	1	1	1	1	1	1	1	1	1	1	1	0	1	1	1	0	0	0
GSM1033032	4.1288	2.66301	0	1	1	1	0	1	0	0	1	1	0	0	1	1	1	0	1	1
GSM1672502	10.8294	2.46575	0	1	1	0	1	1	1	1	1	0	0	0	1	1	0	1	1	1
GSM1032997	3.11515	3.55068	0	1	0	1	0	0	0	0	1	0	0	0	0	1	1	0	1	1
GSM1672622	15.0942	2.27096	1	1	1	0	1	1	0	1	0	0	0	0	1	1	0	1	0	1
TCGA-55-6979	19.6072	0.649315	1	1	1	1	1	0	0	1	1	1	0	1	1	1	1	0	1	0
GSM1672676	11.4106	2.27342	1	1	1	1	1	1	1	0	0	0	0	0	1	1	0	1	1	1
GSM303060	21.2956	6.92603	0	1	1	1	1	0	1	1	1	1	1	0	1	1	0	1	1	0
GSM1855211	6.34838	4.4274	0	1	1	1	0	0	0	0	0	1	0	0	1	1	1	0	0	1
TCGA-91-A4BC	19.6072	0.120548	0	1	1	1	1	0	0	1	1	1	0	1	1	1	1	0	1	0
GSM1672633	7.41806	1.44164	1	1	1	0	1	0	1	0	1	1	0	0	1	1	0	1	1	1
GSM1855066	9.85972	2.73151	0	1	1	1	1	1	0	1	1	1	0	0	1	1	1	1	1	1
GSM773629	4.4401	2.2411	0	1	0	1	0	1	1	1	1	1	0	1	1	1	1	0	0	0
GSM1013020	4.32044	1.96438	0	1	1	0	0	1	1	1	1	1	0	0	1	1	1	1	0	1
GSM773663	5.87868	5.44658	0	1	1	0	1	1	1	1	1	0	0	0	1	1	1	0	0	1
GSM1854826	4.54003	4.07671	0	1	1	1	0	1	0	0	0	1	0	0	1	1	1	0	0	1
GSM1213727	5.25864	5.79	1	1	1	0	0	1	1	1	1	1	0	0	1	1	0	1	0	1
GSM1019196	9.78344	0.0164384	1	1	1	0	1	1	1	1	0	0	0	0	1	1	1	1	0	1
GSM1267470	14.2703	0.61	1	1	1	1	1	1	1	1	0	0	0	0	1	1	0	1	0	1
GSM1854883	6.02478	2.94247	1	1	1	0	0	0	0	0	0	0	0	0	0	1	1	1	0	1
TCGA-86-A4P7	10.253	1.13699	0	1	1	1	0	0	0	1	1	1	0	0	1	1	1	0	1	0
GSM1672601	7.90029	8.63014	0	1	1	0	1	1	1	1	1	1	0	0	1	1	0	1	1	1
TCGA-69-7973	10.7943	0.630137	0	1	1	0	1	0	0	1	1	1	0	0	1	1	1	0	1	0
TCGA-MP-A4T4	13.0511	7.16986	1	1	1	1	0	0	0	1	1	1	0	1	1	1	1	0	0	0
GSM1032953	10.6134	6.11507	0	1	1	1	0	1	1	0	0	1	1	0	1	1	0	1	1	0
GSM1672404	9.42123	0.918904	0	1	1	0	1	1	1	1	1	1	0	0	1	1	0	1	1	0
GSM1019275	13.1613	0.873973	1	1	1	0	1	1	0	1	0	0	1	0	1	1	1	0	0	1
GSM1019194	9.09434	7.79178	1	1	1	0	1	1	1	1	1	0	0	0	1	1	0	1	0	1
GSM1032981	6.30187	2.86027	1	1	1	1	0	1	1	1	1	1	0	0	1	1	0	1	0	1
GSM1033014	4.0736	4.14247	0	1	1	1	0	1	1	1	1	1	0	0	1	1	1	0	0	1
GSM663353	14.0553	0.926219	1	1	1	0	1	0	0	1	1	0	1	0	1	1	1	0	0	1
GSM1213741	7.6494	6.35	1	1	1	0	1	1	1	1	0	1	1	0	0	1	0	1	0	1
GSM1672287	5.97448	5.68767	0	1	1	0	1	1	1	0	1	0	0	0	1	1	1	1	1	1
GSM663301	7.99463	0.896515	1	1	0	1	1	0	1	1	1	1	0	0	1	1	0	1	0	0
GSM1012853	11.5784	0.567123	0	1	1	0	0	1	1	1	1	0	1	0	1	1	0	1	1	1
GSM1672321	7.75949	5.79452	1	0	1	0	1	1	1	1	1	1	1	0	1	1	0	1	0	0
GSM1213762	23.0993	0.86	1	1	1	1	1	0	1	1	1	0	0	1	1	1	0	1	0	1
GSM475803	12.182	4.99151	1	0	1	1	1	0	1	1	1	1	1	0	1	1	0	0	1	0
TCGA-97-A4M7	5.74511	1.72329	0	1	1	0	0	0	0	0	1	1	0	0	1	1	1	0	1	0
GSM1672347	12.9142	1.22466	1	1	1	0	1	1	1	1	1	0	0	0	1	1	0	1	1	0
GSM1019316	9.09434	3.9589	1	1	1	0	1	1	1	1	1	0	0	0	1	1	0	1	0	1
GSM1672671	7.90029	2.32192	1	1	1	0	1	1	1	1	1	1	0	0	1	1	0	1	1	1
GSM1672592	11.2902	3.28767	0	1	1	1	1	1	1	1	1	1	0	0	1	1	0	1	1	0
GSM1012847	9.13703	9.99178	0	1	1	0	0	1	0	1	1	0	0	0	1	1	0	1	0	1
GSM773757	1.75202	5.97534	0	1	0	0	0	1	1	1	0	1	0	0	0	1	1	0	0	1
GSM303039	10.9036	6.00822	1	0	1	1	1	0	1	1	1	1	1	0	1	1	0	1	0	1
TCGA-95-8494	23.0748	0.230137	0	1	1	1	0	0	0	1	1	0	1	0	1	1	0	0	1	0
TCGA-49-4487	12.7018	2.34247	1	1	1	1	0	0	0	0	1	1	0	1	1	1	0	0	1	0
GSM1213670	5.926	7.52	0	1	1	1	0	0	1	1	0	1	0	0	0	1	0	0	0	1
GSM1213737	8.36467	2.95	0	0	1	0	1	0	0	1	1	1	0	0	1	1	1	1	1	1
TCGA-78-7150	13.2221	1.82466	1	1	1	1	1	0	0	1	1	1	0	0	1	1	0	0	0	0
GSM1033035	3.45464	2.46575	0	1	1	0	0	1	1	0	1	1	0	0	1	1	1	1	1	1
GSM1550206	2.3619	2.09041	1	1	1	0	1	1	1	0	1	0	0	0	1	0	1	1	1	0
TCGA-86-8280	13.6643	1.92055	0	1	1	1	0	0	0	0	0	1	0	1	1	1	1	0	1	0
GSM1854992	10.027	1.51781	0	1	1	0	0	0	0	1	0	1	0	0	1	1	1	1	0	1
GSM718921	8.43808	0.468493	1	1	1	1	1	1	1	1	1	1	1	0	1	1	0	0	0	1
GSM1672565	7.99613	5.58904	0	1	1	0	1	1	1	0	0	0	0	0	1	1	0	1	0	1
GSM1672449	5.19763	2.71233	0	1	1	0	1	1	1	0	1	1	0	0	1	1	1	1	1	0
GSM303021	13.5944	7.88767	0	1	1	1	1	1	0	1	1	1	1	0	1	1	0	1	0	1
GSM370928	10.8452	1.59	1	1	1	0	1	1	1	1	1	0	0	0	1	1	0	1	0	0
GSM1855067	11.2683	2.70411	0	1	1	1	1	0	0	0	1	1	0	0	1	1	0	1	1	1
GSM773608	1.88026	4.29041	0	0	0	0	1	1	1	1	1	1	0	0	1	1	1	0	0	1
GSM303036	12.5244	1.08767	1	1	0	0	1	0	0	1	0	1	1	0	1	1	0	1	0	1
GSM773717	2.68393	4.87671	0	1	0	0	0	1	1	1	0	1	0	0	1	1	1	0	0	1
GSM1855237	12.0162	0.49589	1	1	1	1	0	0	0	1	0	1	0	0	1	1	1	1	0	1
GSM1032913	6.30187	6.80548	1	1	1	1	0	1	1	1	1	1	0	0	1	1	0	1	0	1
TCGA-69-8253	7.22028	1.16712	0	1	1	1	0	0	0	1	1	1	0	0	1	1	1	0	0	1
GSM718962	9.86248	2.20274	1	1	1	1	0	1	1	1	0	0	1	0	1	1	1	0	0	1
GSM1672584	8.95408	2.38356	1	1	1	1	1	1	1	1	1	0	0	0	1	1	1	1	0	1
GSM1672720	13.6073	0.739726	1	1	1	1	1	1	1	0	0	0	0	0	1	1	0	1	1	0
GSM1672699	14.6291	0.271233	1	1	1	0	1	1	1	1	1	0	1	0	1	1	0	1	0	0
GSM1855138	9.22601	1.69589	0	1	1	1	0	0	1	0	0	1	0	0	1	1	0	1	1	1
TCGA-50-6673	10.7943	0.060274	1	1	1	0	1	0	0	1	1	1	0	0	1	1	1	0	1	0
GSM1855189	7.57055	2.31233	1	1	1	1	0	0	0	0	0	1	0	0	1	1	1	0	0	0
TCGA-05-4426	9.4541	2.16712	0	1	1	1	0	0	0	1	0	1	0	0	1	1	1	0	0	1
GSM1854872	5.02357	2.31233	0	0	1	0	1	1	0	1	1	1	0	0	1	1	1	1	0	1
GSM1672524	10.9093	2.63014	0	1	1	0	1	0	0	0	0	0	0	0	1	1	1	0	1	1
GSM1213769	6.30187	5.29	0	1	1	1	0	1	1	1	1	1	0	0	1	1	0	1	0	1
GSM303057	6.03161	1.32055	1	0	1	0	1	1	1	1	1	1	1	0	0	1	0	1	1	0
GSM1854932	4.81514	2.19726	0	1	1	0	0	1	0	0	0	1	0	0	1	1	1	1	0	1
GSM1672569	9.09434	7.80822	0	1	1	0	1	1	1	1	1	0	0	0	1	1	0	1	0	1
GSM1854997	8.64078	1.64384	1	1	0	1	0	0	0	1	0	1	0	0	1	1	1	1	0	0
GSM1013048	12.9966	0.172603	0	1	1	1	1	1	1	1	1	0	0	0	1	1	0	1	0	0
GSM1019260	4.96943	6.43836	0	0	1	0	1	1	1	1	0	1	0	0	1	1	0	0	0	1
GSM1855006	7.22028	2.70685	0	1	1	1	0	0	0	1	1	1	0	0	1	1	1	0	0	1
GSM773743	1.9514	6.26027	0	0	0	0	0	1	1	1	0	1	0	0	1	1	1	0	0	1
GSM773715	4.09989	5.06301	0	0	1	1	0	1	1	1	1	0	0	0	0	1	0	1	0	1
GSM1012967	6.77937	2.93151	1	1	1	1	0	1	1	1	0	1	0	0	1	1	1	1	0	1
GSM663368	1.51086	5.30348	0	1	0	1	1	0	0	1	1	1	0	0	0	0	1	1	0	1
GSM773548	2.5363	5.25753	0	0	0	0	1	1	1	1	1	1	1	0	1	1	1	0	0	1
GSM1672708	7.57307	3.92877	1	1	1	0	1	1	0	0	1	0	0	0	1	1	1	1	1	1
TCGA-50-5068	8.29152	4.10685	1	1	1	1	0	0	0	0	1	1	0	1	0	1	0	0	1	0
GSM1672689	17.4201	0.961644	1	1	1	0	1	1	1	1	1	0	1	0	1	1	0	1	1	0
GSM1267474	7.50688	6.1	1	1	1	0	0	1	0	1	1	0	0	0	1	1	1	1	0	1
GSM663363	13.7933	4.79311	1	1	1	1	1	1	1	1	1	0	1	0	1	1	0	0	0	0
GSM475788	3.5333	1.9011	0	0	0	0	1	1	1	0	1	0	1	0	1	1	1	1	1	1
GSM1672419	8.53277	5.43288	1	1	1	0	1	1	1	1	1	0	0	0	1	1	0	0	0	0
GSM1019154	9.09434	0.684932	1	1	1	0	1	1	1	1	1	0	0	0	1	1	0	1	0	1
GSM663373	11.5214	0.650783	1	1	1	0	1	0	0	1	1	1	0	0	1	1	1	1	0	0
GSM1672704	10.8294	1.61096	1	1	1	0	1	1	1	1	1	0	0	0	1	1	0	1	1	1
GSM475687	6.11994	7.20822	1	1	1	1	1	1	1	1	1	1	0	0	1	1	1	0	1	1
GSM773742	4.83442	7.99452	0	0	1	1	0	1	1	1	1	0	0	0	1	1	1	0	1	1
TCGA-67-6216	4.6902	0.386301	0	1	1	0	0	0	0	1	1	1	0	0	0	1	1	0	0	0
GSM1854863	7.90977	4.07671	0	1	1	1	0	1	0	0	0	0	0	0	1	1	1	1	0	1
GSM475765	19.3988	3.83836	1	0	0	1	1	0	1	1	1	0	1	1	1	1	0	1	1	0
GSM1672472	7.72532	7.47945	0	1	1	0	1	0	0	0	1	1	0	0	1	1	1	1	1	1
GSM1213736	15.8109	0.91	1	1	1	1	1	0	1	1	1	1	0	1	1	1	0	0	0	0
GSM1672461	14.6078	4.93151	0	1	1	0	1	1	1	1	1	0	1	0	1	1	0	1	1	1
GSM1855080	4.92367	1.83836	0	1	1	1	0	1	0	0	1	1	0	0	1	1	1	0	1	0
GSM773562	9.07808	4.41096	0	1	1	1	0	0	1	1	0	1	0	0	1	1	0	0	0	1
TCGA-86-7954	12.7992	1.65753	0	1	1	1	1	0	0	1	1	1	0	1	0	1	1	0	1	0
GSM1019298	19.2493	2.7589	1	1	1	1	1	1	1	1	0	0	1	0	1	1	0	1	0	1
GSM1213749	9.0894	3.2	1	1	1	0	1	0	1	1	1	1	0	0	1	1	1	1	0	0
GSM1013059	8.87326	2.08767	0	1	1	0	1	1	0	1	1	0	0	0	1	1	1	0	1	1
GSM1854871	5.77037	3.06849	0	1	1	1	0	1	0	0	0	1	0	0	1	1	1	1	0	1
GSM773561	3.44261	5	0	0	0	0	1	0	1	1	0	1	0	0	1	1	1	0	0	1
GSM1213698	9.62818	5.63	1	1	1	0	0	0	1	1	0	1	0	0	1	1	0	1	0	1
GSM1672352	10.8294	1.71781	1	1	1	0	1	1	1	1	1	0	0	0	1	1	0	1	1	1
GSM1012872	8.57474	9.46575	0	1	1	1	1	1	1	1	1	0	0	0	1	1	0	0	0	1
GSM303012	20.77	8.66027	0	1	1	0	1	0	0	1	0	1	1	0	1	1	0	1	0	1
GSM1672600	6.63455	2.63014	0	1	1	0	1	1	1	1	1	1	0	0	1	1	0	1	0	1
TCGA-97-A4M3	7.18495	1.47945	0	1	1	0	0	0	0	1	1	1	0	0	1	1	1	0	0	0
GSM1672288	5.30501	2.2274	0	1	1	0	1	1	1	0	1	1	0	0	1	1	0	1	1	1
GSM1213678	8.49826	4.08	1	1	1	1	0	1	1	1	1	0	1	0	0	1	0	0	1	0
GSM1019256	7.99613	2.29041	1	1	1	0	1	1	1	0	0	0	0	0	1	1	0	1	0	1
GSM1672628	4.35853	1.3611	1	1	1	0	1	1	1	0	1	1	0	0	1	1	1	1	1	1
GSM773710	8.22983	3.23288	0	1	1	0	0	1	1	1	0	0	1	0	1	1	1	0	0	1
GSM1019328	8.91926	3.04932	1	0	1	0	1	1	1	1	1	0	1	0	1	1	0	1	0	1
GSM1855198	9.23947	1.54521	1	1	1	1	0	0	1	0	0	1	0	0	1	1	0	1	0	0
GSM773651	7.88516	7.30959	0	0	1	0	1	1	1	1	1	0	0	0	1	1	0	1	0	0
GSM1855147	9.01487	2.21096	0	1	1	1	0	0	0	0	0	1	0	0	1	1	1	0	1	0
GSM303072	12.7084	6.43288	0	1	1	0	1	1	1	1	1	1	1	0	1	1	0	1	1	0
GSM1672369	10.8452	0.6	1	1	1	0	1	1	1	1	1	0	0	0	1	1	0	1	0	0
GSM1672719	5.87868	9.96164	0	1	1	0	1	1	1	1	1	0	0	0	1	1	1	0	0	1
GSM1213733	7.95072	3.48	1	1	1	1	1	1	1	1	1	1	0	0	1	1	0	1	0	1
GSM1672598	9.75703	6.57534	0	1	1	0	1	1	0	1	0	0	0	0	1	1	1	0	0	1
GSM1854840	6.73307	1.33699	1	1	1	0	0	0	0	0	0	1	0	0	1	1	1	1	0	1
TCGA-44-A479	8.46545	1.33151	0	1	1	0	0	0	0	1	1	1	0	1	0	1	1	0	1	0
GSM1213703	3.55896	5.96	1	1	1	0	0	1	1	0	0	1	0	0	1	1	1	0	1	1
TCGA-71-8520	10.253	0.575342	1	1	1	1	0	0	0	1	1	1	0	0	1	1	1	0	1	0
GSM1672647	8.89728	7.03973	1	1	1	0	1	1	1	1	1	0	0	0	1	1	1	1	1	1
GSM475683	16.4248	0.0550685	1	1	1	1	1	1	1	1	1	0	1	0	1	1	0	0	1	0
GSM475700	10.6568	1.85507	1	1	1	0	1	1	1	1	1	1	1	0	1	1	0	1	1	1
GSM1855172	5.19115	2.18356	0	1	1	1	0	1	1	0	0	1	0	0	1	1	0	0	1	1
GSM663314	3.21772	3.62116	1	1	1	1	1	0	0	1	1	0	0	0	0	0	1	0	1	1
GSM1672335	10.8452	10.8904	1	1	1	0	1	1	1	1	1	0	0	0	1	1	0	1	0	0
GSM1019234	3.44815	5.66575	1	1	0	0	1	0	1	0	1	1	0	0	1	1	1	0	1	0
GSM1854864	9.60816	1.09041	1	1	1	1	0	0	0	0	0	1	0	0	1	1	1	1	1	1
GSM773595	12.9335	4.27397	0	1	1	0	1	1	1	1	1	0	0	1	1	1	0	0	0	0
GSM475692	12.041	1.67425	1	1	0	0	1	0	1	1	1	1	0	1	1	1	0	1	1	0
GSM1032991	5.90412	4.2411	0	1	1	1	0	1	1	1	1	1	0	0	1	1	0	0	1	1
TCGA-86-8054	15.7447	3.14521	0	1	1	1	1	0	0	1	1	1	0	0	1	1	0	0	1	0
GSM773662	8.25154	4.99452	0	1	1	1	0	1	1	1	0	1	0	0	1	1	0	1	0	1
GSM1213805	8.81198	6.02	0	1	1	1	0	0	1	1	1	1	0	0	1	1	0	1	0	1
GSM1213775	11.4165	3.14	1	1	1	1	0	0	1	1	0	1	0	1	0	1	0	1	0	1
GSM1672400	10.8452	3.72575	1	1	1	0	1	1	1	1	1	0	0	0	1	1	0	1	0	0
GSM1033008	3.45464	3.15616	0	1	1	0	0	1	1	0	1	1	0	0	1	1	1	1	1	1
GSM1672444	10.6011	6.9863	0	1	1	1	1	0	1	0	1	1	0	0	1	1	0	1	1	0
GSM303069	16.7809	6.4137	0	1	1	1	1	0	0	1	1	1	0	0	1	1	0	1	1	1
GSM663304	12.5206	0.162021	1	1	1	1	1	0	1	1	1	0	0	0	1	1	1	1	0	1
TCGA-64-1677	15.5786	1.72055	1	1	1	1	1	0	0	1	1	1	0	1	0	1	0	0	1	0
GSM1019145	9.47103	1.61644	1	1	1	0	1	1	0	1	1	0	0	0	1	1	1	1	0	1
TCGA-05-4249	8.68622	4.1726	0	1	1	1	1	0	0	0	1	1	0	0	1	1	1	0	1	0
GSM1854950	4.81514	2.39452	0	1	1	0	0	1	0	0	0	1	0	0	1	1	1	1	0	1
GSM1672486	19.1946	1.23288	1	1	1	0	1	0	0	1	1	0	0	0	1	1	0	1	1	1
TCGA-49-4505	10.9725	1.1726	1	1	1	1	0	0	0	0	0	1	0	0	1	1	0	0	1	0
TCGA-93-A4JO	8.61031	0.090411	1	1	1	1	0	0	0	1	1	1	0	0	1	1	1	0	0	0
GSM1672693	9.48137	2.48219	1	1	1	1	1	1	1	1	1	1	0	0	1	1	0	1	0	0
GSM1019273	10.7248	4.00822	1	1	1	1	1	1	1	1	1	1	1	0	1	1	0	1	0	1
GSM1013001	9.81146	3.21918	0	1	1	0	1	1	0	1	1	1	0	0	1	1	1	1	1	0
GSM773624	2.2738	4.52877	0	1	0	0	1	1	1	0	0	1	0	0	1	1	1	0	0	1
GSM1855018	8.59332	2.40548	0	1	1	1	0	1	0	1	0	1	0	0	1	1	1	1	0	1
GSM1672572	7.27186	4.60274	1	1	1	0	1	1	1	0	1	0	0	0	1	1	0	1	1	1
TCGA-99-7458	10.253	2.04658	0	1	1	1	0	0	0	1	1	1	0	0	1	1	1	0	1	0
TCGA-05-4422	8.44415	1	0	1	1	1	1	0	0	1	1	1	0	0	0	1	1	0	1	0
GSM1033036	5.90628	1.67671	0	1	1	0	0	1	0	1	1	0	0	0	1	1	1	0	0	1
GSM475691	14.5114	0.400274	1	0	1	0	1	0	0	1	1	0	1	0	1	1	1	0	1	0
GSM1012871	7.95072	6.87397	1	1	1	1	1	1	1	1	1	1	0	0	1	1	0	1	0	1
GSM475794	8.88295	0.454521	1	1	1	1	1	1	1	1	1	1	0	0	1	1	0	0	1	0
TCGA-55-8506	14.3656	0.030137	0	1	1	1	0	0	0	1	1	0	0	0	1	1	0	0	0	0
GSM773700	3.75298	5.09863	0	1	0	0	0	0	1	1	0	1	0	0	1	1	1	0	0	1
GSM1855156	7.57055	2.67945	0	1	1	1	0	0	0	0	0	1	0	0	1	1	1	0	0	0
TCGA-44-6778	19.6072	5.10685	0	1	1	1	1	0	0	1	1	1	0	1	1	1	1	0	1	0
TCGA-MN-A4N4	12.9356	3.21918	0	1	1	1	1	0	0	1	1	1	0	0	1	1	1	0	1	0
GSM1672375	10.8294	3.88521	0	1	1	0	1	1	1	1	1	0	0	0	1	1	0	1	1	1
GSM1019312	9.36896	5.93699	1	1	1	0	1	1	1	1	0	0	0	0	1	1	0	0	0	1
GSM1550186	4.2742	3.23288	1	0	1	0	1	1	1	1	1	0	0	0	1	1	1	0	0	1
GSM475784	6.80923	5.57836	0	1	1	1	1	0	1	1	1	1	0	0	0	1	0	0	0	0
GSM1854853	9.75867	0.753425	0	1	1	0	0	0	0	0	0	1	0	0	1	1	0	1	1	1
GSM1213834	7.9298	2.71	0	1	1	0	1	1	1	1	1	0	1	0	1	1	1	0	0	1
GSM718968	2.98876	7.08219	1	1	1	0	0	1	1	0	0	1	0	0	1	1	1	0	0	1
GSM1855099	8.75063	2.51233	1	1	1	1	0	0	0	0	1	1	0	0	1	1	1	1	1	0
GSM773665	5.17679	1.72603	1	1	1	0	0	0	1	1	1	0	0	0	0	1	0	0	0	1
GSM1854903	9.44201	1.52877	1	1	1	1	1	1	0	1	1	1	0	0	1	1	0	0	1	1
GSM1672481	9.23985	5.17808	0	0	1	0	1	1	1	1	1	1	1	0	1	1	0	1	1	0
GSM1033013	10.7853	3.55068	0	1	1	1	0	1	1	0	0	0	0	0	1	1	0	1	1	0
TCGA-97-A4M2	16.4658	1.70959	0	1	1	1	1	0	0	1	1	1	0	1	1	1	1	0	0	0
GSM1672548	12.0008	1.23288	1	1	1	1	1	1	0	1	1	1	0	0	1	1	0	1	1	1
GSM1672490	9.27718	3.45205	0	1	1	0	1	0	1	1	1	1	0	0	1	1	0	1	0	1
GSM1672392	12.2674	4.62904	0	1	1	0	1	1	1	1	1	0	1	0	1	1	0	1	0	1
GSM1854875	9.60816	2.91233	0	1	1	1	0	0	0	0	0	1	0	0	1	1	1	1	1	1
GSM1672357	2.7606	2.70411	0	1	1	0	1	1	0	0	0	0	0	0	1	0	1	1	0	1
TCGA-55-8616	10.7943	0.131507	0	1	1	0	1	0	0	1	1	1	0	0	1	1	1	0	1	0
GSM1012869	6.79647	10.0219	0	1	1	1	0	1	1	1	1	0	0	0	1	1	0	0	0	1
GSM1672302	10.8294	0.484932	1	1	1	0	1	1	1	1	1	0	0	0	1	1	0	1	1	1
GSM1012861	6.30187	1.80822	1	1	1	1	0	1	1	1	1	1	0	0	1	1	0	1	0	1
GSM1672455	9.71307	4.27397	1	1	1	0	1	0	1	0	0	1	0	0	1	1	0	1	1	1
TCGA-78-7143	9.40783	13.5918	1	1	1	0	0	0	0	1	0	1	0	0	1	1	1	0	0	0
GSM475797	9.7885	7.31753	0	1	1	0	1	0	1	1	1	0	0	0	1	1	1	0	1	1
GSM1032915	7.50414	9.46849	0	1	1	1	0	1	1	1	1	1	0	0	1	1	0	1	1	1
GSM773729	8.57474	3.3726	0	1	1	1	1	1	1	1	1	0	0	0	1	1	0	0	0	1
GSM1854957	6.60037	0.775342	1	1	1	0	0	1	0	0	0	0	0	0	1	1	1	1	0	1
GSM1855125	10.004	0.0465753	1	1	1	1	1	1	1	1	1	0	0	0	1	1	1	0	1	0
GSM1854935	9.05166	1.40274	1	1	1	0	1	0	0	1	1	1	0	0	1	1	1	0	1	1
GSM1012930	4.58188	5.35342	0	0	1	1	0	1	1	1	1	1	0	0	1	1	0	1	0	1
GSM1019140	3.92366	0.443836	1	0	0	0	1	1	1	1	1	1	1	0	1	1	0	1	0	1
TCGA-50-5049	12.7018	8.47671	0	1	1	1	0	0	0	0	1	1	0	1	1	1	0	0	1	0
TCGA-44-7670	15.7447	2.41644	0	1	1	1	1	0	0	1	1	1	0	0	1	1	0	0	1	0
GSM663344	4.13951	3.42134	1	1	1	1	1	0	0	1	1	0	0	0	1	0	1	0	0	1
GSM1032982	4.95819	3.35342	1	1	1	1	0	1	1	1	1	1	0	0	1	1	0	0	0	1
GSM303034	6.63455	7.66027	0	1	1	0	1	1	1	1	1	1	0	0	1	1	0	1	0	1
GSM1854996	7.57055	1.78356	1	1	1	1	0	0	0	0	0	1	0	0	1	1	1	0	0	0
GSM1854961	20.048	0.309589	1	1	1	1	0	0	0	1	0	0	0	0	1	1	0	1	0	1
GSM1672313	12.9777	5.12055	1	1	1	1	1	1	1	1	1	0	0	0	1	1	0	1	1	1
GSM1672525	5.52474	5.26027	0	1	1	0	1	1	0	0	1	1	0	0	1	1	1	1	1	1
TCGA-62-A471	15.7447	3.4137	0	1	1	1	1	0	0	1	1	1	0	0	1	1	0	0	1	0
GSM1855093	6.36556	2.09863	0	1	1	1	0	0	1	0	0	1	0	0	1	1	1	1	0	1
TCGA-05-4396	7.24829	0.830137	1	1	1	0	1	0	0	0	1	1	0	0	1	1	1	0	1	0
[truncated: 1,269 more rows]

## Sheet: Table 8
Table 8: ICP score and clinical information for the 2499 LUAD patients.
[truncated: 2,500 more rows]

[truncated: 7 more sheets: Table 9, Table 10, Table 11, Table 12, Table 13, Table 14, Table 15]
